# Supplementary material for: Genome-wide identification and characterization of Glyceraldehyde-3-phosphate dehydrogenase genes family in wheat (Triticum aestivum)
Source: BMC Genomics. 2016 Mar 16;17:240. doi: 10.1186/s12864-016-2527-3 (PMC4793594; doi:10.1186/s12864-016-2527-3)
Supplement: Additional file 2: — The contigs and singletons of wheat GAPDH that assembled from ESTs. (TXT 704 kb) [file 12864_2016_2527_MOESM2_ESM.txt]

>Contig1
GCGACAGTAAACGTCCTAACTCAAACACAGTTCTGGCTCTCAACAAGGGC
ATYWWWYWTCTGAACCAAAAATCCGAGCAGGCACAGACGAGGCGAAAAGC
CTCTTTAGAAAGGAAGAGAAATAAGATTATTCAGGCAAACACAAGTACTG
GACTGAACGATTTATATAATCTTCACAAACCACAACCAAAAAAGAGTACT
TGATTAGCAACTCCATTACAGAAGTACTAGTTGATGCGGAAAACAGAAGG
TAACTCATGTCCAACTAACATGAACCAGGCGTCGTCTGGCGACACCATCC
ACATTTATTCTTCGCATAGACAAAGCAGGGACACCTCTGACCAAAGGAAA
TCAGAACGCTCTACTGAGTCTTGGCCATGTGGCGGATCAGATCGACAACG
CGGTTGCTGTAACCCCACTCGTTGTCGTACCACGAGACGAGCTTGACGAA
ATGGTCGTTCAGAGCAATTCCAGCCTTGGCATCAAAGATGCTCGACCTGC
TGTCACCGACAAAGTCAGTGGAGACCAAATCTTCCTCGACATAACCCATG
ATCCCCTTGAGTTTTCCCTCAGATGCAGCCTTGATAGCCTTCTTGATGTC
ATCGTATGATGCAGCCTTCTCGGTTCTAACAGTGAGATCAACAACTGACA
CATCCACAGTGGGAACCCGGAAAGACATACCGGTAAGCTTGCCATTCAGC
TCAGGAAGAACCTTGCCAACAGCCTTGGCAGCACCAGTGCTGCTGGGAAT
GATGTTAAAGCTTGCGGCCCTGCCACCTCTCCAGTCCTTGCTCGAGGGAC
CATCAACGGTCTTCTGTGTGGCAGTGATGGCATGAACAGTGGTCATCAAA
CCCTCAATAATACCGAAGTTGTCATTAATGATCTTTGCTAGGGGAGCAAG
GCAGTTAGTGGTGCAGCTAGCATTTGAGACAATGTTAACGTCTGAGGTGT
ACTTGTCCTCATTGACACCAACCACAAACATAGGGGCATCTTTGCTTGGG
GCAGAGATGACCACCTTCTTGGCACCACCCTTCAAGTGAGCAGCGGCCTT
GTCCTTGTCAGTGAAGACACCGGTGGACTCCACAACGTAATCGGCACCAG
CCTCACCCCACGGGATCTCCTCAGGGTTCCTGACGCCGAAGACGGTAACT
GGCTTCTCGCCAAAGAGCAGAGTCTTGTCGTCCTTGAGCTTGATGTCGCT
GTGCTTCCAGTGGCCGTGAACGGTGTCGTACTTGAACATGTAGGTCATGT
ACTCGGTGGTGATGAAGGGGTCGTTGACGGCGACGAGCTCGACATCGTCG
CTCTGGAGBCBBGCCCCKMATTCCTGCAGCCCGGGGGATCCACTAGTTCT
AGAGCGGCCGCCACCGC
>Contig2
TAAAATTTAAATTTCCCCTGAGGCCTTAAATTTTCGGAGGTAAGTTTGGC
AAATTAGTCCACACCAAAGAATAAAGTTCCCTCACCAAGATCCCAAGGAA
CACGTTTTCCCAGTCACGACGTTGTAAAACGACGGCCAGTGCCTAGCTTA
TAATACGACTCACTATAGGGACCACTTGTACAAGAAGCTGGGTACGCGTA
GCCTGGGCCCCTCGAGGCGGCCGCTCTAGAAGCAGCCGATTCYCTTTTTT
TTTTTAGAGAGTTAATAGAGTTATCTCTCTATTAAGGCAAACACAAGTAC
TGGACTGAACGATTTATATATTCTTCACAAACCACAACCAAAAAAGAGTA
CTTGATTAGCAACTCCATTACAGATACTAGTTGATGCGGAAAACAGAAGG
TAACTCATGTCCAACTAACATGAACCAGGCGTCGTCTGGCGACGCCATCC
ACATTTATTCTTCGCATAGACAAAGCAGGGACACCTCTGACCAGGCGCCA
CAAAGGAAAGCAGAGCACTCTACTGAGTCTTGGCCATGTGGCGGATCAGG
TCGACAACGCGGTTGCTGTAACCCCATTCGTTGTCATACCACGAGACAAG
CTTGACGAAATGGTCGTTCAGAGCAATTCCAGCCTTGGCATCAAAGATGC
TCGACCTGCTGTCACCAACAAAGTCGGTGGAGACCAAATCCTCCTCAACG
TAACCCATGATCCCCTTGAGCTTCCCCTCAGATGCAGCCTTGATAGCCTT
CTTGATGTCATCATATGATGCAGCCTTCTCGGTTCTAACAGTGAGATCAA
CAACTGACACATCCACAGTGGGAACCCGGAAAGACATACCGGTAAGCTTG
CCATTCAGCTCAGGAAGAACCTTACCAACAGCCTTAGCAGCACCAGTGCT
GCTGGGAATGATGTTAAAGCTTGCGGCCCTGCCACCTCTCCAGTCCTTGC
TCGAGGGACCATCAACGGTCTTCTGTGTGGCAGTGATGGCATGAACAGTG
GTCATCAAACCCTCAATAATACCGAAGTTGTCATTAATGATCTTAGCTAG
GGGAGCAAGGCAGTTAGTGGTGCAGCTAGCATTTGAGACAATGTTAACGT
CTGAGGTGTACTTGTCCTCGTTGACACCAACCACAAACATAGGGGCATCT
TTGCTTGGGGCAGAGATGACCACCTTCTTGGCACCACCCTTCAAGTGAGC
AGCGGCCTTGTCCTTGTCAGTGAAGACACCGGTGGACTCCACAACGTAAT
CGGCACCAGCCTCACCCCACGGGATCTCCTCAGGGTTCCTGACGCCGAAG
ACGGTAACTGGCTTCTCGCCAAAGAGCAGAGTCTTGTCGTCCTTGAGCTT
GATGTCACTGTGCTTCCAGTGGCCGTGAACGGTGTCGYACCCGAACATGT
AGGTCAAGTACTCGGTGGTGATGAAGGGGTCGTTGACGGCGACGAGCTCG
ACACGGAAGGGTGGGTCGC
>Contig3
CAACAGCTACTTGATTGATTACGCCACGCTATTTATGTGACACTATAGAA
TACTCAAGCTATGCATCCAACGCGTTGKKWKYTYTYYSAYAACATAACCA
TAGATAACTTTCCAATCGCAAGAGAACGAAATGACATGTGATGGATAACC
AAAGAAGATGAGTGAAAATGACTCATGATTTAGTTCAAGCAAGTACATAA
TACCACCAAAATGTGACCAACCATCAGGATACATCCAATAAAAGGTTTTT
AGCTGACATAATTCCATACAAAAATTTATTCTCAGAAGAAGAGGCTTTGA
ACACTCCTCTGGGGCAAACCACTCTCCCCTGTATCTTCATGCCTCTCATT
TACTTGGTGCTGTGCATGTGACGGATGAGGTCGACCACGCGGGTGCTGTA
TCCCCACTCGTTGTCGTACCAGGAGACAAGCTTGACAAAGTGGTCGTTCA
GAGCAATCCCGGCCTTGGCATCGAAGATGCTGGACCTGTTGTCACCCTGA
AAGTCAGTGGAAACAAGGTCCTCATCAACGTAACCCAAAATGCCCTTGAG
GTTTCCCTCAGACTCCTCCTTGATAGCAGCCTTAATCTGATCATAGGTTG
CTGGCTTCGCAAGTCTAACAGTCAGATCAACAACAGAAACATCAACAGTG
GGAACACGGAAGGCCATTCCAGTCAACTTTCCGTTAAGCTCTGGGAGCAC
CTTGCCAACAGCCTTTGCGGCACCAGTGCTGCTTGGAATGATGTTGAAGC
TGGCAGCCCTTCCACCTCTCCAGTCCTTGCTGGAAGGACCATCAACAGTC
TTCTGGGTTGCAGTCATGGCATGAACTGTGGTCATCAAACCCTCAACAAT
GCCAAACCTGTCATTGATAACCTTAGCAAGAGGAGCAAGGCAGTTAGTGG
TGCAGCTAGCGTTGGAGACAATGTCGATGTCAGACTTGTATTCCTTCTCA
TTGACACCACAGACAAACATGGGAGCATCCTTGCTGGGAGCAGAAATGAT
GACCTTCTTGGCACCACCCTTAATGTGAGCTGCAGCCTTGTCCTTGTCGG
TGAAAACACCGGTGGACTCAACAACGTACTCAGCACCAGCAGCAGCCCAT
GGGATCTCCTCAGGGTTCCTGCAGCCAAACACAGCAACCTCCTTCTCACC
GAAGAGAAGGGTCTTGGAGTCCTTCACCTTAACTTCATGGTGCTTCCACT
GTCCGTGGACAGTGTCATACTTGAACATGTAGGTCATGTAGTCGGTGGTG
ATGAAGGGGTCGTTGACGGCGACGAGCTCGACATCGGGGCTCTGGAGCGC
AACCCTGGCCACAAGCCTGCCGATCCGGCCGAAACCGTTGATACCGATCT
TGATCGGAGCCATGGGGAAGGAAATCTGGAGCTGCGACGGACGGAGGAGG
GTCTGAGAACAGATCGAGGATTGGGACGGCTACTCGAGATTGCGATCCCC
GCGYSKKKCAGTCCATGTCAGTGTCCTCGTGCTCCGATCGCGGTAGGC
>Contig4
CCCATGGGCTGCTGCTGGTGCTGAGTACGTTGTTGAGTCCACCGGTGTTT
TCACTGACAAGGACAAGGCTGCAGCTCACATTAAGGGTGGTGCCAAGAAG
GTCATCATTTCTGCTCCCAGCAAAGATGCTCCCATGTTTGTCTGTGGTGT
CAATGAGAAGGAATACAAGTCTGACATCGACATTGTCTCCAACGCTAGTT
GCACCACTAACTGCCTTGCTCCTCTTGCTAAGGTTATCAATGACAGGTTT
GGCATTGTTGAGGGTTTGATGACCACAGTTCATGCCATGACTGCAACCCA
GAAGACTGTTGATGGTCCTTCCAGCAAGGACTGGAGAGGTGGAAGGGCTG
CCAGCTTCAACATCATTCCAAGCAGCACTGGTGCCGCAAAGGCTGTTGGC
AAGGTGCTCCCAGAGCTTAACGGAAAGTTGACTGGAATGGCCTTCCGTGT
TCCTACTGTTGATGTTTCTGTTGTTGATCTGACTGTTAGACTTGCGAAGC
CAGCAACCTATGATCAGATTAAGGCTGCTATCAAGGAGGAGTCTGAGGGA
AACCTCAAGGGCATTTTGGGTTACGTGGATGAGGACCTTGTTTCCACTGA
CTTCCAGGGTGACAACAGGTCCAGCATCTTTGATGCCAAGGCCGGGATTG
CTCTGAACGACAACTTTGTCAAGCTTGTCTCCTGGTACGACAACGAGTGG
GGATACAGCACCCGTGTGGTCGACCTCATCCGTCACATGCACAGCTCCAA
GTAAATGAGAGGCATGAAGTTACTGGGGAGAGTGGTTTGCCCCAGAGGAG
TGTTCAAAGCCTTTCTTCTGAGAATAAATTTTTGTATGGAATTATGTCAG
CTAAAAACCTTTTATTGGATGTATCCTGATGGTTGGTTGGGCTTAGAGCT
CACATTTTGGTGGTATTATGTACTTGCTTGAACTAAATCATGAGTCATTT
TCACTCATCTTCTTGAGTTATCCATAACATGTCATTCCGGTCTCTTGCGA
TGCAAAGTTATCTTATGGTTATCTTGTCTAAAAAAAAAAAAAAAAGCCCA
CCTGCCCGGGCGGCCGCTCGAAATCACTAGTGCGGCCGCCTGCAGGTCGA
CCATATGGGAGAGCTCCCAACGCGTTGGATGCATAGCTTGAGTATTCTAT
AGTGATCACAAAAATAGCTGGGCGTAATCATSTCAGTAGCGGTTRG
>Contig5
GGACNCCGCGGAKSCKSCCKYYYYRDVCBGCTGVTTTHHVHGCTYAGMMK
CRSCTCCGCACGAGGGACACTTCTCCCGTCCCGTCCCGTCCCCAGCCAAC
CTCCCATCTCCGTCTCGCGTCGCGGCGGCAGTTCCACTCCCTCGCCATGG
GCAAGATTAAGATCGGAATCAACGGTTTCGGAAGGATCGGGAGGCTCGTC
GCCAGGGTAGCCCTCCAGAGCGACGATGTCGAGCTCGTCGCCGTCAACGA
CCCCTTCATCACCACCGAGTACATGACCTACATGTTCAAGTACGACACCG
TTCACGGCCACTGGAAGCACAGTGACATCAAGCTCAAGGACGACAAGACT
CTGCTCTTTGGCGAGAAGCCAGTTACCGTCTTCGGCGTCAGGAACCCTGA
GGAGATCCCGTGGGGTGAGGCTGGTGCCGATTACGTTGTGGAGTCCACCG
GTGTCTTCACTGACAAGGACAAGGCCGCTGCTCACTTGAAGGGTGGTGCC
AAGAAGGTGGTCATCTCTGCCCCAAGCAAAGATGCCCCTATGTTTGTGGT
TGGTGTCAACGAGGACAAGTACACCTCAGACGTTAACATTGTCTCAAATG
CTAGCTGCACCACTAACTGCCTTGCTCCCCTAGCTAAGATCATTAATGAC
AACTTCGGTATTATTGAGGGTTTGATGACCACTGTTCATGCCATCACTGC
CACACAGAAGACCGTTGATGGTCCCTCGAGCAAGGACTGGAGAGGTGGCA
GGGCCGCAAGCTTTAACATCATTCCCAGCAGCACTGGTGCTGCTAAGGCT
GTTGGTAAGGTTCTTCCTGAGCTGAATGGCAAGCTTACCGGTATGTCTTT
CCGGGTTCCCACTGTGGATGTGTCAGTTGTTGATCTCACTGTTAGAACCG
AGAAGGCTGCATCATATGATGACATCAAGAAGGCTATCAAGGCTGCATCT
GAGGGGAAGCTCANGGGGATCATGGGGGTACGTGAGGAGGATTTGGTCTC
CACGACTTTTGTTGTGACAGCAGGTCGAGCATCTTTGATGCCAAGGCTGG
ATTGCTCTGAACGACCATTTGTCAAGCTTGTTTGTTGGTATGACAACAAT
GGGGTTACAGAAACGGGGTGGTCACCTGATCCGGCCATGGGCCAAATTCA
TAGAATGCTCGGTTCCCTTTGTTCGCCCGGGTCAAGGGTTCCCCCCTTGT
TTATCCAAAAATAATTTGGAGTGCGTCCC
>Contig6
TAAAAAGGAATACGTCCATTACAAAACGGGGGTGTGGGGAACCACCCATT
TTGTATTGAAACACAGCCGGGACCCCTTGCCCAGGAATCCGACCTTTTCT
GGTTCTGCCCATGGGCGATCAATGACCACCCGGTTCGTAACCCCATTGTG
TCGTACCCCAGACGGCTTGACGAAATGGTGTTCAGACCATCTCAGCCTGG
CATCAAAATGCTCGACCGCCTTCACCGACAAAGTCAGTGAGCGACAAATC
TTCCTCGACATTGCCCATGATCCCCTGAATTTTCCCCTCAGATGCAGCCT
TGATAGCCTTCTTGATGTCATCGTATGATGCAGCCTTCYTCGGTTCTAAC
AGTGAGATCAACAACTGACACATCCACAGTGGGAACCCGGAAAGACATAC
CGGTAAGCTTGCCATTCAGCTCAGGAAGAACCTTGCCAACAGCCTTGGCA
GCACCAGTGCTGCTGGGAATGATGTTAAAGCTTGCGGCCCTGCCACCTCT
CCAGTCCTTGCTCGAGGGACCATCAACGGTCTTCTGTGTGGCAGTGATGG
CATGAACAGTGGTCATCAAACCCTCAATAATACCGAAGTTGTCATTAATG
ATCTTTGCTAGGGGAGCAAGGCAGTTAGTGGTGCAGCTAGCATTTGAGAC
AATGTTAACGTCTGAGGTGTACTTGTCCTCATTGACACCAACCACAAACA
TAGGGGCATCTTTGCTTGGGGCAGAGATGACCACCTTCTTGGCACCACCC
TTCAAGTGAGCAGCGGCCTTGTCCTTGTCAGTGAAGACACCGGTGGACTC
CACAACGTAATCGGCACCAGCCTCACCCCACGGGATCTCCTCAGGGTTCC
TGACGCCGAAGACGGTAACTGGCTTCTCGCCAAAGAGCAGCGTCTTGTCG
TCCTTGAGCTTGATGTCACTGTGCTTCCAGTGGCCGTGAACGGTGTCGTA
CTTGAACATGTAGGTCATGTACTCGGTGGTGATAAAGGGGTCGTTGACGG
CGACGAGCTCGACATCGTCGCTCTGGAGGGCGACCCTGGCGACGAGCCTC
CCGATCCTTCCGAAACCGTTGATTCCGATCTTAATCTTGCCCATGGCGAG
GGAGTGGAACTGCCGCTGCGACGCGAGACGGGGATGGGAGGTTGGCTGGG
GACGGGACGGGAGAAGTGTCTGGAAGCTGATATGGAGAGGTGGGGAGGGT
TTAAGCCGCTGGTTTTATCCTGCTTTTTTGTACAAACTTGTTCAATCTAC
TCACCTAGATAGGCCTCTATTCAAGTAGCTGTGG
>Contig7
TTTTYAACCGCCRCTTCGAYTDAGGCCTATCTAGGTGACTTGATWGAACA
AGTTTGTACAAAAAAGCAGGCTGGTACCGGTCCGGAATTCCGGGATATGK
CGGGGATCGCAATCTCGAGTAGCCGTCCCAATCCTCGATCTGTTCTCAAC
CTCCCCTCCGTCCGTCGCAGCTCCAGATTTCCTTCCCCATGGCTCCGATC
AAGATCGGCATCAATGGTTTCGGCCGGATCGGCAGGCTTGTGGCCAGGGT
TGCGCTCCAGAGCCCCGATGTCGAGCTCGTCGCCGTCAACGACCCCTTCA
TCACCACCGACTACATGACCTACATGTTCAAGTATGACACTGTCCATGGA
CAGTGGAAGCACCATGAAGTTAAGGTGAAGGACTCCAAGACCCTTCTCTT
CGGCCAGAAGGAGGTAGCTGTGTTTGGCTGCAGGAACCCTGAGGAGATCC
CATGGGCTGCTGCTGGTGCTGAGTACGTTGTTGAGTCCACCGGTGTTTTC
ACTGACAAGGACAAGGCTGCAGCTCACATTAAGGGTGGTGCCAAGAAGGT
CATCATTTCTGCTCCCAGCAAAGATGCTCCCATGTTTGTCTGTGGTGTCA
ATGAGAAGGAATACAAGTCTGACATCGACATTGTCTCCAACGCTAGTTGC
ACCACTAACTGCCTTGCTCCTCTTGCTAAGGTTATCAATGACAGGTTTGG
CATTGTTGAGGGTTTGATGACCACAGTTCATGCCATGACTGCAACCCAGA
AGACTGTTGATGGTCCTTCCAGCAAGGACTGGAGAGGTGGAAGGGCTGCC
AGCTTCAACATCATTCCAAGCAGCACTGGTGCCGCAAAGGCTGTTGGCAA
GGTGCTCCCAGAGCTTAACGGAAAGTTGACTGGAATGGCCTTCCGTGTTC
CTACTGTTGATGTTTCTGTTGTTGATCTGACTGTTAGACTTGCGAAGCCA
GCAACCTATGATCAGATTAAGGCTGCTATCAAGGAGGAGTCTGAGGGAAA
CCTCAAGGGCATTTTGGGTTACGTGGATGAGGACCTTGTTTCCACTGACT
TCCAGGGTGACAACAGGTCCAGCATCTTCGATGCCAAGGCCGGGATTGCT
CTGAACGACAACTTTGTCAAGCTTGTCTCCTGGTACGACAACRAGTGGGG
ATAMMACMGGGTTGTGACCCCTCGGCCATGCCGGGTCAGGTATTAAGGCT
TAATTTTTGGGGGGTGTTGCCCCAAGAGGTAAACCTTCTTTAAAAAAATT
GTTGGAA
>Contig8
CCCACGCGKSSSSCSCKYTAKAWMWASYSGCCCCCSCGGTCGCTGCGGGS
ATCGCAATCKCGAATAGCTGTCCCGATCCTCGATCTGTTCTCAACCCTCC
CTCCGTCCGTCGCAGCTCCAGATTTCCTTCCCCATGGCTCCGATCAAGAT
CGGCATCAATGGTTTCGGCCGGATCGGCAGGCTTGTGGCCAGGGGTTGCG
CTCCAGAGCCCCGATGTCGAGCTCGTCGCCGTTAACGACCCCTTCATCAC
CACCGACTACATGACCTACATGTTCAAGTATGACACTGTCCACGGACAGT
GGAAGCACCATGAAGTTAAGGTGAAGGACTCCAAGACCCTTCTCTTCGGT
GAGAAGGAGGTTGCGGTGTTTGGCTGCAGGAACCCAGAGGAGATCCCATG
GGCTGCTGCTGGTGCTGAGTACGTTGTTGAGTCCACCGGTGTTTTCACTG
ACAAGGACAAGGCTGCAGCTCACATTAAGGGTGGTGCCAAGAAGGTCATC
ATTTCTGCTCCCAGCAAGGATGCTCCCATGTTTGTCTGTGGTGTCAATGA
GAAGGAATACAAGTCTGACATCGACATTGTCTCCAACGCTAGCTGCACCA
CTAACTGCCTTGCTCCTCTTGCTAAGGTTATCAATGACAGGTTTGGCATT
GTTGAGGGTTTGATGACCACAGTTCATGCCATGACTGCAACCCAGAAGAC
TGTTGATGGTCCTTCCAGCAAGGACTGGAGAGGTGGAAGGGCTGCCAGCT
TCAACATCATTCCAAGCAGCACTGGTGCCGCAAAGGCTGTTGGCAAGGTG
CTCCCAGAGCTTAACGGAAAGTTGACTGGAATGGCCTTCCGTGTTCCCAC
TGTTGATGTTTCTGTTGTTGATCTGACTGTTAGACTTGCGAAGCCAGCAA
CCTATGATCAGATTAAGGCTGCTATCAAGGAGGAGTCTGAGGGAAACCTC
AAGGGCATTTTGGGTTACGTTGATKAAGGACCTTGTTYCACTGACTKMCW
TCCAAGGTGGACAACAGGTCCMGCAATTYTYGATGYCMRGSSCSGGRTRT
SCTWMYGAACAACAAATTTTGTAAAGTTGTGTTTCGTGGTACGAAAACAA
GTGGGGGATTAAGCCCCCCGGGGTGGGGACCTTCTTCCGTTAATTTGCAC
GGCCCCAGTTTAATTAGAGGGCTTCCCGGGCGAAATGGTTTGCCCCC
>Contig9
NCCTCGAANGAGTTNCTATCTCGTCTCAATCCGNTAACCTTNGATCAATC
GATTAAGCTCTGTATTATAGAAAGTNTTTCATTAGTTGACCGTCGCGTTG
CAGGCATTTGTAATGATAGGTTGCTACATCTTTCCGATGAGGGGGATCCA
CGGCGTACGATGAGGGTGGAGGGCACGCCGAAATGAGTGTTCCAGAAGGT
GANTCGTAGNGTTGCGCGCGCCCGGCGCGCCTGCTCGCACACGATCAGGT
TCGCCGCCGACCCCAGCACGACAGGTTGCCCGCCACCGTGCTTTCTTATG
CCGACTKTTTTTTTTTTGAGTACTGGACTGAACGATTTATATATTCTTCA
CAAACCACAACCAAAAAAGAGTACTTGATTAGCAACTCCATTACAGATAC
TAGAGGTTGATGCGGAAAACAGAAGGTAACTCATGTCCAACTAACATGAA
CCAGGCGTCGTCTGGCGACACCATCCACATTTATTCTTCGCATAGACAAA
GCAGGGACACCTCTGACCAGGCGCCACAAACGAAAGCAGAACGCTCTACT
GAGTCTTGGCCATGTGGCGGATCAGGTCGACAACGCGGTTGCTGTAACCC
CACTCGTTGTCATACCACGAGACAAGCTTGACGAAGTGGTCGTTCAGAGC
AATTCCAGCCTTGGCATCAAAGATGCTCGACCTGCTGTCACCGACAAAAT
CAGTGGAGACCAAATCCTCCTCGACGTAACCCATGATCCCCTTGAGTTTT
CCCTCGGATGCAGCCTTGATAGCCTTCTTGATGTCATCATATGATGCAGC
CTTCTCGGTTCTAACAGTGAGATCAACAACTGACACATCCACAGTGGGAA
CCCGGAAAGACATACCCGTAAGCTTGCCATTCAGCTCAGGAAGAACCTTA
CCAACAGCCTTGGCAGCACCAGTGCTGCTGGGAATGATGTTAAAGCTTGC
GGCCCTGCCACCTCTCCAGTCCTTGCTCGAGGGACCATCAACGGTCTTCT
GTGTGGCAGTGATGGCATGAACAGTGGTCATCAAACCCTCAATAATACCG
AAGTTGTCATTAATGATCTTAGCTAGGGGAGCAAGGCAGTTAGTGGTGCA
GCTAGCATTTGAGACAATGTTAACGTCTGAGGTGTACTTGTCCTCATTGA
CACCAACCACAAACATAGGGGCATCTTTGCTTGGGGCAGAGATGACCACC
TTCTTGGCACCACCCTTCAAGTGAGCAGCGGCCTTGTCCTTGTCAGTGAA
G
>Contig10
TCCTTTTTCCCCCGGTAAAAGACTAAATTTTTAAATAAGCCGTTCCCCGG
ACGGGAAACCCCCTTGATTAAGGTGAGGACTCCAAACCCTTCTTTKTGRK
AAGGAGGWKGYKSKGTTTGGCTGCAGGAACCCAGAGGAGATCCCATGGGC
TGCTGCTGGTGCTGAGTACGTTGTTGAGTCCACCGGTGTTTTCACTGACA
AGGACAAGGCTGCAGCTCACATTAAGGGTGGTGCCAAGAAGGTCATCATT
TCTGCTCCCAGCAAGGATGCTCCCATGTTTGTCTGTGGTGTCAATGAGAA
GGAATACAAGTCTGACATCGACATTGTCTCCAACGCTAGCTGCACCACTA
ACTGCCTTGCTCCTCTTGCTAAGGTTATCAATGACAGGTTTGGCATTGTT
GAGGGTTTGATGACCACAGTTCATGCCATGACTGCAACCCAGAAGACTGT
TGATGGTCCTTCCAGCAAGGACTGGAGAGGTGGAAGGGCTGCCAGCTTCA
ACATCATTCCAAGCAGCACTGGTGCCGCAAAGGCTGTTGGCAAGGTGCTC
CCAGAGCTTAACGGAAAGTTGACTGGAATGGCCTTCCGTGTTCCCACTGT
TGATGTTTCTGTTGTTGATCTGACTGTTAGACTTGCGAAGCCAGCAACCT
ATGATCAGATTAAGGCTGCTATCAAGGAGGAGTCTGAGGGAAACCTCAAG
GGCATTTTGGGTTACGTTGATGAGGACCTTGTTTCCACTGACTTCCAGGG
TGACAACAGGTCCAGCATCTTCGATGCCAAGGCCGGGATTGCTCTGAACG
ACAACTTTGTCAAGCTTGTCTCCTGGTACGACAACGAGTGGGGATACAGC
ACCCGCGTGGTCGACCTCATCCGTCACATGCACAGCACCAAGTAAATGAG
AGGCATACAGGGGAGAGTGGTTTGCCCCAGAGGAGTGTTCAAAGCCTCTT
CTTCTGAGAATAAATTTTTGTATGGAATTATGTCAGCTAAAAACCTTTTA
TTGGATGTATCCTGATGGTTGGTTGGGCTTAGCGGCTCACATTTTGGTGG
TATTATGTACTTGCTTGAACTAAATCATGAGTCATTTTCACTCATCTTCT
TGGGTTATCAATCACATGTCGTTTTGTTBCDRMMRMMWRCAGGTCGACCA
GNGGGGAGAGCTCGGAACGCGTTGGAGCATTGC
>Contig11
NACCCGCTATTTCRATTTAGGCCTATTTAGGTGACACTMATAGAACAAGT
TTGTACAAAAAAGCAGGCTGGTACCGGTCCGGAATTCCCGGGATGTCGAC
CCCCGTCCCGTCTCCAGCAAACCTCCCATCTCCGTCTAGCGTCGGCGGCA
GTTCCACTCCCTCGCCATGGGCAAGATTAAGATCGGAATCAACGGTTTCG
GAAGGATCGGGAGGCTCGTCGCCAGGGTCGCCCTCCAGAGCGACGATGTC
GAGCTCGTCGCCGTCAACGACCCCTTCATCACCACCGAGTACATGACCTA
CATGTTCAAGTACGACACCGTTCACGGCCACTGGAAGCACAGCGACATCA
AGCTCAAGGACGACAAGACTCTGCTCTTTGGCGAGAAGCCAGTTACCGTC
TTTGGCGTCAGGAACCCTGAGGAGATCCCGTGGGGTGAGGCTGGTGCCGA
TTACGTTGTGGAGTCCACCGGTGTCTTCACTGACAAGGACAAGGCCGCTG
CTCACTTGAAGGGTGGTGCCAAGAAGGTGGTCATCTCTGCCCCAAGCAAA
GATGCCCCTATGTTTGTGGTTGGTGTCAATGAGGACAAGTACACCTCAGA
CGTTAACATTGTCTCAAATGCTAGCTGCACCACTAACTGCCTTGCTCCCC
TAGCTAAGATCATTAATGACAACTTCGGTATTATTGAGGGTTTGATGACC
ACTGTTCATGCCATCACTGCCACACAGAAGACCGTTGATGGTCCCTCGAG
CAAGGACTGGAGAGGTGGCAGGGCCGCAAGCTTTAACATCATTCCCAGCA
GCACTGGTGCTGCCAAGGCTGTTGGTAAGGTTCTTCCTGAGCTGAATGGC
AAGCTTACGGGTATGTCTTTCCGGGTTCCCACTGTGGATGTGTCAGTTGT
TGATCTCACTGTTAGAACCGAGAARGCTGCATCATATGATGACATCMAGA
AGGCTATNCAGGCTGCATCCGAGGGAAAACTCAAGGGGATCATGGGTTAC
GTCGAGGAGGATTTGGGTCTCACTGATTTTGGCCGGGAAAGCAGGTCCAC
CTTTTTTTTGCCAGGGTGGATTGTTTTTAAAAACACACCCTTAANTAATT
TGTTTTGGGGTATGAACAAGGAGGGGGTTACACAAACCGGGTTTGTAACC
TGACTCCCCAAATGGCAAAAATTCAAAAAGGGTTT
>Contig12
TACGCGAAAGGGGAACAAGNTGGGGTTACCAACCACAACCCCTTCAAACT
GTGGGTGGGGGAAGAGGGGRCWYCSMCYTYKTMAWSGRGGSCACCGGSKT
YTTSKTMGACCGCSCCGGCGCGGGCAAGRCATCTCGAGGCCGGCGCCAAG
AAGGTGCTCATCACCGCGCCCGGCAAGGGCGACATCCCCACCTACGTCTG
CGGCGTCAACGCCGACCTCTACACCCACGCCGACACCATCATCAGCAACG
CCTCCTGCACCACCAACTGCCTCGCCCCCTTCGTCAAGGTGCTCGACCAA
AAGTTCGGCATCATCAAGGGAACCATGACCACAACCCACTCCTACACCGG
CGACCAGAGGCTGCTGGACGCGAGCCACCGCGACCTGCGCCGTGCCCGTG
CCGCCGCGCTCAACATCGTGCCCACCTCCACCGGCGCGGCCAAGGCCGTG
GCGCTGGTGCTGCCCAACCTCAAGGGCAAGCTCAACGGGATCGCGCTCCG
GGTGCCCACCCCCAACGTGTCCGTCGTCGACCTCGTGGTGCAGGTCTCCA
AGAAGACCCTCGCCGAGGAGGTGAACCAGGCGTTCCGCGACGCCGCCGCC
AACGAGCTCAAGGGCATCCTCGACGTCTGCGACGAGCCGCTCGTGTCCGT
CGACTTCAGGTGCTCCGACGTGTCCTCCACCATCGACGCGTCGCTCAGCA
TGGTCATGGGAGACGACATGGTCAAGGTCATCGCGTGGTACGACAACGAG
TGGGGTTACTCCCAGAGGGTCGTCGACCTCGCCGACATCGTCGCCGACCA
ATGGAAGTGAACGCCGGACGGCGGCATTATTGCCCTGTGAAGTGACTCCT
CTCGAAATTTTCCCCAGCCATCGTCACGGATGATCGATTCTTTGTAATGA
GAATTCGAAGTATCGAGCTCCCAACAGCTTCTTTTTTTTCCTTTCTTTTC
TTGTTCTTCTTTTTTCTTTCTCTGATTTTTCAGTGTCCAGACACGGATTA
TAATAGACTTCCTGCAAAGGAAGTCTCAACGCTGTGCATCTGTAATATAT
AACTATCGTTTGCCAGGTTCTGATGTAGAATTCAACTTGTTCTTCGAACA
AAAAAAAAAAAAARAAAAAAAACTCGAGAGTACTTCTAGAGCGGCCGCGG
GCCCATCCATTTTCCGGGCGGGTG
>Contig13
TCCTCGCCGGCTTTCCTCTGCTTTGGGGGATAAGAGGAGGAGGGTGGGAA
AGAGGGAAAGGCGATGCGCATCGGAGATGTGGCTCGCCACTACTGCTGCT
AGTCTCCAGTTTYTTTTTTTTTTTTTTTTTAAAGTCCCAAGAGAAAGCCT
GACACATCTGAATATATGGAGTTCAGTACAACTCACAGAAGAAGGGTCAA
TTTATTGTGCCCGAATCCTGTCTGATATATAGAGCACCAAGCCGCAAGCT
TGGCGAGCAATCTCGAAACGAATGAAACACAATCCAGCTGGTACATTTTA
TAGACTATAGATAGAGGATAATAATGTAGTTGCTTCGTTGCGTTTTCTGA
TCAGCCTCGACCGGTCAAGCCAGCAGCAACCTCCGAGCTCTCACTTCACT
CGTCGAACACCTTGCACTCCACGGCGTTGGGGTCGGTCTTGCAGTAGTCC
TCCAGCGGGTCGCCGCTGCCGCCGGTCCCGGCGCCCGGCCACTTGGCCGC
CACCAGGTGCGCCAGATCAACCACGCGCTGGCTGTAGCCCCACTCGTTGT
CGTACCAGGCGACGACCTTGACCATGTCGTCGCCCATGACCATGGTGAGG
GAAGCGTCGATGCTGGTGGAGACGTCGGAGCAGCGGAAGTCGACGGACAC
GAGCGGCTCGTCGCAGACGTCGAGGATGCCCTTGAGCGGCCCGTCGGCGG
CCTTGCGGAACGCCGCGTTCACGTCGTCGGCGGTGATGCCGGTCTTGACG
GTGTTGATGACGAGGTCCACCACGGAGACGTTGGGCGTGGGCACGCGGAG
CGCGATGCCGTTGAGCTTGCCCTTGAGCTGCGGCAGCACCAGGGAGACGG
CCTTGGCGGCGCCCGTGCTCGTCGGCACGATGTTCAGCGCCGCCGCCCTC
GCCCTCCGCAGGTCGCGGTGGGACGCGTCCAGCAGCCTCTGGTCGCCCGT
GTACGAGTGCGTCGTGGTCATGGTCCCCTTCACGATTCCGAACTCCTCGT
CCAGGAYYTTGGCGAATGGCGCGAGGCAGTTGGTGGTGCAAGAAGCGTTG
CTGACGATGTTGGCGACGTCATGGTCGTAGTCGCCCTCGTTGACGCCGAC
GACGTAGGTGGGGATGTCGGCGCCCTTGGCCGGAGCGGTGATGATGACCT
TCTTGGCGCCGGCCTGGAGATGCTTCCCGGCGCCGGGGCCGTCCACGAAC
ACTCCAGTACCCTCGATGACGATGTCGATGCCGAGCTCGGCCCATGGCAG
CTTGAGGGGGTCCCTGTTGGAGACGACCTGGATGTTCTTGCCGTCGACGC
TGATGGTCTCGTTGTCCACGATCTTCACGTCCGCCTTGAACGTGCCCAGC
ATCGAGTCGTACTTGAGCAGGTGAGACGCGTTCCTGACGCCTCCGCTGTC
GTTGATGACGATGACCTCGAGCGGCGAGTTCTCGCGGCCGTGCCAGCACC
GGAGGAAGTTSSGCCCGAWKYSRMGGCACGAGGCG
>Contig14
TGNNCTTNCGCCNTNATTAACCCTCACTAAAGGGAACAAAAGCTGGAGCT
CCACCGCGGTGGCGGCCGCTCTAGAACTAGTGGATCCCCCSSRCKGCNGG
GMTCCCSGCBCCCAGACACTTCTCCCGTCCCGTCCCCAGCCAACCTCCCA
TCCCCGTCTCGCGTCGCAGCGGCAGTTCCACTCCCTCGCCATGGGCAAGA
TTAAGATCGGAATCAACGGTTTCGGAAGGATCGGGAGGCTCGTCGCCAGG
GTCGCCCTCCAGAGCGACGATGTCGAGCTCGTCGCCGTCAACGACCCCTT
TATCACCACCGAGTACATGACCTACATGTTCAAGTACGACACCGTTCACG
GCCACTGGAAGCACAGTGACATCAAGCTCAAGGACGACAAGACGCTGCTC
TTTGGCGAGAAGCCAGTTACCGTCTTCGGCGTCAGGAACCCTGAGGAGAT
CCCGTGGGGTGAGGCTGGTGCCGATTACGTTGTGGAGTCCACCGGTGTCT
TCACTGACAAGGACAAGGCCGCTGCTCACTTGAAGGGTGGTGCCAAGAAG
GTGGTCATCTCTGCCCCAAGCAAAGATGCCCCTATGTTTGTGGTTGGTGT
CAATGAGGACAAGTACACCTCAGACGTTAACATTGTCTCAAATGCTAGCT
GCACCACTAACTGCCTTGCTCCCCTAGCAAAGATCATTAATGACAACTTC
GGTATTATTGAGGGTTTGATGACCACTGTTCATGCCATCACTGCCACACA
GAAGACCGTTGATGGTCCCTCGAGCAAGGACTGGAGAGGTGGCAGGGCCG
CAAGCTTTAACATCATTCCCAGCAGCACTGGTGCTGCCAAGGCTGTTGGC
AAGGTTCTTCCTGAGCTGAATGGCAAGCTTACCGGTATGTCTTTCCGGGT
TCCCACTGTGGATGTGTCAGTTGTTGATCTCACTGTTAGAANCCNNAAAG
NTTGATTATTNCNATGACNTTNANNAAGGCTNTNAAGGGTTGCATTTTGA
GGGGAAAACTCNNGGGGATCATGGGTTATTTNCAGGGAAAAATTGGGCTN
CACTTGACTTTTTCGGNGACAACANGNNNNGCATTTTTNNNNCCAAGGCT
TGGAATTGNNTTTAAANNNCCNTTTNNNAANNNNNNNNTNGGGGGNCNAA
AANCNANGGGGGTTNNNNNAACCNNNTTNNNNNNTNNNNCC
>Contig15
AGAAGAGAAAGATAGTGGGAGGTGTTTBTMRTTYTTTTTTTTTTTCAAAA
GTCCCAAGAGAAAGTCTGACATATCTGAATTATATCGAGTTCAGTACAGC
TCACAGAAGGAGGGTCAATTTATTGTGCCCGAATCCTGTCTGATATATAG
AGCACCAAGCCGCATGCTCGGCGAGCAATCTCGAAACGAATGAAACACAA
TCCAGCTGGTACATTTTATAGACTATAGATAGAGGATAATAATGTAGTTG
CTTCGTTGCGTTTTCTGATCAGCCTCGACCTCCGAGCTCTCACTTCACTC
GTCGAACACCTTGCACTCCACGGCGTTGGGGTCGGTCTTGCAGTAGTCCT
CCAGCGGGTCGCCGCTGCCGCCGGTCCCGGCGCCCGGCCACTTGGCCGCC
ACCAGGTGCGCCAGATCAACCACGCGCTGGCTGTAGCCCCACTCGTTGTC
GTACCAGGCGACGACCTTGACCATGTCGTCGCCCATGACCATGGTGAGGG
AGGCGTCGATGCTGGTGGAGACGTCGGAGCAGCGGAAGTCGACGGACACG
AGCGGCTCGTCGCAGACGTCGAGGATGCCCTTGAGCGGCCCGTCGGCGGC
CTTGCGGAACGCCGCATTCACGTCGTCGGCGGTGATGCCGGTCTTGACGG
TGTTGATGACGAGGTCCACCACGGAGACGTTGGGCGTGGGCACGCGGAGC
GCGATGCCGTTGAGCTTGCCCTTGAGCTGGGGCAGCACCAGGGAGACGGC
CTTGGCCGCGCCCGTGCTCGTCGGCACGATGTTCAGCGCCGCCGCCCTCG
CCCTCCGCAGATCGCGGTGGGACGCGTCCAGCAGCCTCTGGTCGCCCGTG
TACGAGTGCGTCGTGGTCATGGTGCCCTTCACGATCCCGAACTCCTCGTC
CAGRATTTTGGCRAWKGGCGCRAGGCAGTTG
>Contig16
GGGCCGAGGCGGCCGACATGTTTTTTTTTTTTTTTTTTTTTTTTKWWTTT
GGGAAGGTTCCAAATCCAAGAACGATTTKWWTTCTACATCAGAACCTGGC
AAACGATAGTATATATTACAGATGCACAGCGTTGAGACTTCCTTTGCAGG
AAGTCTATTATAATCCGTGTCTGGACACTGAAAAATCAGAGAAAGAAAAA
AGAAGAACAAGAAAAGAAAGGAAAAAAAAGAAGCTGTTGGGAGTTCGATA
CTCTGAATTCTCATTACAAAGAATCGATCATCCGTGACGATGGCTGGGGA
AAATTTCGAGAGGAGTCACTTCACAGGGCAATGCCGCCGTCCGGCGTTCA
CTTCCATTGGTTGGCGACGATGTCGGCGAGGTCGACGACCCTCTGGGAGT
AACCCCACTCGTTGTCGTACCACGCGATGACCTTGACCATGTCGTCTCCC
ATGACCATGCTGAGCGACGCGTCGATGGTGGAGGACACGTCGGAGCACCT
GAAGTCGACGGACACGAGCGGCTCGTCGCAGACGTCGAGGATGCCCTTGA
GCTCGTTGGCGGCGGCGTCGCGGAACGCCTGGTTCACCTCCTCGGCGAGG
GTCTTCTTGGAGACCTGCACCACAAGGTCGACCACGGACACGTTGGGGGT
GGGCACCCGGAGCGCGATCCCGTTGAGCTTGCCCTTGAGGTTGGGCAGCA
CCAGCGCCACGGCCTTGGCCGCGCCGGTGGAGGTGGGCACGATGTTGAGC
GCCGCGGCGCGGGCACGGCGCAGGTCGCGGTGGCTCGCGTCCAGCAGCCT
CTGGTCGCCGGTGTATGAGTGGGTGGTGGTCATGGTTCCCTTGATGATGC
CGAACTTTGGGTCGAGCACCTTGACCAAGGGGGCGAGGCATTTGGTGGTG
CAGGAGGCGTTGCTGATGATGGTGTCGGCGTGGGTTTTAAGGTCGGGGTT
AACCCCCCAAACTAAGTGGGGATGTGTCCCTTGCCGGGTGGGGGGAGAAA
AACCTTTTTGGGGCCGCCCTCAAATTGTTTCCCGGGCGGGGGGGTGGAAA
AAAAACACGGGCCTCTCTTAAAAGGGGATGCCCCTTCCCCCACCCAGGGT
GGGGGGGGGGGGGGGCACACCTAAAACTTCTCCCCNGGGAAGGGTTTTCC
CCCGGCTGTAGTCGGTGAAAAACCAGGGGGGCCTCTTTGGGGTGGGGGGG
TGACCCCCTGTTTATGGGTGACCATAAGGA
>Contig17
GCTTGCTCTCTTGCTAAGGTTATCAATGACAGGTTTGGCATTGTTGAGGG
TTTGATGACCACAGTTCATGCCATGACTGCAACCCAGAAGACTGTTGATG
GTCCTTCCAGCAAGGACTGGAGAGGTGGAAGGGCTGCCAGCTTCAACATC
ATTCCAAGCAGCACTGGTGCCGCAAAGGCTGTTGGCAAGGTGCTCCCAGA
GCTTAACGGAAAGTTGACTGGAATGGCCTTCCGTGTTCCCACTGTTGATG
TTTCTGTTGTTGATCTGACTGTTAGACTTGCGAAGCCAGCAACCTATGAT
CAGATTAAGGCTGCTATCAAGGAGGAGTCTGAGGGAAACCTCAAGGGCAT
TTTGGGTTACGTTGATGAGGACCTTGTTTCCACTGACTTCCAGGGTGACA
ACAGGTCCAGCATCTTCGATGCCAAGGCCGGGATTGCTCTGAACGACAAC
TTTGTCAAGCTTGTCTCCTGGTACGACAACGAGTGGGGATACAGCACCCG
CGTGGTCGACCTCATCCGTCACATGCACAGCACCAAGTAAATGAGAGGCA
TACAGGGGAGAGTGGTTTGCCCCAGAGGAGTGTTCAAAGCCTCTTCTTCT
GAGAATAAATTTTTGTATGGAATTATGTCAGCTAAAAACCTTTTATTGGA
TGTATCCTGATGGTTGGTTGGGCTTAGCGGCTCACATTTTGGTGGTATTA
TGTACTTGCTTGAACTAAATCATGAGTCATTTTCACTCATAAAAAAAAGT
TATCAAAAAAAAAAAAAAAAAGGGCGGCCGCTCTAGAGTATCCCTCGAGA
GGCCCAAGCTTACGCGTACCCAGCTTTCTTGTACAAAGTGGTCCCTATAC
TAACTCGTATGGAAGCTACCTAGGCACCGTCGTGTTCA
>Contig18
AAAGCTTGACCTTAGGCCTATTTAGGTGACACTATAGAACAAGTTTGTAC
AAAAAAGCAGGCTGGTACCGGTCCGGAATTCCCGGGATATCGTCGACCCA
CGCGTCGKCYGATCAGACCCTTTGGACATGGCGTCGCCCATGCTCTCCAC
GGCCATGGCGCCACTCCAGGGGGGCATGCTGGAGTTCTCCGGGCTGAGGA
GCTCGTCGTCGCTGCCGCTCCGGCGGAATGCCACCTCCGACGACTTCATG
TCCGCGGTTTCCTTCAGGACGTACGCGGTGAGCACCAGCGGCGGGTCGCG
CAAGGCGCCGACGGAGGCCAAACTCAAGGTGGCGATCAACGGGTTCGGGC
GCATCGGGCGCAACTTCCTGCGGTGCTGGCACGGGCGCGGCGACAGCTCG
CCGCTGGAGGTGATCGCCATCAACGACACCGGAGGCGTGAAGCAGGCGTC
CCACCTCCTCAAGTACGACTCCACGCTGGGCATCTTCGACGCGGACGTCA
AGCCCGTGGGCGACAACGCCATCTCCGTGGACGGCAAGGTGATCAAGGTG
GTGTCCGACCGCAACCCCTCCAACCTGCCGTGGGGCGAGATGGGCATCGA
CCTCGTCATCGAGGGCACCGGCGTCTTCGTCGACCGCGCCGGCGCGGGCA
AGCATCTCGAGGCCGGCGCCAAGAAGGTGCTCATCACCGCGCCCGGCAAG
GGCGACATCCCCACCTACGTCTGCGGCGTCAACGCCGACCTCTACACCCA
CGCCGACACCATCATCAGCAACGCCTCCTGCACCACCAACTGCCTCGCCC
CCTTCGTCAAGGTGCTCGACCAAAAGTTCGGCATCATCAAAGGGAACCAT
GACCACCACCCACTCATACACCGGCGACCAGAGGCTACTGGACGCGAGCC
ACCGCGACCTGCGCCGTGCCCGCGCCGCCGCGCTCAACATCGTGCCCACC
TCCACCGGCGCGGCCAAGGGCCGNNGGGCTTNTTGCTTNCCCAACCTTCA
AAGGGCAAGCTCAAAGGGGATTGCGCTTNCGGGGTGCCCANCCCCCANCG
TGTTCGTTNGNNCNACCCTTGTGGNGGCAAGGNTTNCCCAAGAAANACCC
TTTGCCGNNGGANNGGTGAAAACANNCCGGTTTTCNNGGNAAGTNCCGNC
>Contig19
TGNNATGNNNNTANCCCTTNTATTAACCCTNCTAAAGGGAACAAAAGCTG
GAGCTCCACCGCGGWSGCGKSSGYYSWMGRACBCGTGGGTCCVCGGACGC
GTGGGCACYCGCGGCAGCAGCAATGGCCGCCCATGCAGCTCTCGCCGCCA
CCCGCATCCCCACCAGCGCGCGTCTGCACAGCAAGGCCGCCTCCAGGCAG
AGGGTTGACTTCGCCGACTTCTCCGGGCTGAGGCCGGGGTCGTGCTCCGT
CAGCGCCGCCGCCAGGGAGGCGTCCTTCTCCGATGTCCTCGGCGCGCAGC
TCGTCGCCAGGGCTTCCGGCGAGAACGCCGTGAGGGCGCCGGCGGAGGCG
AAGCTGAAGGTGGCCATCAACGGGTTCGGCCGCATCGGGCGCAACTTCCT
CCGGTGCTGGCACGGCCGCGAGAACTCGCCGCTCGAGGTCATCGTCATCA
ACGACAGCGGAGGCGTCAGGAACGCGTCTCACCTGCTCAAGTACGACTCG
ATGCTGGGCACGTTCAAGGCGGACGTGAAGATCGTGGACAACGAGACCAT
CAGCGTCGACGGCAAGAACATCCAGGTCGTCTCCAACAGGGACCCCCTCA
AGCTGCCATGGGCCGAGCTCGGCATCGACATCGTCATCGAGGGTACTGGA
GTGTTCGTGGACGGCCCCGGCGCCGGGAAGCATCTCCAGGCCGGCGCCAA
GAAGGTCATCATCACCGCTCCGGCCAAGGGCGCCGACATCCCCACCTACG
TCGTCGGCGTCAACGAGGGCGACTACGACCATGACGTCGCCAACATCGTC
AGCAACGCTTCTTGCACCACCAACTGCCTCGCGCCATTCGCCAAAATCCT
GGACGAGGAGTTCGGGATCGTGAAGGGGCACCATGACAACCACGCACTCG
TACACGGGCGACCARAAGGCTGCTGGAMCSSKTCCMACCGSGAMCTKCGG
NAGGNCAAAGGCNANNNGNNCNTGAACATTNNNNCCNANNAANNNNNGGN
NNCCNNCNAAGGNCNGNNTNCTTGGGGNNTNNCNNAANTTNANGGGCAAN
NTTAAANGGGNNTNNNNNTNCNNNNGNCCNNNNCCCAAANNNNNNNNGGN
GGNANCNNNNNNNNNAAANCCNNNNNNANCNGNNTNNNNNNNNNNNNNNN
NNNNAANNNNNNNNNNNNNNNNNGNNNNNNNNNNNNNNNNNNNNNGGNNN
NNNTNNNCN
>Contig20
CAGGATGAACGCTGGCGGCATGCTTAAMASRKRCMAKTCGAACGGGAAGT
GGTGTTTCCAGTGGCGAACGGGTGAGTAACGCGTCCCACCGCGACCTGCG
GAGGGCGAGGGCAGCGGCGCTGAACATCGTGCCGACGAGCACGGGCGCCG
CCAAGGCCGTCTCCCTGGTGCTGCCGCAGCTCAAGGGCAAGCTCAACGGC
ATCGCGCTCCGCGTGCCCACGCCCAACGTCTCCGTGGTGGACCTCGTCAT
CAACACCGTCAAGACCGGCATCACCGCCGACGACGTGAACGCGGCGTTCC
GCAAGGCCGCCGACGGGCCGCTCAAGGGCATCCTCGACGTCTGCGACGAG
CCGCTCGTGTCCGTCGACTTCCGCTGCTCCGACGTCTCCACCAGCATCGA
CGCCTCCCTCACCATGGTCATGGGCGACGACATGGTCAAGGTCGTCGCCT
GGTACGACAACGAGTGGGGCTACAGCCAGCGCGTGGTTGATCTGGCGCAC
CTGGTGGCGGCCAAGTGGCCGGGCGCCGGGACCGGCGGCAGCGGCGACCC
GCTGGAGGACTACTGCAAGACCGACCCCAACGCCGTGGAGTGCAAGGTGT
TCGACGAGTGAACCGAGAGCTCGGAGGTTGCCGCTGGCTTGACCGGTCGA
GGCTGATCAGAAAACGCAACGAAGCAACTACATTATTATCCTCTATATCT
ATAGTCTATAAAATGTACCAGCTGGATTGTGTTTCATTCGTTTCGAGATT
GCTCGCCGAGCTTGCGGCTTGGTGCTCTATATATCAGACAGGATTCGGGC
AGAATAAATTGACCCTTCTTATGTGAGCTGTACTGAGCTCATATATTCAG
ATGTCAGACTTTCTCTTGGGACTTTCAAAGCGTTCTTGTGCGAAGTTTWR
WCTAACATGTGCTTTAAGATGC
>Contig21
TTTTTTTTTTTTTTTTTTTTTTTTTGTTCGAAGAACAAGTTGAATTCTAC
ATCAGAACCTGGCAAACGATAGTACGTATATATTACAGATGCACAGCGTT
GAGACTTCCTTTGCAGGAAGTCTATTATAATCCGTGTCTGGACACTGAAA
AATCAGAGAAAGAAAAAAGAAGAACAAGAAAAGAAAGGAAAAAAAAAGAA
GCTGTTGGGAGCTCGATACTCTGAATTCTCATTACAAAGAATCGATCATC
CGTGACGATGGCTGGGGAAAATTTCGAGAGGAGTCACTTCACAGGGCAAT
GCCGCCGCCGTCCGGCGTTCACTTCCATTGGTTGGCGACGATGTCGGCGA
GGTCGACGACCCTCTGGGAGTAACCCCACTCGTTGTCGTACCACGCGATG
ACCTTGACCATGTCGTCGCCCATGACCATGCTGAGCGACGCGTCNATGGT
GGAAGGACAACTCCNGNGGACCCGGAAGGTCGACGGGCACNANNGGGCTC
NTCGCANACTCGAAGGATGCCCTTGAGCTCCGNTGGGGGCGGTGTCNCGG
NAANCCTGG
>Contig22
TGTACACGACGTTAGGTTGCTAGCTTACAATACGACTTACTATAGGGACC
ACTTTGTACAAGAAAGCTGGGTACGCGTAAGCTTGGGCCCCTCGAGGGAT
ACTCTAGAGCGGCCGCCCTTTTTTTTTTTTTTTTTTTTTTTTTGGACTGA
ACGATTTATATATTCTTCACAAACCACAACCAAAAAAGAGTACTTGATTA
GCAACTCCATTACAGATACTAGTTGATGCGGAAAACAGAAGGTAACTCAT
GTCCAACTAACATGAACCAGGCGTCGTCTGGCGACGCCATCCACATTTAT
TCTTCGCATAGACAAAGCAGGGACACCTCTGACCAGGCGCCACAAAGGAA
AGCAGAGCACTCTACTGAGTCTTGGCCATGTGGCGGATCAGGTCGACAAC
GCGGTTGCTGTAACCCCATTCGTTGTCATACCACGAGACAAGCTTGACGA
AATGGTCGTTCAGAGCAATTCCAGCCTTGGCATCAAAGATGCTCGACCTG
CTGTCACCAACAAAGTCGGTGGAGACCAAATCCTCCTCAACGTTACCATG
ATCCCCTTGAGCTTCCCCTCAGATGCAGCCTTGATAGCCTTCTTGATGTC
ATCATATGATGCAGCCTTCTCGGTTCTAACAGTGAGATTCAACACTGACA
CATCCACAGTGGGAACCCGGAAAGACATACCGGTTAGCTTGCCATTCAGC
TCAGGAAGAAACTTACCAACAAGCTTTGCAGCACCAGTGCTGCTGGGAAT
GATGTTANGCTTGCGGCCTGCCTTCGTCTGTCAGACACAGTTTTTTGTTT
TTTGGGTTGTAGGCCNGTANGGGTGCCTCAACCTTTAATTCGTATTGTG
>Contig23
CCTACCGCGATGGGAGCACGAGGACACTGACATGGACTGAACCGATAGAA
AGKWVGAATCCGCMAGGTGATCAGATCCTTTGGACATGGCGTCGCCCATG
CTCTCCACGGCCATGGCGCCACTCCAGGGGGGCATGCTGGAGTTCTCCGG
GCTGAGGAGCTCGTCGTCGCTGCCGCTCCGGCGGAATGCCACCTCCGACG
ACTTCATGTCCGCGGTCTCCTTCAGGACATACGCGGTGAGCACCAGCGGC
GGGTCGCGGAAGGCGCCGACGGAGGCCAAGCTCAAGGTGGCGATCAACGG
GTTCGGGCGCATCGGGCGCAACTTCCTGCGGTGCTGGCACGGGCGCGGCG
ACAGCTCGCCGCTGGAGGTCATCGCCATCAACGACACCGGAGGCGTGAAG
CAGGCGTCCCACCTCCTCAAGTACGACTCCACGCTCGGCATCTTCGACGC
GGACGTCAAGCCCGTGGGCGACAACGCCATCTCCGTCGACGGCAAGGTGA
TCAAGGTGGTGTCCGACCGCAACCCCTCCAACCTGCCGTGGGGTGAGATG
GGCATCGACCTCGTCATCGAGGGCACCGGCGTCTTCGTCGACCGCGCCGG
CGCGGGCAAGCATCTCGAGGCCGGCGCCAAGAAGGTGCTCATCACCGCAC
CCGGCAAGGGCGACATCCCCACCTACGTCTGCGGCGTCAACGCCGACCTC
TACACCCACGCCGACACCATCATCAGCAACGCCTCCTGCACCACCAACTG
CCTCGCCCCCTTCGTCAAGGTGCTCGACCAAAAGTTCGGCATCATCAAGG
GGACCATGACCACCACCCACTCATACACCGGCGAACAGAGGCTGTTGTAC
GCGAGCCAACGGGACCTGGGCCGGCCCGTGCGGGGGGCTTAACATCGTGC
CCACCTCCACCGGGGCGGCAAAGGCCGGCCGCTGGTGCTGCCCAAACTCA
AGGGCAGCTCAAGGGGATCCGCCCGGGGTGCCACCCAAAGTGTCCTGGTC
GACCTGGTGGGCCGGTTTCCAACAAACCCTGCCAGAGAGGTAACCAGGGG
TTCGGAAACCCCCGCAAACGGCCCAAGGGATCCTCAAGTTTGTGAGACA
>Contig24
TGACCACGACGGTAGTTAGCTAGCTTACAATACGACTTAGTTTAGGGACC
ACTTTGTACAAGAAAGCTGGGTACGCGTAAGCTTGGGCCCCTCGAGGGAT
ACTCTAGAGYKKYYKYYYTTTTTTTTTTTTTAGATGAGTGAAAATGACTC
ATGATTTAGTTCAAGCAAGTACATAATACCACCAAAATGTGACCAACCAT
CAGGATACATCCAATAAAAGGTTTTTAGCTGACATAATTCCATACAAAAA
TTTATTCTCAGAAGAAGAGGCTTTGAACACTCCTCTGGGGCAAACCACTC
TCCCCTGTATCTTCATGCCTCTCATTTACTTGGTGCTGTGCATGTGACGG
ATGAGGTCGACCACGCGGGTGCTGTATCCCCACTCGTTGTCGTACCAGGA
GACAAGCTTGACAAAGTGGTCGTTCAGAGCAATCCCGGCCTTGGCATCGA
AGATGCTGGACCTGTTGTCACCCTGAAAGTCAGTGGAAACAAGGTCCTCA
TCAACGTAACCCAAAATGCCCTTGAGGTTTCCCTCAGACTCCTCCTTGAT
AGCASCYTWATCTGATMWRGGTTGKGGSYYCSMMGTCTACAGTCGATCAA
CACAGAATCATCACGTGGGAACTCGACGCTTGCAATCACTGAAGGCCATT
CCAGTCACTTTTCCGTTNAGTTGGACACTGCAAGCTTGTGACATGTGCTG
ATTATGCTCCACCAAGATTCTGCTTGGGAAATGATTGTTAAAGCTGAGCG
AGCCTTTCCACCTTCTCCAGTTCCTTGGTTGGAAGGGACCATTCAACAGG
TCTTCTGGGGGTTGGACGTCATGGGCATTAAACTGTGGTTCAATCAAATC
CTTCTACAATGGCCAAACCTTTC
>Contig25
TTTTTTTTTTGGATAAATTCATCAATAAGTCATGGAAAMMAAATATGAAG
GAATCATAGTACATGAGAAGCCCAAAGGGAACAATTTGTGATTTCTTTCT
TTAGCAACAAAAAATCAAACCACCGATACAAATGAGATTCGCTCAAACAA
ATCCCACGACGTGCTCATAACGCTACGGTGTAAATTTCGTCCACTGCTAC
AAGCAAGTCATGGATCCGAGTACCCATTTCTGCTTGTGCTCAAAAGGCAC
AACAAAGGCAATAATAAATACTGAAAAGAAAAGAACCGGCAAAATTGCAG
CCTATTAGTAGCACTCGTGGCTGATCAGTGCTTGGCGGTGACAAGAGCCA
TGTGGGCGATCAGATCAAGAACCCGGTTGCTGTAGCCCCACTCGTTGTCG
TACCACGACACGAGCTTCATGAAGGAAGAGCTCAGCCCCATGCCAGCATT
AGCATCAAATATACTTGACCTTGTGTCACCAACAAAATCGTTGGATACCA
CATCCTCATCTGTGTAGCCTAAAATGCCTTTCAGTGCACCCTCTGATGCC
GCCTTGATGGCTGCTTTCACATCATCATAAGAGGCACTTTTCTCAAGCCG
GCAGGTCAAGTCGACCACAGAGACATTTGGTGTTGGAACTCGGAAAGCCA
TGCCGGTAAGCTTTCCATTTAACTCAGGGAGGACTTTCCCAACAGCCTTT
GCTGCACCAGTGGAGCTAGGAATTATGTTTTGACCAGCACCACGTCCTCC
TCTCCAATCTTTCATTGAAGGACCATCAACAGTCTTTTGGGTGGCTGTTG
TGGCGTGAACAGTTGTCATTAGACCTTCAAGAATGCCAAATTCTTCATGA
ACAACCTTGGCAAGAGGAGCAAGACAGTTAGTGGTACAACTTGCATTAGA
AACAACATTCATCTTGGGATCGTAGCTCATCTCATTTACTCCAACCACAA
ACATGGGAGCATCTGCGGATGGAGCAGATATCACCACTTTCTTAGCACCA
CCCTTCAAGTGTACCGATGCTTTATCGATGGTTGTAAAAACACCAGAAGA
CTCAACAACATAGTCAGCTCCAAAGTTACCCCAAGGAATCTCTGCGGGAT
CTCTTTTGCTTGTTATTGTGATTTTCTTCCCATTGATCTCCAGGGTTGAA
TCATCCACGACATTAATGGATCCTTAAAGGG
>Contig26
TTTTNNTTTTTTTNNTTTTTTTNTTTTTTNTTTTTTNTTNNNNTTTTNTT
TTTNTTTTTTTTTTTNNNNTNNNGCCTCCTCTAGGGAAAAGCTATGACCT
TAGGCCTATTTAGGTGTTCCTATAGAACAAGTTTGTACAAAAAAGCAGGC
TGGTACCGGTCCGGAATTCCCGGGATATCGTCGGAATWCGCSGCAWGATC
AGATCCTTTGGACATGGCGTCGCCCATGCTCTCCACCGCCATGGCGCCAC
TCCAGGGGGGCATGCTGGAGTTCTCCGGGCTGAGGAGCTCGTCGTCGCTG
CCGCTCCGGCGGAATGCCACCTCCGACGACTTCATGTCCGCGGTCTCCTT
CAGGACATACGCGGTGAGCACCAGCGGCGGGTCGCGGAAGGCGCCGACGG
AGGCCAAGCTCAAGGTGGCGATCAACGGGTTCGGGCGCATCGGGCGCAAC
TTCCTGCGGTGCTGGCACGGGCGCGGCGACAGCTCGCCGCTGGAGGTGAT
CGCCATCAACGACACCGGAGGCGTGAAGCAGGCGTCCCACCTCCTCAAGT
ACGACTCCACGCTGGGCATCTTCGACGCGGACGTCAAGCCCGTGGGCGAC
AACGCCATCTCCGTGGACGGCAAGGTGATCAAGGTGGTGTCCGACCGCAA
CCCCTCCAACCTGCCGTGGGGCGAGATGGGCATCGACCTCGTCATCGAGG
GCACCGGCGTCTTCGTCGACCGCGCCGGCGCGGGCAAGCATCTCGAGGCC
GGCGCCMAGAAGGTGCTCATCACCGCACCCGGCAAGGGCGACATCCCCAC
CTACGTCWSCKACCGCTTGCGGGCGCTAAACCGTCGATACCTTCTAAAAC
CCCGCCGCCGGATCACCCTATCTTCCAGGAACACCTCCTCCCGGGCCAAC
AACCAAACCTGGCCACTCCGCCCCCACTCTCCCGACAAGGGGGGCTCCCC
ACCAACAAAAT
>Contig27
TTTTTTTTTTGCGAGAGTTAAACTTGGATAAATTCATCTATAAGTTGTGG
AAACAAAATAGGAAGGAATCATAGTACTACATGAGAAGTCCAAAGGGGAC
AATTTGTGATTTCTTTCTTTAGCAACAAATCAAACCACCGATACAAATGA
GATTCGCTCAACAAATCCCACGACGTGCTCATAACGCTACGGTGTAAATT
TCATCCACTGCTACAAGCAAGTCATGGATCCGAGTACCCATTTCTGCCTG
TGCTCAAAAGGCACAACAAAGGCAATAATAAATTCTGAAAATAAAAAGAA
CCGGCAAAATTGCAGCCTATTAGTAGCACTCGGAGGTGATCAGTGCTTGG
CGGAGACAAGAGCCATGTGGGCGATGAGATCAAGAACCCGGTTGCTGTAG
CCCCACTCGTTGTCGTACCACGACACGAGCTTCATGAAGGAAGAGCTCAG
CCCCATGCCAGCATTAGCATCAAATACACTTGACCTTGTGTCACCAACAA
AATCGTTGGATACCACATCCTCATCTGTGTAGCCTAAAATGCCTTTCAGT
GCACCCTCTGATGCCGCCTTGATGGCTGCTTTCACATCATCATAAGAGGC
ACTTTTCTCAAGCCGGCAGGTCAAGTCAACCACAGAGACATTTGGTGTTG
GAACTCGGAAAGCCATGCCAGTAAGCTTTCCATTTAGCTCAGGGAGAACT
TTCCCAACAGCCTTTGCTGCACCAGTGGAGCTAGGAATTATGTTTTGACC
AGCACCACGCCCTCCTCTCCAATCTTTCATTGAAGGACCATCAACAGTCT
TTTGGGTGGCTGTTGTGGCGTGAACAGTTGTCATTAGACCTTCAAGAATG
CCARATTCTTCAT
>Contig28
CAGAGATTCCTTGGGGTAACTTTGGAGCTGACTATGTTGTTGAGTCTTCT
GGTGTTTTTACAACCATYGATAAAGCATCGGTWCACTTGAAGGGTGGTGC
TAAGAAAGTGGTGATATCTGCTCCATCCGCAGATGCTCCCATGTTTGTGG
TTGGAGTAAATGAGATGAGCTACGATCCCAAGATGAATGTTGTTTCTAAT
GCAAGTTGTACCACTAACTGTCTTGCTCCTCTTGCCAAGGTTGTTCATGA
GGAATTTGGCATTCTTGAAGGTCTAATGACAACTGTTCACGCAACAACAG
CCACCCAAAAAACTGTTGATGGTCCTTCAATGAAAGATTGGAGAGGAGGA
CGTGGTGCTGGTCAAAACATAATTCCTAGCTCCACTGGTGCAGCAAAGGC
TGTGGGGAAAGTCCTCCCCGAGCTAAATGGAAAACTTACTGGCATGGCTT
TCCGAGTTCCAACGCCAAATGTCTCTGTGGTCGACTTGACCTGCCGACTT
GAGAAAAGTGCCTCCTATGATGATGTGAAAGCAGCCATCAAGGCGGCATC
AGAGGGCGCACTGGAAGGCATTCTAGGCTACACAGATGAGGATGTGGTAT
CCAACGATTTTGTTGGTGACACAAGGTCAAGCATATTTGATGCTAATGCT
GGCATGGGACTGAGCTCTTCCTTCATGAAGCTCGTGTCGTGGTACGACAA
CGAGTGGGGCTACAGCAACCGAGTTCTTGATCTGATCGCCCACATGGCTC
TTGTCACCGCCAAGCACTGATCAGCCCCAAGTGCTACTAATAGGCTGCAA
TTTTGCCGGTTCTTTTCTTTTCAGTATTTATTATTGCCTTCATTGTGCCT
TTTGAACACAAGCAGAAATGGGTACTCGGATCCATGACTTGCTTGTAGCA
GTGGACGAAATTTAACGCCGTAGCGTTTTGAGCATGTCGTGGGATTTGTT
GAGCGAATCTCATTTGTATCGGTGGTTTGATTTGTTGCTAAAGAAAGAGA
TCACAAATTGTTCCCTTTGGGCATCTCATGTATGATTTCTTCATATTCTG
TTTCCACAACTTGTATGAATTTACCCAAGTTTGACTCCCACGTCATCTGA
ACCTATTGTTGCGAACATTTTTTTTTGAGATTCAATGCAA
>Contig29
GAATTCGGCACGAGGCGGTGCTGGCACGGGCGCGGCGACAGCTCGCCGCT
GGAGGTGATCGCCATCAACGACACCGGAGGCGTGAAGCAGGCGTCCCACS
WMYTCGGCACGAGSTCCACGCTGGGCATCTTCGACGCGGACGTCAAGCCC
GTGGGCGACAACGCCATCTCCGTGGACGGCAAGGTGATCAAGGTGGTGTC
CGACCGCAACCCCTCCAACCTGCCGTGGGGCGAGATGGGCATCGACCTCG
TCATCGAGGGCACCGGCGTCTTCGTCGACCGCGCCGGCGCGGGCAAGCAT
CTCGAGGCCGGCGCCAAGAAGGTGCTCATCACCGCACCCGGCAAGGGCGA
CATCCCCACCTACGTCTGCGGCGTCAACGCCGACCTCTACACCCACGCCG
ACACCATCATCAGCAACGCCTCCTGCACCACCAACTGCCTCGCCCCCTTC
GTCAAGGTGCTCGACCAAAAGTTCGGCATCATCAAGGGAACCATGACCAC
CACCCACTCATACACCGGCGACCAGAGGCTACTGGACGCGAGCCACCGCG
ACCTGCGCCGTGCCCGCGCCGCCGCGCTCAACATCGTGCCCACCTCCACC
GGCGCGGCCAAGGCCGTGGCGCTGGTGCTCCCCAACCTCAAGGGCAAGCT
CAACGGGATCGCGCTCCGGGTGCCCACCCCCAACGTGTCCGTCGTCGACC
TCGTGGTGCAGGTCTCCAAGAAGACCCTCGCCGAGGAGGTGAACCAGGCG
TTCCGCGACGCCGCCGCCAACGAGCTCAAGGGCATCCTCGACGTCTGCGA
CGAGCCGCTCGTGTCCGTCGACTTCCGGTGCTCCGACGTGTCCTCCACCA
TCGACGCGTCGCTYAGMATGGKYMATGGGCGAANAACATGGGTCAANGTC
ATNCGCGTGGGTACGAACAACCAAGTGGGGGTTACTTCCCAAAAAGGGNC
GGTTCGAACCTTCGCCGNCAATTNTTTGNCCCAACCAAATNGGAAATTGA
AACGCCCCGACCNGGGGGGGGGGAATTTGGCCCTTTGTGAAAAGNGAACT
TCCTNNNTCAAAAAATTTTTCCCCCAGCCCATNCCG
>Contig30
TACGGCGACCCACGCGTCCGCCCACGCGTCCGCGACTGGAGCACGAGGAC
ACTGACATGGACTGAAGGAGTAKMRASCMWCRCCACCMGCAATGGCCGCC
CATGCAGCTCTCGCCGCCACCCGCATCCCCACCAGCGCGCGTCTGCACAG
CAAGGCCGCCTCCAGGCAGAGGGTCGACTTCGCCGACTTCTCCGGGCTGA
GGCCGGGGTCGTGCTCCGTCAGCGCCGCCGCCAGGGAGGCCTCCTTCTCC
GATGTCCTCGGCGCGCAGCTCGTCGCCAGGGCTTCCGGCGAGAACGCCGT
GAGGGCGCCGGCGGAGGCGAAGCTGAAGGTGGCCATCAACGGGTTCGGCC
GCATCGGCCGCAACTTCCTCCGGTGCTGGCACGGCCGCGAGAACTCCCCG
CTCGAGGTCATCGTCATCAACGACAGCGGAGGCGTCAGGAACGCGTCTCA
CCTGCTCAAGTACGACTCGATGCTGGGCACCTTCAAGGCGGACGTGAAGA
TCGTGGACAACGAGACCATCAGCGTCGACGGCAAGAACATCCAGGTCGTC
TCCAACAGGGACCCCCTCAAGCTGCCATGGGCCGAGCTCGGGATCGACAT
CGTCATCGAGGGTACCGGAGTGTTCGTGGACGGCCCCGGCGCCGGGAAGC
ATCTCCAGGCTGGCGCCAAGAAGGTCATCATCACTGCTCCGGCCAAGGGC
GCCGACATCCCCACCTACGTCGTCGGTGTCAACGAGGGCGACTACGGCCA
TGAGGTCGCCAACATCATCAGCAACGCTTCCTGCACCACCAACTGCCTCG
CGCCATTCGCCAAGGTCCTGGACGAGGAGTTCGGAATCGTGAAGGGGACC
ATGACCACGACGCACTCGTACACGGGCGACCAGAGGCTGCTGGACGCGTC
CCACCGCGAMCTGCGAAGGGCAAGGGCGGCGGCCCTAAACATCTTGCGAA
CAGCACGGGCGCCGCCAAGGCCGTCTCCCTGGTGCTGCCGGAGTTCAAGG
GCAAAGCTCAAGGGAATCGGCCTCCGGGTGGCCACCCCCAAGGTTTTCCG
TGGTGGACCTCGTTATCAACACCGTAAAGAACGGATCCCGCCCAACAAGT
TAAACCGGGGGTCCCCAAAGGCCCCCAAAGGCC
>Contig31
CCCCGGGTCACGGTCACCRYTCAGTACGACACCGTTCACGGCCACTGGAA
GCACAGTGACATCAAGCTCAAGGACGACAAGACGCTGCTCTTTGGCGAGA
AGCCAGTTACCGTCTTCGGCGTCAGGAACCCTGAGGAGATCCCGTGGGGT
GAGGCTGGTGCCGATTACGTTGTGGAGTCCACCGGTGTCTTCACTGACAA
GGACAAGGCCGCTGCTCACTTGAAGGGTGGTGCCAAGAAGGTGGTCATCT
CTGCCCCAAGCAAAGATGCCCCTATGTTTGTGGTTGGTGTCAATGAGGAC
AAGTACACCTCAGACGTTAACATTGTCTCAAATGCTAGCTGCACCACTAA
CTGCCTTGCTCCCCTAGCAAAGATCATTAATGACAACTTCGGTATTATTG
AGGGTTTGATGACCACTGTTCATGCCATCACTGCCACACAGAAGACCGTT
GATGGTCCCTCGAGCAAGGACTGGAGAGGTGGCAGGGCCGCAAGCTTTAA
CATCATTCCCAGCAGCACTGGTGCTGCCAAGGCTGTTGGCAAGGTTCTTC
CTGAGCTGAATGGCAAGCTTACCGGTATGTCTTTCCGGGTTCCCACTGTG
GATGTGTCAGTTGTTGATCTCACTGTTAGAACCGAGAAGGCTGCATCATA
CGATGACATCAAGAAGGCTATCAAGGCTGCATCTGAGGGAAAACTCAAGG
GGATCATGGGTTATGTCGAGGAAGATTTGGTCTCCACTGACTTTGTCGGT
GACAGCAGGTCGAGCATCTTTGATGCCAAGGCTGGAATTGCTCTGAACGA
CCATTTCGTCAAGCTCGTCTCGTGGTACGACAACGAGTGGGGTTACAGCA
ACCGCGTTGTCGATCTGATCCGCCACATGGCCA
>Contig32
GRRBDCGCKAAYAGATCCTTTGGACATGGCGTCGCCCATGCTCTCCACGG
CCATGGCGCCACTCCAGGGGGGCATGCTGGAGTTCTCCGGGCTGAGGAGC
TCGTCGTCGCTGCCGCTCCGGCGGAATGCCACCTCCGACGACTTCATGTC
CGCGGTCTCCTTCAGGACATACGCGGTGAGCACCAGCGGCGGGTCGCGGA
AGGCGCCGACGGAGGCCAAGCTCAAGGTGGCGATCAACGGGTTCGGGCGC
ATCGGGCGCAACTTCCTGCGGTGCTGGCACGGGCGCGGCGACAGCTCGCC
GCTGGAGGTCATCGCCATCAACGACACCGGAGGCGTGAAGCAGGCGTCCC
ACCTCCTCAAGTACGACTCCACGCTCGGCATCTTCGACGCGGACGTCAAG
CCCGTGGGCGACAACGCCATCTCCGTCGACGGCAAGGTGATCAAGGTGGT
GTCCGACCGCAACCCCTCCAACCTGCCGTGGGGTGAGATGGGCATCGACC
TCGTCATCGAGGGCACCGGCGTCTTCGTCGACCGCGCCGGCGCGGGCAAA
GCATYTTCGAGGGCCGGCGCCAAAGAANGTGCTCATCACCCGCACCCGGG
CAANGGGCGAAATTCCCCACCTACGTTTTGGGGNGTTAAACGCCCGAACT
TTTAAACCCACGCCCGACAACATTTATTTAAGAAACGCCTTTCTTGNACC
AACCNAAATGGGCTTGGNCCCCCTTTTTGTTAAANGGGGGCTTCGAACCA
AAAAAGGTTNNGGGNNTTTNTTTAAAGGGGGNAACCNTTGGAACCCNCCN
NCCCCCCCTTATTTACCNCCGGGGGAAACAAAAAAGGNTTTNTTGGGAAC
CCCAANACCCACCCGGGGAACCTTGGNGCCCCGNGGNCCCCCCG
>Contig33
TTTTTTTTTTCCAGAAAAAGAATTTTTTATTTAAGAGGATTTGTGGACAT
GAAGAAGGAGATCAACAACTCTGTTGGAATAACCCCATTCGTTATCGTAC
CATGAGATGAGTTTGACGAAGTGTGGATTGAGGGAAATTCCAGCTTCAGC
ATCAAAGATGGAAGATCGGGTATCATGGATAAAGTCGGAAGATACTAATT
CTTCTTCGGTGTAACCCAAGATTCCTTTCAATTCACCAGCAGCAGCTTCT
TTAATAGCAGTTTTGATATCAGCATAGGATGCTGGTTTTTCCAAACGAAC
AGTTAAATCAACAACAGAGACATCAACAGTTGGAACTCTGAAGGACATTC
CAGTTAATTTTCCATTGACGTTTGGCCAAACTTGCCCAACAGCAGCAGCA
GCTCCAGTTGATGAAGGAATGATGTTTGTGAAAGCAGCACGTCCTTCACG
TCTTCTCTTCTTGGAGACTCCATCAACAGACAATTGAGTTGCAGTGACGG
AGTGAACGGTTGTCATAAGTCCTTCAATAATTCCAAATTTTTGATCAACA
ACTTTAACAAGAGGAGCCAAGCAATTTGTTGTGCATGAAGCATTTGAGAT
GATGGTTTGTCCTTTGTAGTTCTTCTCATTTACACCCATAACAAACATTG
GAGCAGTCTTGGATGGTGCAGTGATAATGACTTTCTTTGCTCCACCTTTG
AGATGTGCTTCAGCTTGGTCAACTTCAATGAAAACTCCAGTTGAATCAAC
AACATAATCAACTTTATCAGCTCCCCAAGGGATTTCAGCTGGGTTACGTT
TTTCGTAGACTTTGACGGTGTGTCCATTGATAACGAGAGTGTCGGCGGTG
TA
>Contig34
AAACAACATAATTTAAAGTAAAACCCTTTCGGCCCTGGAGGCACGGGAAA
TCAGTTCAGGGCGACAAACTTGGTTTTGGGGAGAAGCAATACCTTTTTGG
GGTCAGAAMCTKARGARWYCCCGGKGGGKGAGSYGGTSCSGATTACKTKK
GGAGTCAMCSGTGTCTTCACTRMCAAGACAAGGCCGCTGCTCACTKRARG
GTGGTGSCAAGARGTGGTCATCTCTGCCCCAAGCAARAGATGCCCCTATG
TTTGTGTTGGTGTCAMCGAGGACAAGTACACCTCAGACGTWACMWTTGTC
TCAAATGCTAGCTGCACCACTAMYKSCCTTGCTCCCCTAGCTAAGATCAT
TAATGACAACTTCGGTATWWTGAGGGGTTTGATGACCACTGTTCATGCCA
TCACTGCCACACAGAAGACCGTTGATGGTCCCTCGAGCAAGGACTGGAGA
GGTGGCAGGGCCGCAAGCTTTAACATCATTCCCAGCAGCACTGGTGCTGC
TAAGGCTGTTGGTAAGGTTCTTCCTGAGCTGAATGGCAAGCTTACCGGTA
TGTCTTTCCGGGTTCCCACTGTGGATGTGTCAGTTGTTGATCTCACTGTT
AGAACCGAGAAGGCTGCATCATATGATGACATCAAGAAGGCTATCAAGGC
TGCATCTGAGGGGAAGCTCAAGGGGATCATGGGTTACGTTGAGGAGGATT
TGGTCTCCACCGACTTTGTTGGTGACAGCAGGTCGAGCATCTTTGATGCC
AAGGCTGGAATTGCTCTGAACGACCATTTCGTCAAGCTTGTCTCGTGGTA
TGACAACGAATGGGGTTACAGCAACCGCGTTGTCGACCTGATCCGCCACA
TGGCCAAGACTCAGTAGAGTGCTCTGCTTTCCTTTGTGGCGCCTGGTCAG
AGGTGTCCCTGCTTTGTCTATGCGAAGAATAAATGTGGATGGCGTCGCCA
GACGACGCCTGGTTCATGTTAGTTGGACATGAGTTACCTTCTGTTTTCCG
CATCAACTAGTATCTGTAATGGAGTTGCTAATCAAGTACTCTTTTTTGGT
TGTGGTTTGTGAAGAATATATAAATCGTTCAGTCCAGTACTTGTGTTTGC
CTTAATAGAGAGATAACTCTATTAACTCTCTTACCTCGGCCGCGACCACG
CTAATCACTAGTGCGGCCGCCTGCAGGTCGACCATNAGRGYRCGCTCSSR
RCGCGTTGGAAGCACGG
>Contig35
AGATAACTTTGCAATCGCAAGAGACCGKWWTGACATGTTATGGATAACTC
AAGAAGATGAGTGAAAATGACTCATGATTTAGTTCAAGCAAGTACATAAT
ACCACCAAAATGTGAGCTCTAAGCCCAACCAACCATCAGGATACATCCAA
TAAAAGGTTTTTAGCTGACATAATTCCATACAAAAATTTATTCTCAGAAG
AAAGGCTTTGAACACTCCTCTGGGGCAAACCACTCTCCCCAGTAACTTCA
TGCCTCTCATTTACTTGGAGCTGTGCATGTGACGGATGAGGTCGACCACA
CGGGTGCTGTATCCCCACTCGTTGTCGTACCAGGAGACAAGCTTGACAAA
KTTGTCGTTMAGAGCAATCCCGGCCTTGGCATCAAAGAKSTGGACCTGTT
GTCACCCTGGAAGTCAGTGGAAMAAGTCCTCATCCACGTAACCCAAAATG
CCTTGANGTTTCCTCAGACTCCTCCTTGANGCAGCTTATCTGATATAGGT
GTGGCTCGAAGTCTACAGTCGATAACACNGAACTCACAGTAGGACACGGA
AGGCATTCCNTCANTT
>Contig36
GATGACTCCCATTCANTCCAATTAAATTGTGTAGTCCATATATACTCCAT
AATTCCATCTGNACAAAGCTATAGCTAGCTAGCACAAGCAGCTTGATTAA
TTGTTCGTACAAACTTAGGTAGCTAGTACAAGCAGCTTGATCCATAAATG
TACGAGTAGCTTCCTGCTTGTTACTTGTTGCATCTTCTGCCATCACTAAG
ATTTACCATCTACTTGCTACTGCATATGCATGGAATACGACGAGTCGGCA
ACCAACAATTGATGAGCCTGACTGCCAGAGAATGGAAGGAGCAAGATGTG
CTTGATTACCATGTTTCGTCCGGATCGGCAGGCTTGTGGCCAGGGTTGCT
CTCCAGAGCCCCGATGTCGGGCTGGTCGCCGTCAACGACCCCTTCATGAG
CACTGACTACATGACCTACATTTTCAAGTATGACACTGTCAACGGACAGT
GGAAGCACCATTGAGTTAAGGTGAAGGACTCCAAGCCCCTTCTCATCGGT
GAGAAGGAGGTTGCTATGTTGTTTTCACTGACAAGGACAAGGCTGCAGCT
GACATGTAGGGTGGTGCCAATAAGGTCATCATTTCTGCTCCCAGCAAGGA
TGCTCCCATGTTTGTCTGTGGTGTCAATGAGAAGGAATACAAATCTGACA
TCGACATTGTCTCCAACGCTAGCTGCACCACTAACTACCTTGCTCCTCTT
GGTTATCAATGACAGGTTTGGCATCGTTGAGGGTTTGATGACAACAGTTC
ATGCCATGACTGCAACCCAGAAGACTGTTGAATGTCCTTCCAGCAAGGAC
TGGATAGGGGGAAGGGCTGCCAGCTTCAACATCATTCCGAGCAGCACTGG
TGTCACAAAGAATAGATAGATCCAGAAATTTTCATACCTAGAGGACGATG
CCTTCTTGGTGCTCCTTGCTTACAGCAGGCCTGGGAGATGATCAGATGGA
TATAATGTATGCAACATGAATGCAAGAGAGATGGCGAACTTGAAGGCATG
AATAAGAAGGCTTAGGCTGGAGTTTGCCATGTGATATTTGGA
>Contig37
GGCACGAGCCGCCTCCCTCCCTCCCCGATGGATCGACGGCCACATAAATA
AGCCGGCGCACCMCMYGCKYCYKYSSRCSYRKBATCAGCAGCAGCAATGG
CCGCCCATGCAGCTCTCGCCGCCACCCGCATCCCCACCAGCGCGCGTCTG
CACAGCAAGGCCGCCTCCAGGCAGAGGGTCGACTTCGCCGACTTCTCCGG
GCTGAGGCCGGGGTCGTGCTCCGTCAGCGCCGCCGCCAGGGAGGCCTCCT
TCTCCGATGTCCTCGGCGCGCAGCTCGTCGCCAGGGCTTCCGGCGAGAAC
GCCGTGAGGGCGCCGGCGGAGGCGAAGCTGAAGGTGGCCATCAACGGGTT
CGGCCGCATCGGCCGCAACTTCCTCCGGTGCTGGCACGGCCGCGAGAACT
CCCCGCTCGAGGTCATCGTCATCAACGACAGCGGAGGCGTCAGGAACGCG
TCTCACCTGCTCAAGTACGACTCGATGCTGGGCACCTTCAAGGCGGACGT
GAAGATCGTGGACAACGAGACCATCAGCGTCGACGGCAAGAACATCCAGG
TCGTCTCCAACAGGGACCCCCTCAAGCTGCCATGGGCCGAGCTCGGGATC
GACATCGTCATCGAGGGTACCGGAGTGKTCGTGGACGGCCCCGGCGCCGG
GAAGCATCTCCAGGCTGGCGCCAAGAAGGTCATCATCACTGCTCCGGCCA
AGGGCGCCGACATCCCCACCTACGTCGTCGGTGTCAACGAGGGCGACTAC
GGCCATGAGGTCGCCAACATCATCAGCAACGCTTCCTGCACCACCAACTG
CCTCGCGCCATTCGCCARGGTCCTGGACGAGGAGTTCGGAATCGTGAAGG
GGRMCATGACCACGACGCACTCGTACACGGGCGACCAGAGGCTGCTGGAC
GCGTCCCACCGCGACCTGCGGAGGSCGAGGGCGGCGGCSCTKAACATCGT
GCCGACGAGCACGGGCGCSCCAAAGCCGTCTCCCTGGTGCTGCCGAGCTC
AAGGGCAGCTCAAGGCATCGCGCTCGGGTGCCACGCCCAAGGTTTCGGTG
TGGACCTGTCATAAAACCCGTAAGACGGAATACCGCGAAGAAGTGAACCG
GGTTCCGCAGGCCGCGACGGCGGTCAGGGATTCTCGAAGTTGGGAGAGCG
TTCGGTTCGTAAATCCGTTGTCGAAGTTTCACA
>Contig38
ACTTGATTAGCAACTCCATTACAGATACTAGTAGTTGATGCGGAAAACAG
AAGGTAACTCATGTCCAACTAACATGAACCAGGCGTCGTCTGACGACACC
ATCCACATTTATTCTTCGCATAGACAAAGCAGGGACACCTTTGACCAGGC
GCCACAAAGGAAAGCAGGACGCTCTACAGAGTCTTGGCCATGTGGCGGAT
CAGGTCGACAACGCGGTTGCTGTAACCCCACTCGTTGTCATACCACGAGA
CAAGCTTGACGAAATGGTCGTTCAGAGCAATTCCAGCCTTGGCATCAAAG
ATGCTCGACCTGCTGTCACCAACAAAGTCGGTGGAGACCAAATCCTCGTC
AACGTAGCCCATGATCCCCTTCAGCTTCCCCTCAGACTCAGCCTTGATAG
CCTTCTTGATGTCATCATATGATGCAGCCTTCTCGGTTCTAACAGTGAGA
TCAACAACTGACACATCCACAGTGGGAACCCGGAAAGACATACCGGTAAG
CTTGCCATTCAGCTCAGGAAGAACCTTACCAACAGCCTTGGCGGCACCAG
TGCTGCTGGGAATGATGTTAAAGCTTGCAGCCCTGCCACCTCTCCAGTCC
TTGCTTGAGGGRCCATCAACGGTCTTCTGTGTGGSAGTGATGGCATGAAC
AGTGGKCATCAACCCTCAATAATACCGAGTTGTCATTGATGACTTAGCTA
GGGGGSA
>Contig39
AGGTAGCAAACCTCCCATCTCCGTCTAGCGTCGGCGGCAGTTCCACTCCC
TCGCCATGGGCAAGATTAAGATCGGAATCAACGGTTTCGGAAGGATCGGG
AGGCTCGTCGCCAGGGTCGCCCTCCAGAGCGACGATGTCGAGCTCGTCGC
CGTCAACGACCCCTTCATCACCACCGAGTACATGACCTACATGTTCAAGT
ATGACACTGTCCATGGACAGTGGAAGCACCATGAAGTTAAGGTGAAGGAC
TCCAAGACCCTTCTCTTCGGCCAGAAGGAGGTAGCTGTGTTTGGCTGCAG
GAACCCTGAGGAGATCCCATGGGCTGCTGCTGGTGCTGAGTACTCCTTGA
TCTTATCGGCATGGTCATATGAGTAGTCTGTCTCCAAAGCAACCGCAAGA
ACATTCTTGTATGCGTTGAGGAACATGTGCGGCGCAGCAGCCATGGTGGG
GTATGAGATCGCCAGGGACAGTGAGGCAACCATGGAAACACCAGAAGCAA
ACTTGTCCATCAGGTCTTCCTCAGTAAGGTCAAGAACCTCAGGGCTGAAG
ACAGACCCACTGTCATAGACATTGCAGATGACCAGTCCATATGAGAAGGG
GCG
>Contig40
AAAGCAGGTGGNACCGGTCCGGAATTCCTGGGATATCGTCGACCCACGCG
TCCGCGACTGGAGCACGAGGACACTGACATGGACTGAAGGAGTAGAAAAT
CGCAATCTCGAGTAGCCGTCCCAATCCTCGATCTGTTCTCAACCTCCCCT
CCGTCCGTCGCAGCTCCAGATTTCCTTCCCCATGGCTCCGATCAAGATCG
GCATCAATGTTTTCGGCCGGATCGGCAGGCTTGTGGCCAGGGTTGCGCTC
CAGAGCCCCGATGTCGAGCTCGTCGCCGTCAACGACCCCTTCATCACCAC
CGACTACATGACCTACATGTTCAAGTATGACACTGTCCATGGACAGTGGA
AGCACCATGAAGTTAAGGTGAAGGACTCCAAGACCCTTCTCTTCGGCCAG
AAGGAGGTAGCTGTGTTTGGCTGCAGGAACCCTGAGGAGATCCCATGGGC
TGCTGCTGGTGCTGAGTACGTTGTTGAGTCCACCGGTGTTTTCACTGACA
AGGACAAGGCTGCAGCTCACATTAAGGGTGGTGCCAAGAAGGTCATCATT
TCTGCTCCCAGCAAAGATGCTCCCATGTTTGTCTGTGGTGTCAATGAGAA
GGAATACAAGTCTGACATCGACATTGTCTCCAACGCTAGTTGCACCACTA
ACTGCCTTGCTCCTCTTGCTAAGGTTATCAATGACAGGTTTGGCATTGTT
GAGGGTTTGATGACCACAGTTCATGCCATGACTGCAACCCAGAAGACTGT
TGATGGTCCTTTCAGCAAGGACTGGAGAGGTGGAAGGGCTGCCAGCTTCA
ACATCATTCCAAGCAGCACTGGTGCCGCAAGGCTGTTGGCAAGGTGCTCC
CAGAGCTTAACGGAAAGTTGACTGGAATGGCCTCCCGTGTTCCTACTGGT
GATGTTTCTGTGGTTGATCTGACTGTTAGACTTGCGAAGCCAGCCACCTA
TGATCAGATTAAGGCTGCTATCAAGGAGGAGTCCTGGGGAAACCTCAGGG
GCATTTTGGGGTACGTGGATAAGAACCTGTTTCCCCTGACTTCCAGGTGG
CAACGGGTCCACATCTTTGATGCCAGGGCCGGATTGCCTTTACAAAAACT
TTA
>Contig41
GAGGGCACATGCAATSRMYTYRKCMYSMGCCCGTCCCGACGCCRSRRACC
CAAGCAGTGATCACGCCGCCTCCCTCCCCGATCGATCGCCGGCCACATAA
ATAAGCCGGCGCACCACCTGCTCCTTTCCGCCTAGCATCAGCAGCAGCAA
TGGCCGCCCATGCAGCTCTCGCCGCCACCCGCATCCCCACCAGCGCCCGT
CTGCACAGCAAGGCCGCCTCCAGGCAGAGGGTCGACTTCGCCGACTTCTC
CGGGCTGAGGCCGGGGTCGTGCTCCGTCAGCGCCGCCGCCAGGGAGGCGT
CCTTCTCCGATGTCCTCGGCGCGCAGCTCGTCGCCAGGGCTTCCGGCGAG
AACACCGTGAGAGCGCCGGCGGAGGCGAAGCTGAAGGTGGCCATCAACGG
GTTCGGCCGCATCGGGCGCAACTTCCTCCGGTGCTGGCACGGCCGCGAGA
ACTCGCCGCTGGAGGTCATCGTCATCAACGACAGCGGAGGCGTCAGGAAC
GCGTCTCACCTGCTCAAGTACGACTCGATGCTGGGCACCTTCAAGGCGGA
CGTGAAGATCGTGGACAACGAGACCATCAGCGTCGACGGCAAGAACATCC
AGGTCGTCTCCAACAGGGACCCCCTCAAGCTGCCATGGGCCGAGCTCGGC
ATCGACATCGTCATCGAGGGTACCGGAGTGTTCGTGGACGGCCCCGGCGC
CGGGAAGCATCTCCAGGCCGGCGCCAARGAAAGGNCAATCATCACCCGCT
TCCGGGCCAAAGGGCGCCCGACANTTCCCACCTTACGTTGGTTGGGGGTC
AAACGAAGGGNGAACTACGNACCAATGAACGTCTGNCCAACAATTATTNA
GGCAAACGCCTTTTTTGGNACCCACCCAACTNGGCTTTGGGGCCNATTTT
GCCAAGGGTCCTTGGACCGAAGGANGTTTCGGGGATTCGTGNAAAGGGGG
ACCATTGAANAANCCACGCCACNTCTTTANCCGGGGCNGAANCCAAAAGN
TTTTTGGGAAACCNTTCCACNCGNGAACCTTCGNAGGGGCNAAGGCCAAC
NGGCCNTTTAAAATTTTGGCCAACNAAAANCNGGG
>Contig42
TANNNNNNNNNNNNNTATAANNNNNNNNNNNNNNNNNNGTANNNNNNNNT
ANNNNNNNNNNNNNGAANNNNNNNNNNNGANNNTAANCNNNNNNNNGNTT
ANNNNNNCNCANNNNCNNNNNNNNNNNNTANNNNNNNNNAANNNNNNNNN
NNNANNTANANANNNNNNNNNNNGANANNNNNNNNNNNNNCNNNNNNNNN
NNNNNNNNNNNNNNNNNNNNNNNNNNNNNNNNNNNNNNNNGGCCAAGGGC
AAAACCACCNNNNNNNNNNNNNNNNNNNNNNNNNNNNNNNNNNNAAAGAT
TGAGAATCAGCATTTGTACTGAGAGACTGTTCCACTGATMRGGTGACAAC
AGCCAGCATCTTCGATGCCAAGGCCGGGATTGCTCTGAACGACAACTTTG
TCAAGCTTGTCTCCTGGTACGACAACGAGTGGGGATACAGCACCCGCGTG
GTCGACCTCATCCGTCACATGCACAGCACCAAGTAAATGAGAGGCATACA
GGGGAGAGTGGTTTGCCCCAGAGGAGTGTTCAAAGCCTCTTCTTCTGAGA
ATAAATTTTTGTATGGAATTATGTCAGCTAAAAACCTTTTATTGGATGTA
TCCTGATGGTTGGTTGGGCTTAGCGGCTCACATTTTGGTGGTATTATGTA
CTTGCTTGAACTAAATCATGAGTCATTTTCACTCATCTTCTTGGGTTATC
AATCAMAWRWMRAAAAAAAAAAAAAAAAAAGCGCGGCCGCTCTAGAGTAT
CCCTCGAGGGGCCCAAGCTTACGCGTACCCAGCTTTCTTGTACAAAGTGG
TCCCTATACTAAGTCGTATGATAAGCTACGCANCTAACAGTCNTGTAGA
>Contig43
NNGGGGNNNANGNNNTNNNNNNCNNNNNNNGNNNNNNNNAAYWYTGCAAT
CGCAAGAGACCGGAATGACATGTTATGGATAACTCAAGAAGATGAGTGAA
AATGACTCATGATTTAGTTCAAGCAAGTACATAATACCACCAAAATGTGA
GCTCTAAGCCCAACCAACCATCAGGATACATCCAATAAAAGGTTTTTAGC
TGACATAATTCCATACAAAAATTTATTCTCAGAAGAAAGGCTTTGAACAC
TCCTCTGGGGCAAACCACTCTCCCCAGTAACTTCATGCCTCTCATTTACT
TGGAGCTGTGCATGTGACGGATGAGGTCGACCACACGGGTGCTGTATCCC
CACTCGTTGTCGTACCAGGAGACAAGCTTGACAAAGTTGTCGTTCAGAGC
AATCCCGGCCTTGGCATCAAAGATGCTGGACCTGTTGTCACCCTGGAAGT
CAGTGGAAACAAGGTCCTCATCCACGTAACCCAAAATGCCCTTGAGGTTT
CCCTCAGACTCCTCCTTGATAGCAGCCTTAATCTGATCATAGGTTGCTGG
CTTCGCAAGTCTAACAGTCAGATCAACAACAGAAACATCAACAGTAGGAA
CACGGAAGGCCATTCCAGTCAACTTTYCGTTAAGCTCTGGGAGCACCTTG
CCAACAGCCTTTGCGGCACCAGTGCTGCTTGGAATGATGTTGAAGCACCT
GCCCGGGCGGCCGCTCGAATCACTAGTGCGGCCGCCTGCAGGTCGACCAT
ATGGGAGAGCTCCCAACGCGTTGGATGCATAGCTTGAGTATTCTATAGTG
TCACATAAATAGCGTGGCGTAATCATCTTAATAGCTGTGG
>Contig44
CCTAGACTGCAACCCAAGAAGACTGNTGATGGTCCTTCCAGCAAGGACTG
AGAGAGTGGGAAGGNCTGCCAGCTTTAACATCATTCCAAGCAGCACTGGT
GCCCAAAAGACTGTTGGCAAGGTGCTCCCAGAGCTTAACCGRAARGTTGA
CTGGAATGGCCTTCCGTGTTCCCACTGTTGATGTTTCTGTTGTTGATCTG
ACTGTTAGACTTGCGAAGCCAGCAACCTATGATCAGATTAAGGCTGCTAT
CAAGGAGGAGTCTGAGGGAAACCTCAAGGGCATTTTGGGTTACGTTGATG
AGGACCTTGTTTCCACTGACTTCCAGGGTGACAACAGGTCCAGCATCTTC
GATGCCAAGGCCGGGATTGCTCTGAACGACAACTTTGTCAAGCTTGTCTC
CTGGTACGACAACGAGTGGGGATACAGCACCCGCGTGGTCGACCTCATCC
GTCACATGCACAGCACCAAGTAAATGAGAGGCATACAGGGGAGAGTGGTT
TGCCCCAGAGGAGTGTTCAAAGCCTCTTCTTCTGAGAATAAATTTTTGTA
TGGAATTATGTCAGCTAAAAACCTTTTATTGGATGTATCCTGATGGTTGG
TTGGGCTTAGCGGCTCACATTTTGGTGGTATTATGTACTTGCTTGAACTA
AATCATGAGTCATTTTCACTCATCTTCTTGGGTTATCAATCACATGTCGT
TTTGTTCTAAAAAAAAAAMAAARWWRKSYKRYSGCYCTRKWGTMTCCCTC
GAGAGGCCCAAGCTTAGGCGTACCCAGCTTTCTTGTACAAAGTGGTCCCT
ATACGTAACTCGTATGTAAGCTCACGCATTCAAGGTTGTGAAC
>Contig45
GGCACGAGCGAGTTTTTTTTTTTTTTTTTTAMTKGRMTGAACGATTTATA
TATTCTTCACAAACCACAACCAAAAAAGAGTACTTGATTAGCAACTCCAT
TACAGATACTAGTTGATGCGGAAAACAGAAGGTAACTCATGTCCAACTAA
CATGAACCAGGCGTCGTCTGGCGACGCCATCCACATTTATTCTTCGCATA
GACAAAGCAGGGACACCTCTGACCAGGCGCCACAAAGGAAAGCAGAGCAC
TCTACTGAGTCTTGGCCATGTGGCGGATCAGGTCGACAACGCGGTTGCTG
TAACCCCATTCGTTGTCATACCACGAGACAAGCTTGACGAAATGGTCGTT
CAGAGCAATTCCAGCCTTGGCATCAAAGATGCTCGACCTGCTGTCACCAA
CAAAGTCGGNGGAGACCAAATTCTNCTCAACGTAACCCATGATCCCCTTG
AGCTTCCCCTCAGATGCAGCCTTGATAGCCTTTTTGATGGTCATCATATT
GATGCAGCCTTTTCGGGTTCTAACAGTGGAGATCAAACAACCTGACNCAT
CCCACAGTGGGGAACCCCCGGAAANACATAACCCGGGNAAGCTTTNCTCA
TTTCCAGNTTCAACGGAANGAAACCTTTTCCCACNCANGCCTTTTTNCAT
NNCCCNANNTNGNTTCCNTGGNAAAATGCAANNTNNAAANCTTTNNCTGG
TCCTNNNNCCCCTTNNTCNAGTNTNNNTTTTCNTCTGGGGGGGATCCCAN
TTNCANCTGNCGCTTTCTTCGTNGGC
>Contig46
GGCCGCCAACCTCTGCCCCCTCCTCGGCTCCTCCTCCTCGTGACTCCCTC
CTGCGGTCCCTCCCCGGTCAAACCCTAACGCGCACCCACCCACCCGTCCG
TCCGTCCGTCCGTTAATCCCTTCTCCCATGGCGGCGCTCTCCGTGCCTCT
CCGCACCGCGGCGGCCCTGTCCTCGTCCGGCGCCGGATCCCGCGCCGTCG
CCGACCCCTCCAAGGCGTCATGCGTGAGGAGCACTGGCTCCGCTCATTTT
GGCTGCAGCTTCCCCTCCATTGTGGCTTCCTCGTCATCTGTCAGGAACAT
TGAGCCACTTAGAGCTATAGCTACACAGGCACCACCAGCCGTCCCACAAT
ATTCGAGTGGGGAGAAGACGAAGGTTGGCATCAATGGGTTCGGACGGATT
GGGAGATTGGTTCTGAGAATTGCAATCAGTAGAGATGATATTGAAGTTGT
CGCTGTCAATGATCCTTTCATTGATGCTAAGTACATGGCTTATATGTTCA
AGTACGACTCCACTCATGGCCCCTTTAAAGGATCCATTAATGTTGTGGAT
GATTCAACTCTGGAGATCAATGGGAAGAAAATCACGATAACAAGCAAAAG
AGACCCAGCAGAGATTCCTTGGGGTAACTTTGGAGTTGACTATGTTGTTG
AATCTTCTGGTGTTTTTACAACTATTGATAAAGCATCGGTTCACTTGAAG
GGTGGTGCTAAGAAAGTGGTGATATCTGCTCCATCCGCAGATGCTCCCAT
GTTTGTGGTTGGAGT
>Contig47
CACTCGGCCACCTCCCACGGCCTCACCTTCAACGCGCGCAAGGACCTCAT
CAACGGCTTCCCGCAGAAGACCATCTTCGACAGCCTCGAGCAAGGACTGG
AGAGGTGGCAGGGCCGCAAGCTTTAACATCATTCCCAGCAGCACTGGTGC
TGCCAAGGCTGTTGGCAAGGTTCTTCCTGAGCTGAATGGCAAGCTTACCG
GTATGTCTTTCCGGGTTCCCACTGTGGATGTGTCAGTTGTTGATCTCACT
GTTAGAACCGAGAAGGCTGCATCATACGATGACATCAAGAAGGCTATCAA
GGCTGCATCTGAGGGAAAACTCAAGGGGATCATGGGTTATGTCGAGGAAG
ATTTGGTCTCCACTGACTTTGTCGGTGACAGCAGGTCGAGCATCTTTGAT
GCCAAGGCTGGAATTGCTCTGAACGACCATTTCGTCAAGCTCGTCTCGTG
GTACGACAACGAGTGGGGTTACAGCAACCGCGTTGTCGATCTGATCCGCC
ACATGGCCAAGACTCAGTAGAGCGTTCTGATTTCCTTTGGTCAGAGGTGT
CCCTGCTTTGTCTATGCGAAGAATAAATGTGGATGGTGTCGCCAGACGAC
GCCTGGTTCATGTTAGTTGGACATGAGTTACCTTCTGTTTTCCGCATCAA
CTAGTACTTCTGTAATGGAGTTGCTAATCAAGTACTCTTTTTTGGTTGTG
GTTTGTGAAGATTATATAAATCGTTCAGTCCAGTAAAAAAAAAA
>Contig48
TTTTTTTCCAATCCAAGCATCTTAAAGCACATGTTAGACAAAACATCGCA
CAAGAACACTGTGAAAGTCCCAAGAGAAAGCCTGACACATCTGAATATAT
GGAGTTCAGTACAACTCACAGAAGAAGGGTCAATTTATTGTGCCCGAATC
CTGTCTGATATATAGAGCACCAAGCCGCAAGCTTGGCGAGCAATCTCGAA
ACGAATGAAACACAATCCAGCTGGTACATTTTATAGACTATAGATAGAGG
ATAATAATGTAGTTGCTTCGTTGCGTTTTCTGATCAGCCTCGACCGGTCA
AGCCAGCAGCAACCTCCGAGCTCTCACTTCACTCGTCGAACACCTTGCAC
TCCACGGCGTTGGGGTCGGTCTTGCAGTAGTCCTCCAGCGGGTCGCCGCG
GCCGCCGGGTCCCGGGGCCCGGGCAANTTGGCGCCAACAAGGNGCGCAAN
ATTAAACAAGNGTTGGNTTTAGCCCCACTCNGGGGGGGCCCGGTAACCAA
ATTCGCCCTATAGTGNGTNGTATTAAGGGCGTCAANTGGNCGT
>Contig49
AATTCGGCATGAGGKYCGKCMCRAKSCCTCGATCTGTTCTCAACCTCCCC
TCCGTCCGTCGCAGCTCCAGATTTCCTTCCCCATGGCTCCGATCAAGATC
GGCATCAATGGTTTCGGCCGGATCGGCAGGCTTGTGGCCAGGGTTGCGCT
CCAGAGCCCCGATGTCGAGCTCGTCGCCGTCAACGACCCCTTCATCACCA
CCGACTACATGACCTACATGTTCAAGTATGACACTGTCCATGGACAGTGG
AAGCACCATGAAGTTAAGGTGAAGGACTCCAAGACCCTTCTCTTCGGCCA
AAAGGGAGGTANCTGTTGTTTGGGCTGCAANGAACCCCTGAAAGGAGATT
CCATGGGCTGGCTGCTGGGTGGCTGAGTTACNTTTTTTGAGTTCCAACCG
GGGTGNTTTCAACTTGAACAAAGGGACNAGGGGTNGCAAGCTCAACATTA
AAGGGGTGGGTGGCCAAAGAAAGGNCAATCAATTCTGCNC
>Contig50
CACTNACCGTTGANTTGGTAGCTTACTATACGAGTAGTTTAGGGACACTT
TGTACAAGAAAGCTGGGTACGCGTAAGCTTGGGCCCCTCGAGGGATACTC
TAGAGCGGCCGCCCTTTTTTTTTTTTTTTTTTTCTGAACCAACGACAATC
TCAAACCAACAAAAAGCAGAAATCCGAGCAGCCACAGACGAGGCGAAAAG
CCCACAGAAAGTAAGAGAGTTAATAGAGTTATCTCTCTATTAAGGCAAAC
ACAAGTACTGGACTGAACGATTTATATATTCTTCACAAACCACAACCAAA
AAAGAGTACTTGATTAGCAACTCCATTACAGATACTAGTTGATGCGGAAA
ACAGAAGGTAACTCATGTCCAACTAACATGAACCAGGCGTCGTCTGGCGA
CGCCATCCACATTTATTCTTCGCATAGACAAAGCAGGGACACCTCTGACC
AGGCGCCACAAAGGAAAGCAGAGCACTCTACTGAGTCTTGGCCATGTGGC
GGATCAGGTCGACAACGCGGTTGCTGTAACCCCATTCGTTGTCATACCAC
GAGACAAGCTTGACGAAATGGTCGTTCAGAGCAATTCCAGCCTTGGCATC
AAAGATGCTCGACCTGCTGTCACCAACAAAGTCGGTGGAGACCAAATCCT
CCTCAACGTAACCCATGATCCCCTTGAGCTTCCCCTCAGATGCAGCCTTG
ATAGCCTTCTTGATGTCATCATATGATGCAGCCTTCTCGGGTCTAACAGT
GAGATCAACNACTGACACATCCACAAGTGGGAACCCGGAAAGACATACCG
GTAAGCTTGCCATTCAGCTC
>Contig51
CTCAAGCTATGCATCCAACGCGTTGGGAGCTCTCCCATATGGTCGACCTG
CAGGCGGCCGCGAATTCACTAGTGATTAGCGTGGTCGCGGCCGAGGTACG
TATATATTACAGATGCACAGCGTTGAGACTTCCTTTGCAGGAAGTCTATT
ATAATCCGTGTCTGGACACTGAAAAATCAGAGAAAGAAAAAAGAAGAACA
AGAAAAGAAAGGAAAAAAAAAAAGAAGCTGTTGGGAGCTCGATACTCTGA
ATTCTCATTACAAAGAATCGATCATCCGTGACGATGGCTGGGGAAAATTT
CGAGAGGAGTCACTTCACAGGGCAATGCCGCCGCCGTCCGGCGTTCACTT
CCATTGGTTGGCGACGATGTCGGCGAGGTCGACGACCCTCTGGGAGTAAC
CCCACTCGTTGTCGTACCTGCCCGGGCGGCCGCTCGAAATCGAATTCCCG
CGGCCGCCATGGCGGCCGGGAGCATGCGACGTCGGGCCCAATTCGCCCTA
TAGTGAGTCGTATTACAATTCACTGGCCGTCGTTTTACAACGTCGTGACT
GGGAAAACCCTGGCGTTACCCAACTTAATCGCCTTGCAGCACATCCCCCT
TTCGCCAGCTGGCGTAATAGCGAAGAGGCCCGCACCGATCGCCCTTCCCA
ACAGTTGCGCAGCCTGAATGGCGAATGGACGCGCCCTGTAGCGGCGCATT
AGCGCGGCGGGGTGTGGTGGTTACGCGCAGCGTGACCGCTACACTTGCCA
GCGCCCTAGCG
>Contig52
CACGAGACTTNTGTCCTGACAGGATGGAGTGCGGCCCAGCTTACTCTTCC
AGCGCATGTCTCCAGGCTGTTGCAGTTCTTCCTGNTTNATGCAGTTACCG
TATTCTTNCCGGTTCCCCTGTGGNGTGTCGTTGTTNNCTCACGTTAGACC
GAGAAGNTGCTCCTACNTGACATCAAGAAGTATCCAAGGTGCATCTTGAG
GGAAANTCAAGGGGATCATGGGTTATGTCGGAGGAAGATTGGTCTCCCAT
TGNTTTGTCGGTGACAGCAGGTCGAGCATCTTTGATGCCAAGGCTGGATT
GCTCTTGAACGGNCCATTTCGTCCAAGCTCGTCTCGTGGTACGGACAACG
GAGTGGGGTTACAGCAACCGCGTTGTCGATCTGATCCGCCACATGGCCAA
GACTCAGTAGAGCGTTCTTGATTTCCTTTGGTCAGAGGTGTCCCTGCTTT
GTCTATGCGAAGAATAAATGTGGATGGTGTCGCCAGACGACGCCTGGTTC
ATGTTAGTTGGACATGAGTTACCTTCTGTTTTCCGCATCAACTAGTACTT
CTGTAATGGAGTTGCTAATCAAGTACTCTTTTTTGGTTGTGGTTTGTGAA
GATTATATAAATCGTTCAGTCCAAAAAAAAAAAAAAAA
>Contig53
CTGCAAAGATAACCAATCATACATAAAAGAATTCAGAGAAGATTCAAATA
TTATTCATAGATAGACTTGATCATAAACCCACAATTCATCGGTCTCAACA
GACACACGCAAAAAGAAGATTACATCGAATAGTTCTCCACAAGAGAGGGG
AGAACATTGTATTGAGATCCAAAAAGAGAGAAGAAGCCATCTAGCTACTA
ACTATGGACCCGTAGGTCTGAGGTAAACCACTCACACTTCATCGGAGAGG
CTATGGTGTTTATGTAAAAGCCCTCCATGATCGATACCCCCTCCGGCGGA
GCTCCGTAAAAGGCCCCAAGATGGGATCTCGTGGATACAGAAAGTTACGG
CGGTGAAATTAGGGTTTTGGCTCCGTATCTAATAGTTTGGGGGTGAGCTC
GGAGGTTGCCGCTGGCTTGACCGGTCGAGGCTGATCAGAAAACGCAACGA
AGCAACTACATTATTATCCTCTATATCTATAGTCTATAAAATGTACCAAT
TGAAGTGG
>Contig54
TCGAGCGGCCGCCCGGGCAGGTACGACAACGAGTGGGGTTACTCCCAGAG
GGTCGTCGACCTCGCCGACATCGTCGCCGACCAATGGAAGTGAACGCCGG
MSRGGGGCATTATTGCCCTGTGAAGTGACTCCTCTCGAAATTTTCCCCAG
CCATCGTCACGGATGATCGATTCTTTGTAATGAGAATTCGAAGTATCGAG
CTCCCAACAGCTTCTTTTTTTTCCTTTCTTTTCTTGTTCTTCTTTTTTCT
TTCTCTGATTTTTCAGTGTCCAGACACGGATTATAATAGACTTCCTGCAA
AGGAAGTCTCAACGCTGTGCATCTGTAATATATACTATCGTTTGCCAGGT
TCTGATGTAGAAAAAAAAAAAA
>Contig55
GATGACCACAGTTCATGCCATGACTGCAACCCAAGAAGACTGTGATGGGT
CCTTCCCAGCAAGACTGANNGAGTNGGAAGGGCTGCCAGCTTCAACATCA
TTCCAAGCAGCACTGGTGSCSSMAAGGCTGTTGGCMAGGTGCTCCMGGAS
SWYWACGRAAAGTTGACTGGAATGGCCTTCCGTGTTCCCMCTGTKRATGT
TTCTGTTGTKRATCTGACTGTTAGACTTGCGAAGCCAGCMACCTATGATC
AGATTAAGGCTGCTATCMAGGAGGAGTCTGAGGGAAACCTCAAGGGCATT
TTGGGTTACGTTGATGAGGACCTTGTTTCCACTGACTTCCAGGGTGACAA
CAGGTCCAGCATCTTCGATGCCAAGGCCGGGATTGCTCTGAACGACAACT
TTGTCAAGCTTGTCTCCTGGTACGACAACGAGTGGGGATACAGCACCCGC
GTGGTCGACCTCATCCGTCACATGCACAGCACCAAGTAAATGAGAGGCAT
ACAGGGGAGAGTGGTTTGCCCCAGAGGAGTGTTCAAAGCCTCTTCTTCTG
AGAATAAATTTTTGTATGGAATTATGTCAGCTAAAAACCTTTTATTGGAT
GTATCCTGATGGTTGGTTGGGCTTAGCGGCTCACATTTTGGTGGTATTAT
GTACTTGCTTGAACTAAATCATGAGTCATTTTCACTCATCTTCTTGGGTT
ATCAATCACATGTCGTTTTGTTCAAAAAAAAAAAAAAAAAAAAAAAAGGG
CGGCCGCTCTAGAGTATCCCTCGAGGGGCCCAAGCTTACGCGTACCCAGC
TTTCTTGTACAAAGTGGTCCCTATAGTGAGTCGTATGATAAGCTAGGCAC
TAACCGTCGGGTACA
>Contig56
CACCTGGTATTGCGATTAAGGCCTATCCAGGTGACATTGTATAACAAGTT
TGTACAAAAAAGCAGGCTGGTACCGGTCCGGAATTCCCGGGATATCGTCG
ACCCACGCGTCCGCGAATAGCTGTCCCGATCCTCGATCTGTTCTCAACCC
TCCCTCCGTCCGTCGCAGCTCCAGATTTCCTTCCCCATGGCTCCGATCAA
GATCGGCATCAATGGTTTCGGCCGGATCGGCAGGCTTGTGGCCAGGGTTG
CGCTCCAGAGCCCCGATGTCGAGCTCGTCGCCGTTAACGACCCCTTCATC
ACCACCGACTACATGACCTACATGTTCAAGTATGACACTGTCCACGGACA
GTGGAAGCACCATGAAGTTAAGGTGAAGGACTCCAAGACCCTTCTCTTCG
GTGAGAAGGAGGTTGCGGTGTTTGGCTGCAGGAACCCAGAGGAGATCCCA
TGGGCTGCTGCTGGTGCTGAGTACGTTGTTGAGTCCACCGGTGTTTTCAC
TGACAAGGACAAGGCTGCAGCTCACATTAAGGGTGGTGCCAAGAAGGTCA
TCATTTCTGCTCCCAGCAAGGATGCTCCCATGTTTGTCTGTGGTGTCAAT
GAGAAGGAATACAAGTCTGACATCGACATTGTCTCCAACGCTAGCTGCAC
CACTAACTGCCTTGCTCCTCTTGCTAAGGTTATCAWTGACAGGTTTGGCA
TTGTTGAGGGTTTGATGACCACAGTTCATGCCATGACTGCCACCCAGAAG
ACTGTTGATGGTCCTTTCCAGCAGGACTGGAGAGGTGGAAGGGCTGCAGC
TTCAACATCATTCCAGGCAGCACTGGTKSCGCA
>Contig57
GGAAACAAAACACGGATGCCACCACAGGGCCAWWKTAACAGCACTATGAC
TCGACGAGTCGGGGATTGGGTTTATTGTCCACCCACAACAGTTCAATTGT
GGGGTTTTACATACCAGCATGATCGTTCTGCAGCTTCAAGTCGACGCCGA
TTGATTTGATTGTTTTCATCATACAGAATTATTATTATTCCAGGATTCGA
AAATGGCCATCAAAATTGCAGCCTTCACTTCCTACACTACGCGAGGAGAC
CTTTTCTGTGCTAAATCGTATCGTGGCGTCATCCTTAGGCGTTGACAAGA
GCCATGTGCCCGATCAGATCCAGGACACGGTTGCTGTAGCCCCACTCGTT
GTCATACCAGGAGACGAGCTTCATGAAAGATGAACTTAGACCCATACCAG
CATTGGCATCAAATATGCTCGACCTTGTGTCACCAACGAAATCGTTTGAA
ACAACATCCTCATCTGTGTAGCCTAGAATACCTTTAAGTGAACCTTCTGA
TGCTTCCTTGATAGCTGCTTTCACATCTTCATAGGAAGCGCTTTTCTCAA
GTCGGCAGGTCAGATCAACAACGGACACGTTAGGTGTAGGAACCCGGAAG
GCCATGCCAGTGAGCTTTCCATTTAAAGCTGGAAGGACCTTTCCAACAGC
CTTTGCTGCACCCGTAGAGCTAGGGATGATGTTTTGACCAGCACCACGTC
CTCCCCTCCAGTCCTTCATCGAAGGACCATCAACAGTCTTTTGAGTGGCT
GTTGTGGCATGGACAGTTGTCATTAGGCCTTCAAGAATGCCAAACTCCTC
ATGGACAACCTTGGCAACA
>Contig58
GGATTTGGACGAATTGGTCGTCTCGTTGCTCGTGTAGCTTCCCAAAACCC
AAATGTTGAACTTGTTGCAATCAACGATCCGTTCTTAGATCCTCCAAATA
TGCACTATTTGTTCTACTACGATACCGTCCATGGAAAATTTGAGGGAGAA
GTCTCTTACACCGCCGACACTCTCGTTATCAATGGACACACCGTCAAAGT
CTACGAAAAACGTAACCCAGCTGAAATCCCTTGGGGAGCTGATAAAGTTG
ATTATGTTGTTGATTCAACTGGAGTTTTCATTGAAGTTGACCAAGCTGAA
GCACATCTCAAAGGTGGAGCAAAGAAAGTCATTATCACTGCACCATCCAA
GACTGCTCCAATGTTTGTTATGGGTGTAAATGAGAAGAACTACAAAGGAC
AAACCATCATCTCAAATGCTTCATGCACAACAAATTGCTTGGCTCCTCTT
GTTAAAGTTGTTGATCAAAAATTTGGAATTATTGAAGGACTTATGACAAC
CGTTCACTCCGTCACTGCAACTCAATTGTCTGTTGATGGAGTCTCCAAGA
AGAGAAGACGTGAAGGACGTGCTGCTTTCACAAACATCATTCCTTCATCA
ACTGGAGCTGCTGCTGCTGTTGGGCAAGTTTGGCCAAACGTCAATGGAAA
ATTAACTGGAATGTCCTTCAGAGTTCCAACTGTTGATGTCTCTGTTGTTG
ATTTAACTGTTCGTTTGGAAAAACCAGCATCCTATGCTGATATCAAAACT
GCTATTAAAGAAGCTGCTGCTGGTGAATTGAAAGGAATCTTGGGTTACA
>Contig59
GCCGAGGTACACCTCAGACGTTAACATTGTCTCAAATGCTAGCTGCACCA
CTAACTGCCTTGCTCCCCTAGCTAAGGTCATCAATGACAACTTCGGTATT
ATTGAGGGTTTGATGACCACTGTTCATGCCATCACTGCCACACAGAAGAC
CGTTGATGGTCCCTCAAGCAAGGACTGGAGAGGTGGCAGGGCTGCAAGCT
TTAACATCATTCCCAGCAGCACTGGTGCCGCCAAGGCTGTTGGTAAGGTT
CTTCCTGAGCTGAATGGCAAGCTTACCGGTATGTCTTTCCGGGTTCCCAC
TGTGGATGTGTCAGTTGTTGATCTCACTGTTAGAACCGAGAAGGCTGCAT
CATATGATGACATCAAGAAGGCTATCAAGGCTGAGTCTGAGGGGAAGCTG
AAGGGGATCATGGGCTACGTTGACGAGGATTTGGTCTCCACCGACTTTGT
TGGTGACAGCAGGTCGAGCATCTTTGATGCCAAGGCTGGAATTGCTCTGA
ACGACCATTTCGTCAAGCTTGTCTCGTGGTATGACAACGAGTGGGGTTAC
AGCAACCGCGTTGTCGACCTGATCCGCCACATGGCCAAGACTCTGTAGAG
CGTCCTGCTTTCCTTTGTGGCGCCTGGTCAAAGGTGTCCCTGCTTTGTCT
ATGCGARAATAAATGTGGATGGTGTCGTCAGMGACGCCTGGTTCATGTTA
GTTGGACATGAGTTACCTTCTGTTTCCGCATCA
>Contig60
TCGAGCGGCCGCCCGGGCAGGKTCCCAATCCTCGATCTGTTCTCAGACCC
TCCTCCGTCCGTCGCAGCTCCAGATTTCCTTCCCCATGGCTCCGATCAAG
ATCGGTATCARCGGTTTCGGCCGGATCGGCAGGCTTGTGGCCAGGGTTGC
GCTCCAGAGCCCCGATGTCGAGCTCGTCGCCGTCAACGACCCCTTCATCA
CCACCGACTACATGACCTACATGTTCAAGTATGACACTGTCCACGGACAG
TGGAAGCACCATGAAGTTAAGGTGAAGGACTCCAAGACCCTTCTCTTCGG
TGAGAAGGAGGTTGCTGTGTTTGGCTGCAGGAACCCTGAGGAGATCCCAT
GGGCTGCTGCTGGTGCTGAATAAGTTNTTTAATCCAACGGTGTTTTCAAC
CGACCAAGGACAANGGTGCANCTCAAAATTAANGGGTGGGGGCAAAGAAA
GGCAATCAAATTTCCGGCTCCCCAAACAAAGGGATGCCCCCAATGTTTTG
GTCCGGTGGGNGTCCAATGAAGAAANGGAATANCAAAGTNN
>Contig61
NNTGATTTCGAGCGGCCGCCCGGGCAGGTACGTATATATTACAGATGCAC
AGCGTTGAGACTTCCTTTGCAGGAAGTCTATTATAATCCGTGTCTGGACA
CTGAAAAATCAGAGAAAGAAAAAAGAAGAACAAGAAAAGAAAGGAAAAAA
AAAGAAGCTGTTGGGAGCTCGATACTCTGAATTCTCATTACAAAGAATCG
ATCATCCGTGACGATGGCTGGGGAAAATTTCGAGAGGAGTCACTTCACAG
GGCAATGCCGCCGCCGTCCGGCGACCAGCTCTGCTCTACACAAAAGAAGC
CACATCTATCCTAGTGGGGTCTATCACACTCAGGATAACGAAATCAGCAT
GCTTGCTTCGTTGTCAGGGAGCAGGCAAGAGGGAAAGCCTCAAAGAATAT
ATCTTCTGCCAACCACAGCACCGACTGTCAACAAGTAGCACCTCGGCCGC
GACCACGCTA
>Contig62
GAGNNGNNNNNNTTTATTACCCNTNCTCGAAANTTACCCTCCTTAAGGGA
ACAAAAGCTGGAGCTCCACCCGCGGTGGCGGCCGCTCTAGAACTAGTGGA
TCCCCCGSGMYSCASGMWTYCGCHCCVGGCCCGTCTCCAGCAAACCTCCC
ATCTCCGTCTAGCGTCGGCGGCAGTTCCACTCCCTCGCCATGGGCAAGAT
TAAGATCGGAATCAACGGTTTCGGAAGGATCGGGAGGCTCGTCGCCAGGG
TCGCCCTCCAGAGCGACGATGTCGAGCTCGTCGCCGTCAACGACCCCTTC
ATCACCACCGAGTACATGACCTACATGTTCAAGTACGACACCGTTCACGG
CCACTGGAAGCACAGCGACATCAAGCTCAAGGACGACAAGACTCTGCTCT
TTGGCGAGAAGCCAGTTACCGTCTTTGGCGTCAGGAACCCTGAGGAGATC
CCGTGGGGTGAGGCTGGTGCCGATTACGTTGTGGAGTCCACCGGTGTCTT
MMYTGACAAGGACAAGGCCGYTGCTCACTTGAAGGGTGGTGCCAAGAAGG
TGGTCATCTCTGCCCCAAGCAAAGATGCCCCTATGTTTGTGGTTGGTGTC
AATGAGGACAAAGTACACCTCAGACGTTAACATTGTCTCAAATGCTAGCT
GCACCACTAACTGCCTTGCTCCCCTAGCTAAGATCATTAATGACAACTTC
GGTATTATTTGAGGGKTTGATGACCACTGTTCATGCCATCACTGCCACAC
ARAAAGACCGTTGATGGTCCCTCGASMAAGGACTGGAGARGTGGCAGGGG
CGCAAGCTTTAACATCATTCCCAGCAGCACTGGTGCTGCCAGGGCTGTTG
GGTAGGTTCTTCCTGAGCTGAATGGGCAGCTTACGGGTATGTCTTTCCGG
GTTCCCCACTGTGGATGTGTCAGTTGGTTGATCTCACTGGTTAGAACCGA
GAAGGCTGCATTATATGATGACCTTAAGAAGGCTAATAAGGGCTGCATCC
GAGGGGAAAATTCAAGGGGGATCATTGGGTTACGTTCGGGGAGGAATTGG
GTTCCCACCGGATTTTGCCGGGTAACAGCGGGTCGAGCCTTTTTGATGCC
CAAGGCTGGAATTTGCTCTTAAACAACAACTTCCGTTAAGCCTTGGCTCG
GGGGAATGA
>Contig63
TTTTCGGTGTTTGCTCCANAACCCAAGAGAAATCCCATGGCTCCTCTGGT
GCTAAGTACGTGTGAATCCACCGGTGTTTCACTGACAAGACAAGGCTGCA
GCTCACATTAAGGGTGGTGCCAGAAAGTCATCATTTCTGCTCCCAGCAAG
GATGCTCCCATGTTTGTCTGTGGTGTCAATGAGAGGGAATACAAGTCTGA
CATCGACATTGTCTCCAACGCTAGCTGCACCACTAACTGCCTTGCTCCTC
TGCTAAGGGTTATCAATGACAGTTTGGCATTGTTGAGGGTTTGATGACCA
CAGTTCATGCCATGACTGCAACCCAGAAGACTGTTGATGGTCCTTCCAGC
AAGGACTGGAGAGGTGGAAGGGCTGCCAGCTTCAACATCATTCCAAGCAG
CACTGGTGCCGCAAAGGCTGTTGGCAAGGTGCTCCCAGAGCTTAACGGAA
AGTTGACTGGAATGGCCTTCCGTGTTCCCACTGTTGATGTTTCTGTTGTT
GATCTGACTGTTAGACTTGCGAAGCCAGCAACCTATGATCAGATTAAGGC
TGCTATCAAGGAGGAGTCTGAGGGAAACCTCAAGGGCATTTTGGGTTACG
TTGATGAGGACCTTGTTTCCACTGACTTCCAGGGTGACAACAGGTCCAGC
ATCTTCGATGCCAAGGCCGGGATTGCTCTGAACGACAACTTTGTCAAGCT
TGTCTCCTGGTACGACAACGAGTGGGGATACAGCACCCGCGTGGTCGACC
TCATCCGTCACATGCACAGCACCAAGTAAATGAGAGGCATACAGGGGAGA
GTGGTTTGCCCCAGAGGAGTGTTCAAAGCCTCTTCTTCTGAGAATAAATT
TTTGTATGGAATTATGTCAGCTAAAAACCTTTTATTGGATGTATCCTGAT
GGTTGGTTGGGCTTAGCGGCTCACATTTTGGTGGTATTATGTACTTGCTT
GAACTAAATCATGAGTCATTTTCACTCATCTTCTTGGGTTATCAATCACA
TGTCGTTTTGTTCTMYYKSSMYGGSMRRSYKMTCKWATSRYTAKKKCGGC
CGCCTGCAGGTCGACCATNTGGGNGACGTCCCAACGCGTTGGAAGCATGC
>Contig64
AAAGAAGTGCATACATGGCTAACAACAGTGATAAAGTGACAAAATGACAA
GAGGATAACCCATGAAAGTCTCAGGCCTCTCAGCTAAAGTACTCATAACA
CCAACATTTGATAAATATAAGGTGATAGCTACTAGTTCCTCATTCCTCTT
CCTCATCACCACCGGCGTCGCCGCCACCACTTGCCTTCTTCTGGTTCTTT
CTCTTCACCCTGCCTGCAGGGCCTCCGCCGAATGGACTTGTCAGKRAKAG
WSTCGAKKTKYTTYTYWKWTTTTTTTTTTTAACTCAAGAAGATGAGTGAA
AATGACTCATGATTTAGTTCAAGCAAGTACATAATACCACCAAAATGTGA
GCTCTAAGCCCAACCAACCATCAGGATACATCCAATAAAAGGTTTTTAGC
TGACATAATTCCATACAAAAATTTATTCTCAGAAGAAAGGCTTTGAACAC
TCCTCTGGGGCAAACCACTCTCCCCAGTAACTTCATGCCTCTCATTTACT
TGGAGCTGTGCATGTGACGGATGAGGTCGACCACACGGGTGCTGTATCCC
CACTCGTTGTCGTACCAGGAGACAAGCTTGACAAAGTTGTCGTTCAGAGC
AATCCCGGCCTTGGCATCAAAGATGCTGGACCTGTTGTCACCCTGGAAGT
CAGTGGAAACAAGGTCCTCATCCACGTAACCCAAAATGCCCTTGAGGTTT
CCCTCAGACTCCTCCTTGATAGCAGCCTTAATCTGATCATAGGTTGCTGG
CTTCGCAAGTCTAACAGTCAGATCAACAACAGAAACATCAACAGTAGGAA
CACGGAAGGCCATTCCAGTCAACTTTCCGTTAAGCTCTGGGAGCACCTTG
CCAACAGCCTTTGCGGMMMSWGYKSYKYKKRATGATGTTGAANCTGGCAG
CCCTTCCAACTCTTCAGTCCTTGCTGGAGGACCATCAAAGCTTCNGGGTT
GCANCCATGTTNAA
>Contig65
GAATTCGGCRSSASSWKTGGACATGGCGKSGCCCATGCTMTCCACGGCCA
TGGCGCCACTCCAGGGGGGCATGCTGGAGTTCTCCGGGCTGAGGAGCTCG
TCGTCGCTGCCGCTCCGGCGGAATGCCACCTCCGACGACTTCATGTCCGC
GGTCTCCTTCAGGACATACGCGGTGAGCACCAGCGGCGGGTCGCGGAAGG
CGCCGACGGAGGCCAAGCTCAAGGTGGCGATCAACGGGTTCGGGCGCATC
GGGCGCAACTTCCTGCGGTGCTGGCACGGGCGCGGCGACAGCTCGCCGCT
GGAGGTCATCGCCATCAACGACACCGGAGGCGTGAAGCAGGCGTCCCACC
TCCTCAAGTACGACTCCACGCTCGGCATCTTCGACGCGGACGTCAAGCCC
GTGGGCGACAACGCCATCTCCGTCGACGGCAAGGTGATCAAGGTGGTGTC
CGACCGCAACCCCTCCAACCTGCCGTGGGGTGAGATGGGCATCGACCTCG
TCATCGAGGGCACCGGCGTCTTCGTCGACCGCGCCGGCGCGGGCAAGCAT
CTCGAGGCCGGCGCCAAGAAVGTGCTCATCACCGCACCCGGCAAGGGCGA
CAATCCCCACCTACGTYTKSGGGGGGGTNAAACGCCCGAACCTTTTTAAC
ACCCCAACGCCCGAACACCCANTTTATTTAAGCAAACGGCCCTTTCTTGG
GAACCAACCCAAAATGGGCTTTGGNCCCCCCCTTTTTNTTAAAANGGGGG
GCTTCNGAANCCAAAAAAGTTTNNGGGGNNTTTNATTTNAAAGGGGGGAA
ANCCCNTTGAANCCCCCCCCCCCCCCACCTTTTATTNACCACCCCGGGGG
GNAAACCAAAAAAGGGNTTTTTTTGGAAACCCCCNAAANCCCANCCNCGG
GAAAACNTTGGGGGCCCCGG
>Contig66
GGCACGAGTGRAYWYGGCGTCGCCCATGCTCTCCACGGCCATGGCGCCAC
TCCAGGGGGGCATGCTGGAGTTCTCCGGGCTGAGGAGCTCGTCGTCGCTG
CCGCTCCGGCGGAATGCCACCTCCGACGACTTCATGTCCGCGGTCTCCTT
CAGGACATACGCGGTGAGCACCAGCGGCGGGTCGCGGAAGGCGCCGACGG
AGGCCAAGCTCAAGGTGGCGATCAACGGGTTCGGGCGCATCGGGCGCAAC
TTCCTGCGGTGCTGGCACGGGCGCGGCGACAGCTCGCCGCTGGAGGTCAT
CGCCATCAACGACACCGGAGGCGTGAAGCAGGCGTCCCACCTCCTCAAGT
ACGACTCCACGCTCGGCATCTTCGACGCGGACGTCAAGCCCGTGGGCGAC
AACGCCATCTCCGTCGACGGCAAGGTGATCAAGGTGGTGTCCGACCGCAA
CCCCTCCAACCTGCCGTGGGGTGAGATGGGCATCGACCTCGTCATCGAGG
GCACCGGCGTCTTCGTCGACCGCGCCGGCGCGGGCAAGCATCTCGAGGCC
GGCGCCAAGAAGGTGCTCATCACCGCACCCGGCAAGGGCGACATCCCCAC
CTAMSKYTSYGGCGKSGGTAAACGCCGAACCTTTTANACCCCAACGGCCG
GAACAACCCATTTATTTAAGNAAACGGCCCTTCCTTGGCAANCCAAACCA
AANTTGGGCCTTTGGNCCCCCCCNTTTTTGTTTAAAANGGGGGGCCTTCG
GAANCCCAAAAAAAGGTTTTNGGGGNATTTNATTTCAAAGGGGGNAAACC
CCTTGGAANCCCCCCCCACCCCCACTTTATTAACCANCCCGGGGGGAAAC
CAAAAAAGGCNTTTTTTTGGGAACCCCCCAAAANCCCCNCCCGGGGAAAC
CTTGGGGGCCCCGNGG
>Contig67
CCCCGCCAGTGCGATANAGGCCTATTCAGGTGACATAGTATAACAAGTTT
GTACAAAAAAGCAGGCTGGTACCGGTCCGGAATTCCCGGGATATCGTCGA
CCCACCCGTCTCCAGCAAACCTCCCATCTCCGTCTAGCGTCGGCGGCAGT
TCCACTCCCTCGCCATGGGCAAGATTAAGATCGGAATCAACGGTTTCGGA
AGGATCGGGAGGCTCGTCGCCAGGGTCGCCCTCCAGAGCGACGATGTCGA
GCTCGTCGCCGTCAACGACCCCTTCATCACCACCGAGTACATGACCTACA
TGTTCAAGTACGACACCGTTCACGGCCACTGGAAGCACAGCGACATCAAG
CTCAAGGACGACAAGACTCTGCTCTTTGGCGAGAAGCCAGTTACCGTCTT
TGGCGTCAGGAACCCTGAGGAGATCCCGTGGGGTGAGGCTGGTGCCGATT
ACGTTGTGGAGTCCACCGGTGTCTTCACTGACAAGGACAAGGCCGCTGCT
CACTTGAAGGGTGGTGCCAAGAAGGTGGTCATCTCTGCCCCAAGCAAAGA
TGCCCCTATGTTTGTGGGTGGTGGCCAATGAGGACAAGTACACCTCAGAC
GTTAACATTGTCTCAAATGCTAGCTGCACCACTAACTGCCTTGCTCCCCT
AGCTAAGATCATTATGACACTTCGGTATATGGGTTGTACATGTCTGCTCC
TGCACCAAACGTGAGCACGGATGGCTACTCAGCGTGGNNNNNNNNNNNNN
NNNNNNNNNNNNNNNNNNNNNNTTCCNNNNNNNNNNNNNNNTTNNNATCA
TNCCCANNANNAATGNTGCTGCCCAAGGCTGTTGGTAAGGTTCTCCCTGG
AGCTGAATGGCCAGCTTACGGGTTTGTCTT
>Contig68
AACMGCTAKTWMGWTWAGGCCTATTYMGGTGACAYWRTAKAACAAGTTTG
TACAAAAAAGCAGGCTGGTACCGGTCCGGAATTCCCGGGATATCGTCGAC
CCACGCGTCCGAGAGGGAGATCGCCCGCTGCACAACGCCCGCCCACGCCG
CCGTCCCCTCTCCCTCTCCGCCTCCGTCCGTCCAACCACAGCCCGCTCTC
CCGGCGCCGGCGGCACCTCATGGCGTCGCTCTCCCTCTCCCTCCGCGCCT
CCGCCTCCCCGGCCGCCTCCGGATCCCGCGCCGCCGCCCCAATCAAGGCA
TCGTGCGTGAGGAGCAAGGTTGCCTGCAGCTTCCCTTCCGTCGGAGCTAC
CTCCTCACCTGCTAGAAGCATTGAGCCGGTAAGAGCCACCGCCACACAGG
CGCCCCCTGCCTCCTCTCAATCTTCTAGTGGGGAGAAGACAAAGGTCGGC
ATCAATGGTTTTGGGCGGATTGGGAGGTTAGTTCTGCGAATTGCAATCGA
TAGAGATGATATTGAAGTTGTGGCCGTCAATGATCCGTTTATCGATGCTA
AATACATGGCCTACATGTTTAAGTATGATTCCACACACGGTCCATTCAAA
GGAACCATAGCAGTTCTGGACGAGTCAACCTTGGAGATTAATGGGAAGAA
AGTCTCAGTTACAAGCAAAAGGGACCCCTCAGATATCCCTTGGGGGTAAC
TTTGGAGCTGAATATGTKGTTGAATCATCTGGGTGTTTTACAACCAGTTG
AGRAAGCTTCAGCACATTTGAAGGGGGGTGCAAAGAAAGTGGTGATATCS
GCTCCGGTCAGCGGATKCTC
>Contig69
ACGGATGCCACCACAGGGCCAAAGTAACAGCACTATGACTYGACGAGTCG
GAGATTGGGTTTATTGTCCACCCACAACAGTTCAATTATGGGGTTTTACA
GACCAGCATGAGCGTTCTGCAGCTTCAAGTCGACGCCGATTGATTTGATT
GTTTTCATCGTACAGAATTATTATTATTCCAGGATACGAAAATGGCCATC
AAAATTGCAGCCTTCACTTCCTACACTACGCGAGGAGACCTTCTGTGCTA
AATCGTATCGTGGCATCATCGTTAGGCAACAAGAGACATGTGCCCGATCA
GATCGAGGACACGGTTGCTGTAGCCCCACTCGTTGTCGTACCAGGAGACG
AGCTTCATGAAAGATGAACTTAGTCCCATACCAGCATTGGCATCAAATAT
GCTCGACCTTGTGTCACCAACGAAATCGTTTGAAACAACATCCTCATCTG
TGTAGCCTAGAATACCTTTAAGCGAACCTTCTGATGCTTCCTTGATAGCT
GCTTTCACATCTTCATAGGAAGCATTTTTCTCAAGTCGGCAGGTCAGATC
AACAACAGATACGTTAGGTGTAGGAACCCGGAAGGCCATGCCAGTGAGCT
TTCCATTTAAAGCTGGAAGGACCTTTCCAACAGCCTTTGCTGCACCCGTA
GAGCTAGGGATGATGTTTTGACCAGCACCACGTCCTCCCCTCCAGTCCTT
CATTGAAGGACCATCAACAGTCTTTTGAGTGGCTGTTGTGGCATGGACAG
TTGTCATTAGGCCTTCAAGAATGCCAAACTCCTCGTGGGACAACCTTGGC
AACAGGAG
>Contig70
CCCCCTCCTTGGCTCCTCCTCCTCGTGACTCCCTCCTGCGGCCCCTCCCC
CCTCCCTCGCCGGTCAAACCCTAACGCGCGCACCCACCCACCCACCCGTC
AATCCCTTCTCCCATGGCGGCGCTCTCCGTGCCTCTCCGCACCGCGGCGG
CCCTGTCCTCGTCCGGCGCCGGATCCCGCGCCGCCGCCGACCCCTCCAAG
GTGTCATGCGTGAGGAGCACCCGCTCCGCTCATTTTGACTGCAGCTTCCC
CTCCATTGCGGCTTCCTCTTCATCTGCCAGGAACATTGAGCCACTTAGAG
CTATAGCTACACAGGCACCCCCGGCCGTCCCACAATATTTGAGTGGAGAG
AAGACGAAGGTTGGCATCAATGGGTTCGGACGGATTGGGAGGTTGGTTCT
GAGAATTGCAACCAGTAGAGATGATATTGAAGTTGTGGCTGTCAATGATC
CTTTCATTGATGCTAAGTACATGGCCTATATGTTCAAGTATGACTCCACT
CATGGCCCCTTTAAAGGATCCATCAATGTTGTGGATGATTCAACCCTGGA
GATCAATGGGAAGAAAATCACTATAACAAGCAAAAGAGATCCCGCAGAGA
TTCCTTGGGGTAACTTTGGAGCTGACTATGTTGTTGAATCTTCTGGTGTT
TTTACAACCATCGATAAAGCATCGGTACACTTGAAGGGTGGTGCTAAGAA
AGTGGTGATATCTGCTCCATCCGCAGATGCTCCCATGTTTGTGGTTGGAG
TAAATGAGATGAGCTACGATCCCAAGATGAATGTTGTTTCTAA
>Contig71
GGCACGAGGGGCTGGTGCTGACTATGTCGTGGAGTCCACTGGTGTCTTCA
CTGACAAGGATARSRCKRSGGCTCACTTGAAGGGTGGTGCCAAGAAAGTT
GTTATCTCTGCCCCAAGCAAAGATGCGCCCATGTTCGTTGTTGGTGTCAA
CGAGGACAAGTACACCTCAGATATTAACATTGTTTCCAATGCTAGCTGCA
CAACAAACTGCCTGGCTCCCCTTGCCAAGGTCATCCATGACAACTTTGGT
ATCATCGAGGGTCTGATGACAACTGTTCATGCCATCACTGCCACCCAGAA
GACTGTTGATGGACCCTCAGCCAAGGACTGGAGAGGTGGCAGGGCTGCTA
GCTTTAACATCATCCCCAGCAGCACTGGAGCTGCCAAGGCTGTTGGTAAG
GTTCTTCCTGATTTGAATGGCAAGCTCACTGGTATGTCCTTCCGGGTTCC
CACCGTGGATGTGTCAGTTGTTGACCTTACTGTCAGAATCGAGAAGGGTG
CCTCCTATGAGGATATCAAGAAAGCTATTAAGGCTGCTTCTGAGGGCCCA
CTCAAGGGTATCATGGGCTACGTGGAGGAGGATTTGGTTTCCACAGACTT
CGTTGGTGACAGCAGGTCGAGCATCTTTGATGCCAAGGCTGGTATTGCCC
TGAACGACAACTTCATCAAGCTTGTCTCGTGGTACGACAACGAGTGGGGC
TACAGCAACCGTGTTGTCGACCTGATCCGCCACATGTTCAAGACCCAGTA
GAGATTTTTCTGCTTTCCATAG
>Contig72
GAGGTTAGTTCTGAGAATYSCAMKCGWYMKATGATATTGAAGTTGTGGCC
GTCAATGATCCGTTTATCGATGCTAAATACATGGCCTACATGTTTAAGTA
TGATTCCACACACGGTCCATTCAAAGGAACCATAACAGTTCTGGATGAGT
CAACCTTGGAGATTAATGGGAAGAAAGTCTCAGTTACAAGCAAAAGGGAC
CCCTCAGATATCCCTTGGGGTAACTTTGGAGCTGAATATGTTGTTGAATC
ATCTGGTGTTTTTACAACAGTTGAGAAAGCTTCAGCACATTTGAAGGGGG
GTGCGAAGAAAGTGGTGATATCGGCTCCGTCAGCGGATGCTCCCATGTTT
GTGGTTGGAGTAAATGAGAAGAATTACAACCCTAGCATGGATGTTGTCTC
TAATGCTAGTTGTACCACCAACTGTCTTGCTCCTGTTGCCAAGGTTGTCC
ATGAGGAGTTTGGCATTCTTGAAGGCCTAATGACAACTGTCCATGCCACA
ACAGCCACTCAAAAGACTGTTGATGGTCCTTCGATGAAGGACTGGAGGGG
AGGACGTGGTGCTGGTCAAAACATCATCCCTAGCTCTACGGGTGCAGCAA
AGGCTGTTGGAAAGGTCCTTCCAGCTTTAAATGGAAAGCTCACTGGCATG
GCCTTCCGGGTTCCTACACCTAACGTGTCCGTTGTTGATCTGACCTGCCG
ACTTGAGAAAAGCGCTTCCTATGAAGATGTGAAAGCAGCTATCAAGGAAG
CATCA
>Contig73
GGTCAAAGCGCAACACAACACCTGNCGTGTGGAAGCGCMACACAACATTG
TTGCAAAAACTTTAGAACTGCAAACAACAGTCATCATCATCATCATCATT
TCCTATCCTCTATGAAGGTGGAAACAAAACACGGATGCCACCACAGGGCC
AAAGTAACAGCACTATGACTTGACGAGTCGGAGATTGGGTTTATTGTCCA
CCCACAACAGTTCAATTATGGGGTTTTACAGACCAGCATGAGCGTTCTGC
AGCTTCAAGTCGACGCCGATTGATTTGATTGTTTTCATCGTACAGAATTA
TTATTATTCCAGGATACGAAAATGGCCATCAAAATTGCAGCCTTCACTTC
CTACACTACGCGAGGAGACCTTCTGTGCTAAATCGTATCGTGGCATCATC
GTTAGGCAACAAGAGACATGTGCCCGATCAGATCGAGGACACGGTTGCTG
TAGCCCCACTCGTTGTCGTACCAGGAGACGAGCTTCATGAAAGATGAACT
TAGTCCCATACCAGCATTGGCATCAAATATGCTCGACCTTGTGTCACCAA
CGAAATCGTTTGAAACAACATCCTCATCTGTGTAGCCTAGAATACCTTTA
AGCGAACCTTCTGATGCTTCCTTGATAGCTGCTTTCACATCTTCATAGGA
AGCATTTTTCTCAAGTCGGCAGGTCAGATCAACAACAGATACGTTAGGTG
TAGGAACCCGGAAGGCCATGCCAGTGAGCTTTNCATTTAAAGC
>Contig74
CCACATCTCACGAGGCACATTCAAAACTCGCGTCCAGCGCCGAGACAGGG
TCAAACACAGGCCCGAAGCATTGCTGCCAAGCGCCAGAGTGGCCCAACCA
CAGCCGCCTGCACGTTACCATGCTGTCGCTATGTCACACGGCAGCTCCGC
CCGCTGCCACCGCCACCGCCGCGCCTGAGCGCCAGGCCAGCCGATTAGTG
CACCCACTTCTGGGCGCAGATCTCTGCCAGGTCGACCACACGCTGGGAGT
AGCCCCACTCGTTGTCGTACCAGGCAACAACCTTGACCATGTCGTCACCC
ATGACCATGGTCAGGGAGGCGTCAATGGTGGAGGACACGTCAGAGCAGCG
GAAGTCCACAGACACCAGGGGCTCCTCGGTGATGGCCAGAATGCCCTTCA
TGGGGCCGTTGGCGGCCTCGCGGAAGGCGTTGTTGACCTCCTCAGCGAAG
GTCTTCTTCTGGACCTGCACGACCAGATCAACGATGGACACGTTGGGGGT
GGGCACACGCAGGGCAATGCCGTTCAGCTTGCCCTTCATGGAGGGCAGCA
CCAGGGACACGGCCTTGGCGGCACCGGTGGAGGTGGGCACGATGTTCAGG
CACGCGGCACGGGCACGGCGCAGGTCGCGGTGGGAGGCGTCCAGCAGGCG
CTGGTCACCGGTGTAGGAGTGGGTGGTGGTCATGGTGSYGCWYGATGATG
CCAAACTTCTCCTCCAGCACCTTGAC
>Contig75
TTGAGCCACTTAGAGCTATAGCTACACAGGCACCACCAGCCGTCCCACAA
TATTCGAGTGGGGAGAAGASGAAGGTTGGCATCAATGGGTTCGGACGGAT
TGGGAGATTGGTTCTGAGAATTGCAATCAGTAGAGATGATATTGAAGTTG
TCGCTGTCAATGATCCTTTCATTGATGCTAAGTACATGGCTTATATGTTC
AAGTACGACTCCACTCATGGCCCCTTTAAAGGATCCATTAATGTTGTGGA
TGATTCAACTCTGGAGATCAATGGGAAGAAAATCACGATAACAAGCAAAA
GAGACCCAGCAGAGATTCCTTGGGGTAACTTTGGAGTTGACTATGTTGTT
GAATCTTCTGGTGTTTTTACAACTATTGATAAAGCATCGGTTCACTTGAA
GGGTGGTGCTAAGAAAGTGGTGATATCTGCTCCATCCGCAGATGCTCCCA
TGTTTGTGGTTGGAGTAAATGAGATGAGCTACGATCCCAAGATGAATGTT
GTTTCTAATGCAAGTTGTACCACTAACTGTCTTGCTCCTCTTGCCAAGGT
TGTTCATGAGGAATTTGGCATTCTTGAAGGTCTAATGACAACTGTTCACG
CAACAACAGCCACCCAAAAAAACTGTTGATGGTCCTTCAATGAAAGATTG
GAGAGGAGGACGTGGTGCTGGTCAAAACATAATTCCTAGCTCCACTGGTG
CAG
>Contig76
CCAAGANCTTGTCCNCAAGCTGTTGCAAGTGNTCCCAGNCTNACGGAAGT
TGCTTGAATGCCTNCCTGTTCCNCTGTGATGNTCTTGTGNTATCTGCTGT
TAGACTTGCGAGCCAGCACCTATGATCAGATTAAGGCTGCTATCAAGGAG
GATCTGAGGGAAACCTCAAGGCATTTTGGGTTACGTTGATGAGGACCTTG
TTTCCACTGACTTTTCAGGGTGACAACAGGTCCAGATTCTNTNCGTCCAA
GCCGGGATTGCTCTTGAACGACANNCTTGTCAAGCTTGTCTCCTGGTATG
ACAACGAGTGGGGATACAGCACCCGTGTGGTCGACCTCATCCGTCACATG
CACAGCTCCAAGTAAATGAGAGGCATGAAGTTACTGGGGAGAGTGGTTTG
CCCCAGAGGAGTGTTCAAAGCCTCTTCTTCTGAGAATAAATTTTTGTATG
GAATTATGTCAGCTAAAAACCTTTTATTGGATGTATCCTGATGGTTGGTC
ACATTTTGGTGGTATTATGTACTTGCTTGAACTAAATCATGAGTCATTTT
CACTCAA
>Contig77
GTCSSSWCKMSAGCAAACCTCCCATCTCCGTCTAGCGTCGGCGGCAGTTC
CACTCCCTCGCCATGGGCAAGATTAAGATCGGAATCAACGGTTTCGGAAG
GATCGGGAGGCTCGTCGCCAGGGTCGCCCTCCAGAGCGACGATGTCGAGC
TCGTCGCCGTCAACGACCCCTTCATCACCACCGAGTACATGACCTACATG
TTCAAGTACGACACCGTTCACGGCCACTGGAAGCACAGCGACATCAAGCT
CAAGGACGACAAGACTCTGCTCTTTGGCGAGAAGCCAGTTACCGTCTTTG
GCGTCAGGAACCCTGAGGAGATNCCNTGGGGTGAGGCTGGTGCCCNATTA
CGTTGTGGAGTCCACCGGTGTTCTTTACTGACAAAGGACAAAGGGCGCTG
CTCAACTTNNAAGGGGTGGNGGCCAAANAAAGGGGGTCNATCCTCTGCCC
CAAAGCAAAAGATTCCCCCNAATGTTTTGTGGGNTGGGGGTCAATGAAGG
GACAAGTTCACCCCCAANACNTTTTANAATNGTCCCCAAAATGCTAG
>Contig78
AGAGAACTAGTCTCGAGTTTTTTTTTTTTTTTGAACGAAATGACATTTTT
TTTTTAACCAAAGAAGATGAGTGAAAATGACTCATGATTTAGTTCAAGCA
AGTACATAATACCACCAAAATGTGACCAACCATCAGGATACATCCAATAA
AAGGTTTTTAGCTGACATAATTCCATACAAAAATTTATTCTCAGAAGAAG
AGGCTTTGAACACTCCTCTGGGGCAAACCACTCTCCCCTGTATCTTCATG
CCTCTCATTTACTTGGTGCTGTGCATGTGACGGATGAGGTCGACCACGCG
GGTGCTGTATCCCACTCGTTGTCGTACCAGAANAAAGCTTGACAAATTGT
CGTTCAAAGCATCCCGGCCTTGGNATCAAAATGCTGGNCTGTTGTCACCT
GAAATCATTGGAAAAAGGCCCCATCACGTACCCAAATGCCTTGAGGTTCC
CTAAACCCNCTTGANAAANCTAACCCGATANNGTTGGGGTTCAAATCCAA
NACCCTTTAAAACA
>Contig79
CAGGAATNCCCGTCGCNTTANTNCATTGTNGCACATTCGGCAGTCACNAC
CTCTGGAGTAACCCACTNTTGTCGTACACGNATGACTTACATGTGTCTCC
CATGACCATGCTGANGACGCGTCGATGGTGGAGACACGTCGANACCTAAG
TCGACGGACACGAGCGGCTCGTCGCAGACGTCGAGGATGCCCTTGAGCTC
GTTGGCGGCGGCGTCGCGGAACGCCTGGTTCACCTCCTCGGCGAGGGTCT
TCTTGGAGACCTGCACCACAAGGTCGACCACGGACACGTTGGGGGTGGGC
ACCCGGAGCGCGATCCCGTTGAGCTTGCCCTTGAGGTTGGGCAGCACCAG
CGCCACGGCCTTGGCCGCGCCGGTGGAGGTGGGCACGATGTTGAGCGCCG
CGGCGCGGGCACGGCGCAGGTCGCGGTGGCTCGCGTCCAGCAGCCTCTGG
TCGCCGGTGTATGAGTGGGTGGTGGTCATGGTTCCCTTGATGATGCCGAA
CTTTTGGTCGAG
>Contig80
TTTTTTTTTTTTTTTTTTTTTTTACATCAGAACCTGGCAAACGATAGTAC
GTATATATTACAGATGCACAGCGTTGAGGACTTCCTTTGCAAGAAGTCTA
TTATAATCCGTGTCTGGACACTGAAAAATCAGAGAAAGAAAAAAGAAGAA
CAAGAAAAGAAAGGAAAAAAAAAGAAGCTGTTGGGAGCTCGATACTCTGA
ATTCTCATTACAAAGAATCGATCATCCGTGACGATGGCTGGGGAAAATTT
CGAGAGGAGTCACTTCACAGGGCAATGCCGCCGCCGTCCGGCGTTCACTT
CCATTGGTTGGCGACGATGTCGGCGAGGTCGACGACCCTCTGGGAGTAAC
CCCACTCGTTGTCGTACCACGCGATGACCTTGACCATGTCGTCGCCCATG
ACCATGCTGAGCGACGCGTCGATGGTGGAGGACACGTCGGAGCACCGGAA
GTCGACGGACACGAGCGGGTCGTCGCAGACGTCGAGGATGCCCTTGAGCT
CGTTG
>Contig81
CTCGAGTTTTTTTTTTTTTTKWTKGATAACCAAAGAAGATGAGTGAAAAT
GACTCATGATTTAGTTCAAGCAAGTACATAATACCACCAAAATGTGACCA
ACCATCAGGATACATCCAATAAAAGGTTTTTAGCTGACATAATTCCATAC
AAAAATTTATTCTCAGAAGAAGAGGCTTTGAACACTCCTCTGGGGCAAAC
CACTCTCCCCTGTATCTTCATGCCTCTCATTTACTTGGTGCTGTGCATGT
GACGGATGAGGTCGACCACGCGGGTGCTGTATCCCCACTCGTTGTCGTAC
CAGGAGACAAGCTTGACAAAGTTGTCGTTCAGAGCAATCCCGGCCTTGGG
CATCGAAGATGCTGGGACCTGTTGTCACCCTGAAAATCAGTGGAAACAAG
GNCTCATCAACGTATCTC
>Contig82
TAGCGTGGTCGCGGCCGAGGTAYGACACCGTTCACGGCCACTGGAAGCAC
AGCGACATCAAGCTCAAGGACGACAAGACTCTGCTCTTTGGCGAGAAGCC
AGTTACCGTCTTTGGCGTCAGGAACCCTGAGGAGATCCCGTGGGGTGAGG
CTGGTGCCGATTACGTTGTGGAGTCCACCGGTGTCTTCACTGACAAGGAC
AAGGCCGCTGCTCACTTGAAGGGTGGTGCCAAGAAGGTGGTCATCTCTGC
CCCAAGCAAAGATGCCCCTATGTTTGTGGTTGGTGTCAATGAGGACAART
ACCTGCCCGGGCGGCCGC
>Contig83
AAATTCCACCAAATTTTTCCCGAAAAGTTTACCTCCTTGGGCAACCCTTC
CCCATATTAAGCCTTATTAATTGGAGCGGCATTGACGATGGGTCGACACC
GGGTCTGATCCCCACTGTGTCGTACAGGAGACAGCTGACAATTGTCGTTA
GACAATCCCGCCTTGGCATCAAGATGCTGACCTGTGTCACCCTGAAGTCA
GTGGAACAAGGTCCTCATCCACGTACCCCAAAATGCCTTTGAGGTTCCCC
TCAGACTCNTCCTGATNAGCAGCCTAAATCTGATCATAGGTTGCTGGCTT
CGCCAGTCTAACAGTCAGATCAACAACAGAAMMWYMMCCAGTAGGAACAC
GGAAGGCCATTCCAGTCAACTTTCCGTTAAGCTCTGGGAGCACCTTGCCA
ACAGCCTTTGCGGCACCAGTGCTGCTTGGAATGATGTTGAAGCTGGCAGC
CCTTCCACCTCTCCAGTCCTTGCTGGAAGGACCATCAACAGTCTTCTGGG
TTGCAGTCATGGCATGAACTGTGGTCATCAAACCCTCAACAATGCCAAAC
CTGTCATTGATAACCTTAGCAAGAGGAGCAAGGCAGTTAGTGGTGCAACT
AGCGTTRGAGACAATGTCGATGTCAGACTTGTATTCCTTCTCATTGACAC
CACAGACAAACATGGGAGCATCTTTGCTGGGAGCAGAAATGATGACCTTC
TTGGCACCACCCTTAATGTGAGCTGCAGCCTTGTCCTTGTCAGTGAAAAC
ACCGGTGGACTCAACAACGTACTCAGCACCAGCAGCAGCCCATGGGATCT
CCTCAGGGTTCCTGCAGCCAAACACAGCTACCTCCTTCTGGCCGAAGAGA
AGGGTCTTGGAGTCCTTCACCTTAACTTCATGGTGCTTCCACTGTCCATG
GACAGTGTCATACTTGAACATGTAGGTCATGTAGTCGGTGGTGATGAAGG
GGTCGTTGACGGCGACGAGCTCGACATCGGGGCTCTGGAGCGCAACCCTG
GCCACAAGCCTGCCGATCCGGCCSMMRCCATTGATGCCGATCTTGATCGG
AGCCATGGGGAAGGAAATCTGGAGCTGCGACGGACGGAGAGGAGGTTGAG
GACAGATCGAGGATTGGGACGGCTACTCGCCCACGCGTCCGCGGGA
>Contig84
TGTACACGACTGTTAGGTGCTAGCTTATCATACGACTTACTATAGGGACC
ACTTTGTACAAGAAAGCTGGGTACGCGTAAGCTTGGGCCCCTCGAGGGAT
ACTCTAGAGCGGCCGCCCTTTTTTTTTTTTTTTTTTTTTTTTTTTTTTTT
TTTTTTTTAGACTGSAAACAAAAGTCATCATCATCATCATCAATTCCTAT
CTTCTCTGAAGGTGGAAACAAAACACGGATGCCACCACAGGGCCAAAGTA
ACAGCACTATGACTCGACGACGAGTCGGAGATTGGGTTTATTGTCCACCC
ACAACAGTTCAATTATGGGGTTTTACAGACCATCATGATCGTTCTGCAGY
TTCAAGTCGACGCCGATTGATTTGATTGTTTTCATCGTACAGAATTATTA
TTATTCCAGGATACGAAAATGGCCATCAAAATTGCAGCCTTCACTTCCTA
CACTACGCGAGGAGACCTTCTGTGCTAAATCATATTGTGGCATCCATCGT
TAGGCGACAAGAACCATGTGCCCGATCAGATCAGGACACGGTTGCTATAG
CCCCACTCGTTGTCGTACCAGGAGACGAGCTTCATGAAAGATGAACTTAG
ACCCATACACTGTTTNNNNNNNNTTTGCTTGACTTTTTTTTCCCAACAAA
GTTGTTTGGAAACACTTCTTTTTGTGTTTGCCCTAATTGCCNTTTAGGGA
CTTTGGTTCTCCCTTTAAGGTGTTCATTCTCGGAGGAGGTTTTCTCAGGG
GGGGTTATTCAAAGGGATCTTAGGTTTAGACCGGGAGGCATCCATTAACT
TCATTTAAGTTGAGGATCCCAAAACCTTTTTTCCCCTTAACTTGATTTTT
TTGACAAACCATTCTCCTTCATTCTTTTGAGGCCTTAAGTTTTTGGTGGT
N
>Contig85
TCGCGCTCGCNAGCAAGGACATGGCTGGGAGGGGCACGGACGCGCTCTCG
CCGGACGCGAACAGCTGCCTACGGTGGCTGGACACGAAGCCCGCCGGCTC
GGTGGTGTACGTCTCCTTCGGCACGCTGACCACTTCCTCGCCGGCGGAGA
TGCACCAGCTCGCCCGCGGCCTCGCGCTCTCAGGCGTGGATTTCGTGTGG
GTGATCGGCGCCGCAGGCCAAGCCCTAGACACTTCAGAGTGGATGCCTGA
AGGCTTCGCCGACCTGATGGCGCGCGGCCGCCGAGGGTTCATCATCAGAG
GTTGGGCGCCGCAGTTGCTCATCCTAGACCACTCTGCCGTCGGTGGGTTC
TTGACGCACTGTGGCTGGAACTCGACGCTCGAGGCCGTGAGCGCCGGTGT
GCCGATGGTCACGTGGCCGCGGTATGCAGATCAGCTCCACAACGAGCAGC
TCGTCGTGGAGGTGCTTGGAGTGGGTGTCAGCATCACCGGTGGCAAGGAC
TACGCGTCTTCTGGGGAGGTGCTGGGGGAGGCGATCGCCGAATCCATTGT
TAGATTGATGGGCAACAGCGAGGAGGGCGACGCGGTACGAGAGAAGGCCA
AGGACCTCGGCATGAAGTCAAGGTGCGCGGTGGAGAACGGTGGATCTTCG
TACAATGACGTGGGCAGTCTGATGGACGAGTTGATGGCTCGTAGGCTGCC
CGTAATGGGAGTTATCATAGGTAGTATCATGCATGCCAACTAAGCAATTT
TGATGAAGTGGCATAGAATTAAATRAAGAAAGAGAGGCTTCAGTATCTTA
CCATGATACCGTGTCATATTAAATGATGTGCTACTTTGTGTCATGCATAG
CAATAAATGTAGTACTTTATGATACCAACATATGATAATATGCATTAAAG
A
>Contig86
TGTGANGGGTTTGATGACCACAGTTCATGCCATGACTCAAACCCAGAAGA
CTGTGATGTCCCCTCCAGCAAAGGACTGAGAGTNNGGAAGGGCTGCCAGC
TTCAACATCATTCCAAGCAGCACTGGTGCCGCAAAGGCTGTTGGCAAGGT
GCTCCCAGAGCTAACGGGAAAGTTGACTGGAATGCCCTTCCGTGTTCCCA
CTGTTGGTGTTTCTGTTGTTGATCTGACTGTTAGACTTGCGAAGCCAGCA
ACCTATGATCAGATTAAGGCTGCTATCAAGGAGGAGTCTGAGGGAAACCT
CAAGGGCATTTTGGGTTACGTTGATGAGGACCTTGTTTCCACTGACTTCC
AGGGTGACAACAGGTCCAGCATCTTCGATGCCAAGGCCGGGATTGCTCTG
AACGACAACTTTGTCAAGCTTGTCTCCTGGTACGACAACGAGTGGGGATA
CAGCACCCGCGTGGTCGACCTCATCCGTCACATGCACAGCACCAAGTAAA
TGAGAGGCATACAGGGGAGAGTGGTTTGCCCCAGAGGAGTGTTCAAAGCC
TCTTCTTCTGAGAATAAATTTTTGTATGGAATTATGTCAGCTAAAAACCT
TTTATTGGATGTATCCTGATGGTTGGTTGGGCTTAGCGGCTCACATTTTG
GTGGTATTATGTACTTGCTTGAACTAAATCATGAGTCATTTTCACTCATC
TTCTTGGGTTATCAAWMAMAWRWCGTTTTGTTCAAAAACCTCGGCCGCGA
AATCACTAGTGCGGCCGCCTGCAGGTCGACCATATGGGAGAGCTCCCAAC
GCGTTGGATGCATAGCTTGAGTATTCTATAGTGTCACCAAAATAGCTGGG
CGTAATCAAGGCAATAGCTGGTG
>Contig87
CCCCGTCTCGCGTCGCAGCGGCAGTTCCACTCCCTCGCCATGGGCAAGAT
TAAGATCGGAATCAACGGTTTCGGAAGGATCGGGAGGCTCGTCGCCAGGG
TCGCCCTCCAGAGCGACGATGTCGAGCTCGTCGCCGTCAACGACCCCTTT
ATCACCACCGAGTACATGACCTACATGTTCAAGTACGACACCGTTCACGG
CCACTGGAAGCACAGTGACATCAAGCTCAAGGACGACAAGACGCTGCTCT
TTGGCGAGAAGCCAGTTACCGTCTTCGGCGTCAGGAACCCTGAGGAGATC
CCGTGGGGTGAGGCTGGTGCCGATTACGTTGTGGAGTCCACCGGTGTCTT
CACTGACAAGGACAAGGCCGCTGCTCACTTGAAGGGTGGTGCCAAGAAGG
TGGTCATCTCTGCCCCAAGCAAAGATGCCCCTATGTTTGTGGTTGGTGTC
AATGAGGACAAGTACACCTCAGACGTTAACATTGTCTCAAATGCTAGCTG
CACCACTAACTGCCTTGCTCCCCTAGCAAAGATCATTAATGACAACCTCG
GTATTATTGAGGGTTTGATGACCACTGTTCATGCCATCACTGCCACACAG
AAAGACCGTTGATGGGTCCTCGAGCAAAGACTGGAGAGGTGGCAAGGGCC
GCAAGCTTTAACAACATTTCCCAGCCAACACTGGGGCTTGCCCAAGCTTG
TTGGCAAGGGTCTTTCTTGAACTTGATTGGCAACCCTTCCCCGTTTGGCT
TTTCCGGGTTCCCACTTGGGGAAGGTGTCAGTTGTTGAATCTAACTGTTG
AAACCCGAAAGGGTGCTTTTTCCCATTAACTTCAAAAAGGCTTTTAGGGG
T
>Contig88
CCTCGATCTGTTCTCAACCTCCCCTCCGTCCGTCGCAGCTCCAGATTTCC
TTCCCCATGGCTCCGATCAAGATCGGCATCAATGGTTTCGGCCGGATCGG
CAGGCTTGTGGCCAGGGTTGCGCTCCAGAGCCCCGATGTCGAGCTCGTCG
CCGTCAACGACCCCTTCATCACCACCGACTACATGACCTACATGTTCAAG
TATGACACTGTCCATGGACAGTGGAAGCACCATGAAGTTAAGGTGAAGGA
CTCCAAGACCCTTCTCTTCGGCCAGAAGGAGGTAGCTGTGTTTGGCTGCA
GGAACCCTGAGGAGATCCCATGGGCTGCTGCTGGTGCTGAGTACGTTGTT
GAGTCCACCGGTGTTTTCACTGACAAGGACAAGGCTGCAGCTCACATTAA
GGGTGGTGCCAAGAAGGTCATCATTTCTGCTCCCAGCAAAGATGCTCCCA
TGTTTGTCTGTGGTGTCAATGAGAAGGAATACAAGTCTGACATCGACATT
GTCTCCAACGCTAGTTGCACCACTAACTGCCTTTGCTCTCTTGCTAAGGT
ATCAATGACAGGTTTGGCATTGTTGAGGGTTTGAAGACCACAGTTCATGC
CATGACTGGCACCCAACAAGACTGGTGAAGGTCCCTTCCCACCAAGACTG
GGAAAGTGGGAGGGCTGCCCACTTCAACATTAATTCCAGGCACCATTGGT
GCCGCAAAAGGCTGGTTGGCAGGGTGCTTCCCAAAAGTTAAACGGAAAGT
TGACTGGGATGGCCCTTCCGGGGTCCTAACGGGTGGGGGGTTCTGGTGGT
GGACCGGACCGGTTAAACTTGCCAAACCCGCGAACCTTTTATAACG
>Contig89
GCCGTCCCAATCCTCGATCTGTTCTCAGACCCTCCTCCGTCCGTCGCAGC
TCCAGATTTCCTTCCCCATGGCTCCGATCAAGATCGGTATCAACGGTTTC
GGCCGGATCGGCAGGCTTGTGGCCAGGGTTGCGCTCCAGAGCCCCGATGT
CGAGCTCGTCGCCGTCAACGACCCCTTCATCACCACCGACTACATGACCT
ACATGTTCAAGTATGACACTGTCCACGGACAGTGGAAGCACCATGAAGTT
AAGGTGAAGGACTCCAAGACCCTTCTCTTCGGTGAGAAGGAGGTTGCTGT
GTTTGGCTGCAGGAACCCTGAGGAGATCCCATGGGCTGCTGCTGGTGCTG
AGTACGTTGTTGAGTCCACCGGTGTTTTCACCGACAAGGACAAGGCTGCA
GCTCACATTAAGGGTGGTGCCAAGAAGGTCATCATTTCTGCTCCCAGCAA
GGATGCTCCCATGTTTGTCTGTGGTGTCAATGAGAAGGAATACAAGTCTG
ACATCGACATTGTCTCCAACGCTAGCTGCACCACTAACTGCCTTGCTCCT
CTTGCTAAGGTAATAATGACAGGTTTGGCATTGTTGAGGGTTTGATGACC
CACGTTCATGCCATGACTGCAACCCANAAGACTGTTGATGGTCCCTTCCA
CCAGGAACTTGGAAAGGGGGAAGGGCTGCCAGCTTTCAATTATTCCCAGG
AGCACTGGTCCCGCAAAGGCTGTTGCCAAGGGGCTTCCAAAAGCTAACGG
AAAAGTGAATGGGAAGGGGCTTTCCGGTCCCCACGGTGGAGGTTTTCTGT
GGTGAACCGAACGGGTAAACTGGCGAAGCCGGAAACCTATT
>Contig90
CCCAATCCTCGATCTGTTCTCAACCTCCCCTCCGTCCGTCGCAGCTCCAG
ATTTCCTTCCCCATGGCTCCGATCAAGATCGGCATCAATGGTTTCGGCCG
GATCGGCAGGCTTGTGGCCAGGGTTGCGCTCCAGAGCCCCGATGTCGAGC
TCGTCGCCGTCAACGACCCCTTCATCACCACCGACTACATGACCTACATG
TTCAAGTATGACACTGTCCATGGACAGTGGAAGCACCATGAAGTTAAGGT
GAAGGACTCCAAGACCCTTCTCTTCGGCCAGAAAGAGGTAGCTGTGTTTG
GCTGCAGGAACCCTGAGGAGATCCCATGGGCTGCTGCTGGTGCTGAGTAC
GTTGTTGAGTCCACCGGTGTTTTCACTGACAAGGACAAGGCTGCAGCTTA
CATTAAGGGTGGTGCCAAGAAGGTCATCATTTCTGCTCCCAGCAAAGATG
CTCCCATGTTTGTCTGTGGTGTCAATGAGAAGGAATACAAGTCTGACATC
GGCATTGTCTCCAACGCTAGGTGGACCACTAACTGCCTTGCTCCTTTTTG
CTAAGGTATCAATGACAAGGTTTGCCATTGTTGAGGGTTTGATGACCACA
ATTCATGCCATGACTTGCACCCAAAAAAATGTTGGTGGGTCTTTCCACAA
GGACCGGAGAGGGGAAAGGCTGGCAACTTTAAAATATATTCCAGGCAACA
CTGGTGCCCCAAAAGGTTGTTTGCAAGGTGGTTCCCAAAGCTTTAACGGA
AAGTTGCACTGAAAAGGGCCTTCCGGGGTCCCACACGGGGAAGGGTTCTG
GTTGGTGAACCGAACTGGTAAACATTTGGAAAACCCCGACT
>Contig91
CNNNNNNNNNNNNNNNNNNNNNNNNNNNNNNNNNNNNNNNNTGATNNNNN
NNNNGANNNNNNNNNNNNGAANNNNNNNNNNNNNNNNNNNNNNNNNNGAA
NNNNNNNNNNNNNNNNNNNNGAANNNNNNNNNNNNNNNNNNNGAAAANNN
NNNNNNNNNGANNNNNNNNNNNGANNGCANNNNNNCNNNNNNNNGANNNG
ANNNNNNNNNNNNNNNNNNNNNNNNNNNNNNNNNNNNNNNNNNNNNNNNN
NNNNNNNNNNNNNNGGACNNNNNNNNNNNNNNNNNNNNNNNNNNNNNNNN
NNNNNNNNNNNNNNNNNNNNNNNNNNNNNNNNNNNNNANTANNCNNNNNN
NNNNNNNNNNNNNNNNNNNNNNNNNNNNNNNNNNNNNCCACCCAGAAAGA
AAATCAAAGGATCACACCGGTGTCGACCTCATCCGTCACATGCACAGCAC
CAAGTAAATGAGAGGCATACAGGGGAGAGTGGTTTGCCCCAGAGGARTGT
TCAAAGCCTCTTCTTCTGAGAATAAATTTTTGTATGGAATTATGTCAGCT
AAAAACCTTTTATTGGATGTATCCTGATGGTTGGTTGGGCTTAGCGGCTC
ACATTTTGGTGGTATTATGTACTTGCTTGAACTAAATCATGAGTCATTTT
CACTCATCTTCTTGGGTTATCAATCACATGTCGTTTTGTTCAAAAAAAAA
AAAAAAAAAAAAAAGGGCGGCCGCTCTAGAGTATCCCTCGAGGGGCCCAA
GCTTACGCGTACCCAGCTTTCTTGTACAAAGTGGTCCCAATCTAGCGTCG
TAGGATAAGNCACTAACTAACGGTCGGGTA
>Contig92
CTCCCGTCCCGTCCCCAGCCAACCTCCCATCCCCGTCTCGCGTCGCAGCG
GCAGTTCCACTCCCTCGCCATGGGCAAGATTAAGATCGGAATCAACGGTT
TCGGAAGGATCGGGAGGCTCGTCGCCAGGGTCGCCCTCCAGAGCGACGAT
GTCGAGCTCGTCGCCGTCAACGACCCCTTTATCACCACCGAGTACATGAC
CTACATGTTCAAGTACGACACCGTTCACGGCCACTGGAAGCACAGTGACA
TCAAGCTCAAGGACGACAAGACGCTGCTCTTTGGCGAGAAGCCAGNTACC
GTCTTCGGCGTCAGGAACCCTGAGGAGATCCCGTGGGGTGAGGCTGGTGC
CGATTACGTTGTGGAGTCCACCGGTGTCTTCACTGACAAGGACAAGGCCG
CTGCTCACTTGAAGGGTGGTGCCAAGAAGGTGGTCATCTCTGCCCCAAGC
AAAGATGCCCCTATGTTTGTGGTTGGTGTCAATGAGGACAAGTACACCTC
ANACGTTTACATTGTTTCAAAGGCTAGCTGGACCACTAACTGCCTTGGTC
CCCTAGCAAGGATATTAATGACCACTTTCGGATTAATGAGGGTTTGGTGA
CCACTGGTATTGCCATTACGGGCCCCCAAAAAACTGGTTGATGGGGCCTT
TCAACCAAGAACTGTGAAGGGGGGAAGGCCCCCCCACTTTTAAAATAATT
TCCCACCGAACTGGTGTTTTTCCAAGCTGTTTGCCAAGTTTTTTCTTGGG
CGTAGGGCCGAGGTTTTCCCGCCTGGTTTTTCTCGCGCCCCCCCCGGGGT
GGGGGCG
>Contig93
TGCCAGAGCGCCTTTACAGCCAAAATTTCATCAACCAAAAACCACATCTC
ACGAGGCACATTCAAAACTCGCGTCCAGCGCCGAGACAGGGTCAAACACA
GGCCCGAAGCATTGCTGCCAAGCGCCAGAGTGGCCCAACCACAGCCGCCT
GCACGTTACCATGCTGTCGCTATGTCACACGGCAGCTCCGCCCGCTGCCA
GGTCGACCACACGCTGGGAGTAGCCCCACTCGTTGTCGTACCAGGCAACA
ACCTTGACCATGTCGTCACCCATGACCATGGTCAGGGAGGCGTCAATGGT
GGAGGACACGTCAGAGCAGCGGAAGTCCACAGACACCAGGGGCTCCTCGG
TGATGGCCAGAATGCCCTTCATGGGGCCGTTGGCGGCCTCGCGGAAGGCG
TTGTTGACCTCCTCAGCGAAGGTCTTCTTCTGGACCTGCACGACCAGATC
AACGATGGACACGTTGGGGGTGGGCACACGCAGGGCAATGCCGTTCAGCT
TGCCCTTCATGGAGGGCAGCACCAGGGACACGGCCTTGGCGGCACCGGTG
GAGGTGGGCACGATGTTCAGGCACGCGGCACGGGCACGGCGCAGGTCGCG
GTGGGAGGCGTCCAGCAGGCGCTGGTCACCGGTGTAGGAGTGGGTGGTGG
TCATGGTGCCCTTGATGATGCCAAACTTCTCCTCCAGCACCTTGACGAAG
GGAGCCATGCAGTTGGTGGTGCACGAGGCGTTGGAGATGATGGGGTACTC
GTGCTTGTAGTCCTCGGCGTTGACACCGCACACG
>Contig94
CAAAGTCATCATCATCATCATCAATTCCTATCTTCTCTGAAGGTGGAAAC
AAAACACGGATGCCACCACAGGGCCAAAGTAACAGCACTATGACTCGACG
ACGAGTCGGAGATTGGGTTTATTGTCCACCCACAACAGTTCAATTATGGG
GTTTTACAGACCATCATGATCGTTCTGCAGCTTCAAGTCGACGCCGATTG
ATTTGATTGTTTTCATCGTACAGAATTATTATTATTCCAGGATACGAAAA
TGGCCATCAAAATTGCAGCCTTCACTTCCTACACTACGCGAGGAGACCTT
CTGTGCTAAATCATATTGTGGCATCATCGTTAGGCGACAAGAACCATGTG
CCCGATCAGATCCAGGACACGGTTGCTATAGCCCCACTCGTTGTCGTACC
AGGAGACGAGCTTCATGAAAGATGAACTTAGACCCATACCAGCATTGGCA
TCAAATATGCTTGACCTTGTGTCACCAACAAAGTCGTTTGAAACAACATC
CTCATCTGTGTAGCCTAAAATACCTTTAAGCGGACCTTCTGATGCTTCCT
TGATAGCTGCTTTCACATCTTCGTAGGAAGCGTCTTTCTCAAGTCGGCAG
GTCAGATCAACAACGGATACGTTAGGTGTAGGAACCCGGAAGGCCATGCC
AGTGAGCTTTCCATTTAAAGCTGGAAGGACCTTTCCAACAGCCTTTGCTG
CACCCGTAGAGCTAGGGATGATGTTTTGACNAGCACCACGTCCTCCCCTC
CGTCCTNCATCGAAGGACCATCACAG
>Contig95
AACCTCTGCCCCCCTCCTTGGCTCCTCCTCCTCGTGACTCCCTCCTGCGG
TCCCTCCTCCCTCGCCGGTCAAACCCTAACGCGCGCACCCACCCACCCAA
RCACCCGTCCGTCCGTCAATCCCTTCTCCCATGGCGGCGCTCTCCGTGCC
TCTCCGCACCGCGGCGGCCCTGTCCTCGTCCGGCGCCGGATCCCGCGCCG
CCGCCGACCCCTCCAAGGTGTCATGCGTGAGGAGCAAGGGCTCAGCTCAT
TTTGGCTGCAGCTTCCCCTCCATTGCGGCTTCCTCTTCATCTGCCAGGAA
CATTGAGCCACTTAGAGCTATAGCTACACAGGCACCCCCGGCCGTCCCAC
AATATTCGAGTGGGGAGAAGACGAAGGTTGGCATCAATGGGTTCGGTCGG
ATTGGGAGATTGGTTCTGAGAATTGCAACCAGTAGAGATGATATTGAAGT
TGTGGCTGTCAATGATCCTTTCATTGATGCTAAGTACATGGCCTATATGT
TCAAGTATGACTCCACTCATGGCCCCTTTAAAGGATCCATTAATGTCGTG
GATGATTCAACCCTGGAGATCAATGGGAAGAAAATCACAATAACAAGCAA
AAGAGATCCCGCAGAGATTCCTTGGGGTAACTTTGGAGCTGACTATGTTG
TTGAGTCTTCTGGTGTTTTTACAACCATCGATAAAGCATCGGTACACTTG
AAGGGTGGTGCTAAGAAAGTGGTGATATCTGCTCCATCCGCAGATGCTCC
CATGTTTGTGGTTGG
>Contig96
TTCTCCCGTCCCGTCCCGTCCCCAGCCAACCTCCCATCTCCGTCTCGCGT
CGCGGCGGCAGTTCCACTCCCTCGCCATGGGCAAGATTAAGATCGGAATC
AACGGTTTCGGAAGGATCGGGAGGCTCGTCGCCAGGGTAGCCCTCCAGAG
CGACGATGTCGAGCTCGTCGCCGTCAACGACCCCTTCATCACCACCGAGT
ACATGACCTACATGTTCAAGTACGACACCGTTCACGGCCACTGGAAGCAC
AGTGACATCAAGCTCAAGGACGACAAGACTCTGCTCTTTGGCGAGAAGCC
AGTTACCGTCTTCGGCGTCAGGAACCCTGAGGAGATCCCGTGGGGTGAGG
CTGGTGCCGATTACGTTGTGGAGTCCACCGGTGTCTTCACTGACAAGGAC
AAGGCCGCTGCTCACTTGAAGGGTGGTGCCAAGAAGGTGGGCATCTCTGC
CCCAAGCAAAGATGCCCCCTATGTTTGTGGTTGGTGTCAACGAGGGACAA
GGACACCTCAGACGTTAACATTGTCTTAAATGCTAGCTGCACCACTAACT
GCCTTGCTCCCCTAGCCTAAGATCATTAATGACAACTTCGGTATTATTGA
GGGTTTGATGACCACTGGTCATGCCCTCACTGCCCCCCAGAAGACCGGTG
GTTGGTCCCTTCAACCCAGGACTGGAGAGGTGGCCAGGGCCCCCAGGCTT
TAACATTATTTCCCAGCAACCACTTGGTGGCTGTTTAAGGCTGTTGGGTA
CAGGCN
>Contig97
AGGATTTTGAGATGCATATTTAGGCTTGAAACTAATATTGCCAAAACTTT
TGTACATATAACGACCCCTTTTACTTTTTTTTCTGCTTCTAGGTGATGAT
GTACAGACCTTCTGAACTAGGTTAAACATACGAGATATCCAGGAGAAAAG
GCAGCTAAATGATGGCTTTATTTAGTTCTATTTATCTACACAAAGATCAT
GTGTGCTCAAGTACAAAAGGAAATCCTGGTATGAACTGGATATATTGTTG
AATCTTCTGGTGTTTTTACAATGATTAAGAAAGCATCGGTACGCTTGAAG
GTCCATGCTCTAGCTGCCGCAGCCTACAGGCCATACGTCATTGTTTGATC
ACTCAGGAAAAGGATCTCCAACCAGGATGCATCAAGGCATATGCTAGGGG
AAACAAATCGCGAACAAGCTTGGTGAACCCTCCGTGGAGGAGGCCGCCTG
GCTGTGGAGGTCTAAAGACAATGTTGATGCCATGGTGGACAAGATGCAAG
ATCTAGAAGCCGTTTGCACGATGTGTATCATAGCTGCATCGAGGAGGAAC
AGACGGGGAAGTTGTTGGGCGGTAGCCCACCAAATTCAAGTCTGTCACCT
ATGACGCCGGGGACGTGCTGAACGATTTGGACGCTGCAGATGTATGTATT
AAAGAAGAGCCAATCAAAGGTACTCCCTTGGTGCACTCTCCAGGTCAAAG
ATCTGGTCTACCAACAAGTGATTCACGTGGAGTAACACACTGA
>Contig98
TTAGCAAGAGGAGCAAGGCAGTTAGTGGTGCAGCTAGCGTTGGAGACAAT
GTCGATGTCAGACTTGTATTCCTTCTCATTGACACCACAGACAAACATGG
GAGCATCCTTGCTGGGAGCAGAAATGATGACCTTCTTGGCACCACCCTTA
ATGTGAGCTGCAGCCTTGTCCTTGTCGGTGAAAACACCGGTGGACTCAAC
AACGTACTCAGCACCAGCAGCAGCCCATGGGATCTCCTCAGGGTTCCTGC
AGCCAAACACAGCAACCTCCTTCTCACCGAAGAGAAGGGTCTTGGAGTCC
TTCACCTTAACTTCATGGTGCTTCCACTGTCCGTGGACAGTGTCATACTT
GAACATGTAGGTCATGTAGTCGGTGGTGATGAAGGGGTCGTTGACGGCGA
CGAGCTCGACATCGGGGCTCTGGAGCGCAACCCTGGCCACAAGCCTGCCG
ATCCGGCCGAAACCGTTGATACCGATCTTGATCGGAGCCATGGGGAAGGA
AATCTGGAGCTGCGACGGACGGAGGAGGGTCTGAGAACAGATCGAGGATT
GGGACGGCTACTCGAGATTGCGATGCGATTAGCGAGGCCGGGGGGGTGTT
TATATAACGGGGGGCTTCATTGGGTGGCCGGGCCCGCGGGGCGCCGCGGG
TTGCGGATCGCCTTCTGTTTCTCCGCTACCGGGAATGGAACGGGCGGGTG
GCTGACGGGTGGGGCCGGGCGAGGAGCGGGGCG
>Contig99
TACTATTTATTTATTTATTTATTTTATGGTTTTTACACATTATTCTCTAA
CTTAAATGAATAACAGTATTGCAATGAACATGATCTAATCATATTCATGC
TCAACATAGACACCTGATAACATTTATCTAGGTTCAATACTAATCCCGAA
GGCAGATGGAGCGTGCGATGGTGATCTCATTAAGTTTGAAAACCCTTCCA
ACACACATCGTCACCTCGCCCTTAGCCAGTCTCCGTTTAGTCCGTAGCTT
TTGCTTCAAGTCACCAATAATAGTAACTGAAGCGGTATCCAATACCCAGG
TGCTACTAGGAGTACTATTGAGGTACACATTAATAACACGTATATACTTT
GTTGAAGTTGCCAACCTTGTTATTTACCATGCATTTGGGGTAATTCCGCT
ACCAGTGACCTTCCCCTTACAATAGAAGCACTTAGTCTCGGATTTGGGTT
CAACCTTGGGTTCCTTCACTGGAGCGGCAACTGGTTTGCCATCCATGAAG
TTTCCCTTCTAGCCCTTGCCCTTCTTGAAACCAGCGGTCTTGTTAAACCA
TCAACACTTGATGCTCCTTCTTGATTTCTACCTTTTGCGGTCTTAAGCAC
CGCGAACAGCTCCGGGATCAATTCCATCCCTTGCATGTCATAGTTCATCA
CGAAGATCAAGTAGCTTAGTGATAGTGTCTAGAGAACTCTATCAATCACT
ATCTTATCTGGAAGTTTAACTCCCACT
>Contig100
AGCAGACGCGCGGAGGAGAGCTTCCAGGCGGCGACCATGGTGAACGTTCC
AAAGACCAAGAAGACCTACTGCAAGAACAAGGAGTGCAAGAAGCACACCC
TCCACAAGGTTACGCAGTACAAGAAAGGCAAGGACAGTCTTTCTGCTCAG
GGAAAGCGCCGTTACGACCGCAAGCAGTCAGGATATGGTGGCCAGACAAA
GCCTGTTTTCCACAAGAAGGCCAAGACAACAAAGAAGATTGTGCTGAAGC
TGCAGTGCCAGAGCTGCAAGCATTACTCGCAACGCGCTATCAAGAGGTGC
AAGCACTTTGAGATCGGTGGAGACAAGAAGGGCAAGGGGACCTCTCTCTT
CTAAGCTGATGATATCCCTGTTTTGTTCAGTGTTGTGCCAGAACTTCCGA
CTCGAACAATGTATTAGTATCATATTGGTATTCTGGGTATAACTGTATGG
GCTATGGAGCATATGTTTTGCCTTTCCTGTCAACGACTCTCTTCAGATCC
TTGAGACAAGTAAAAAATAGCTGTCCCGATCCTCGATCTGTTCTCAACCC
TCCCTCCGTCCGTCGCAGCTCCAGATTTCCTTCCCCATGGCTCCGATCAA
GATCGGCATCAATGGTTTCGGCCGGATCGGCAGGCTTGTGGCCAGGGTTG
CGCTCCAGAGCCCCGATGTCGAGCTCGTCGCCGTTAACGACCCCCTTCAT
CACCACCGACTACATGACCTACATG
>Contig101
TTTTTTTTTTATGAATTTTCGGTTTATTTACTACAAAGGAGGTTCGGATG
GCCAAAGAGCTACATCTCGATGGAAGTACTCAAAATCTTGCACCCGTAAC
GCTCCTCAGCTGCACATATTTACTGCTTAGTGGCGACGTAAGCAATCAAG
TCGATAACTCTGTTGGAGTAGCCCATCTCGTTATCGTACCAAGAAACGAG
CTTAACGAAGTTGGGGTTCAAGATGATGGAAGCACCAGCGTCGAAGATGG
AGCTGTGAGTGTCACCAATGAAGTCAGAGCTGACGACTTCTTGGTCAGTG
TAGGACATAATGCCCTTCAAGGGACCAGCAGCGGCTTCCTTGATGGCCTT
CTTGATGTCGTCGAAGGAAGCGGGGTTCTTCAAGCGAGCAGTCAAGTCGA
CGCACGAGACGTCAACAGTGGGGACACGGAAGGCCATACCAGTCAACTTT
CCGTTCATGTCGGGGATGACTTGGCCGACAGCCTTGGCGGCACCAGTGGC
TGAGGGGATGATGTTGATGGCAGCAGCGCGACCACCACGCCAGTCCTTCT
TGGTGGGACCATCGACAACGGTTTGTGTGGCAGTGGCAGAGTGCACGGTG
GTCATCAAACCTTCTTCGATGCCAAACTTGTCGTGGATAACCTTGACCAA
AGGAGCCAAGCAGTTAGTGGTGCACGAAGCGTTGGAAATAACCTTTTGGT
CATTGGTGTACTTCTCGTGGTTC
>Contig102
ATATTACAGATGCACAGCGTTGAGACTTCCTTTGCAGGAAGTCTATTATA
ATCCGTGTCTGGACACTGAAAAATCAGAGAAAGAAARAAGAAGAACAAGA
AARGAAAGGAAAAWAAAGAWGCTGTTGGGAGTKCGATACTCTGAATTCTC
ATTACAAAGAATCGATCATCCGTGACGATGGCTGGGGAAAATTTCGAGAG
GAGTCACTTCACAGGGCAATGCCGCCGTCCGGCGTTCACTTCCATTGGTT
GGCGACGATGTCGGCGAGGTCGACGACCCTCTGGGAGTAACCCCACTCGT
TGTCGTACCACGCGATGACCTTGACCATGTCGTCTCCCATGACCATGCTG
AGCGACGCGTCRATGGTGGAGGACACGTCGGAGCACCTGAAGTCGACGGA
CACGAGCGGCTCGTCGCAGACGTCGAGGATGCCCTTGAGCTCGTTGGCGG
CGGCGTCGCGGAACGCCTGGTTCACCTCCTCGGCGAGGGTCTTCTTGGAG
ACCTGCACCACAAGGTCGACCACGGACACGTTGGGGGTGGGACRCCYGSW
KCRCGMYYCCGKTGWSCTTGMYSKCNATNACCTCCNNCNNCNANCTGTCN
CCNCNCCCNTGCCNNCNCCNCNNGANNTTNCNCCCNATNCNCCCNANNCC
NNTNATCNCCNNCTTNNNCTTNNNCTCNNNCNNNNNCTTNNNNNANNCNN
NNNTNNNNNTCNNNNNNNNT
>Contig103
TACACCTGCACCGTCAGTAACATCGAGGATCGATCGATCATCGCCCGCCT
CGTCGAGACCACGCTCGTACACGCATGCAAGATGCGCCCATCGGCATATA
TACACATGGACATGGATGATACACTACACACGCATGAGGCTAGCTGCTAG
ACGAACTCGTCCTCCATTTCCTGTATGGACTTGCCGGCGGAGGCAATCTG
GCGGTTGGAGGTCATCTTCTCGGCGACCATGAGGCCCTTGTAGCTCCGTA
TCTCGGCCTGCCGCTCCTTCACCACCCTCTCCATCTCCTCCCTGCGCTTC
TGCGCACGCCACAAGAGAAAAAAGTTAGCCGGTTGTCACCATGACAGGCT
TTGATTTAGGCTGCCCGTAATGGGAGTATCATAGGTAGTATCATGCATGC
CAATTAAGCAATTTTGATTTAGTGGCATAGAATTAAATGAAGAAAGAGAG
GTTTGAGTATCATATCATGATACCGTATCATATTAAATGATGTGCTATTT
TGTGTCATGTATGGCAATAAATGTAGTCCTCTATGATACCAACATATGAT
ACTATGCATTAGAGATGTAGTATCATAGACTAGTATCATATGCACGATAC
TAATATATGATACTTCCCATTACAACCATCCTTAGCTAGAAAGGTCGAGC
TGGCATGCATGATGCAAGCATGCGTTGCGTGCCTTGTCTTTCAGCTGCAT
CTTCCGCTCG
>Contig104
GTCCAGGCCCCCAGGGCCTCCGTCCGCATGGAGGTCGTGGCGCAGAAGAA
GATCCGCGTCGCCATCAACGGCTTCGGCCGCATTGGCCGCAACTTCCTGC
GCTGCTGGGAGGGCAGGCAGAACACCCTGCTGGACGTCGTCGCCGTGAAC
GACTCCGGCGGTGTCAAGCAGGCCAGCCACCTGCTGAAGTATGACTCCAT
CCTGGGCACCTTCAACGCCGACGTGAAGGTCGTGGACGAGAACACCATCT
CCGTCAACGGCAAGAACATCCGCATTGTGTCCAGCCGCGACCCCCTGGCC
CTGCCCTGGAAGGACCTGAACATCGACCTGGTCATCGAGGGCACCGGTGT
CTTCATTGACCAGAAGGGCGCTGGCAAGCACATCACCGCTGGTGCCAAGA
AGGTGCTGATCACCGCCCCCGCCAAGGAGAAGGAGATCCCCACCTTCGTG
TGCGGTGTCAACGCCGAGGACTACAAGCACGAGTACCCCATCATCTCCAA
CGCCTCGTGCACCACCAACTGCATGGCTCCCTTCGTCAAGGTGCTGGAGG
AGAAGTTTGGCATCATCAAGGGCACCATGACCACCACCCACTCCTACACC
GGTGACCAGCGCCTGCTGGACGCCTCCCACCGCGACCTGCGCCGTGCCCG
TGCCGCGTGCCTGAACATCGTGCCCACCTCCACCGGTGCCGCCA
>Contig105
CACTATTGATTGCGATATTGTGCATATGCAAGCTTGTTCTATGTTACTAG
GAAGGCCATGCAATATGATAACAATGTTTACATGATGGTAGAACTAATCA
GTACACTCTCATACATAAAGGAAAGAAAATCATTCTACACCCTATGTCTC
CTGAGCAAATTTTAAAAGATCATCTTGCTCGGGCTAGTAGAAACACAAAT
ATTGAGCGCACTAAATCTTGCATATATTCTTTATTTTTGAAGTTGTCCTT
GATCTTCCTCTCTCGCCGTTGCCTTTAATTCCAGCTAGCTAATAAACACT
GCTTATATTTTTTGTGATCCTGGCTGGCCAAATTCGCTGGAGTCTGCTCT
GTCTCAGATGGGCTGCAGCAGTTCCACGCCCCCCTTCTGACCCATGCCCC
CTTCTGTAAGCAAGGAGCACCAGGAAGGCACCATCCTTTAGGTATGAAAA
TTTCTGGATCTATCTATTTTGCACATGATCTCTTGAACTGGCTCCCTTCA
TAACCCTCCATCAAATCAAACAAAATAGCCTTTGCAGCACAAGTGCTGCT
CGGAATGATGTTGAAGCTGGCAGCCCTTCCACCTCTCAAGTACTTGCTGG
AAGGACCATCAATAGTCTTCCGGGTTGCAGTCATGGCATGAACTGTGGTC
ATCAAACCCTCAACGATGCCAAACCTGTCATTGATAACCTT
>Contig106
TGGCGTCGCCCATGCTCTCCACGGCCATGGCGCCACTCCAGGGGGGCATG
CTGGAGTTCTCCGGGCTGAGGAGCTCGTCGTCGCTGCCGCTCCGGCGGAA
TGCCACCTCCGACGACTTCATGTCCGCGGTYTCCTTCAGGACRTACGCGG
TGAGCACCAGCGGCGGGTCGCGSAAGGCGCCGACGGAGGCCAARCTCAAG
GTGGCGATCAACGGGTTCGGGCGCATCGGGCGCAACTTCCTGCGGTGCTG
GCACGGGCGCGGCGACAGCTCGCCGCTGGAGGTSATCGCCATCAACGACA
CCGGAGGCGTGAAGCAGGCGTCCCACCCCCAACGTGTCCGTGGTCGACCT
TGTGGTGCAGGTCTCCAAGAAGACCCTCGCCGAGGAGGTGAACCANGCGT
TCCGCGACGCCGCCGCCAACGAGCTCAAGGGCATCCTCGACGTCTGCGAC
GANCCGCTCGTGTCCGTCNACTTCANGTGCTCCNACNTGTCCTCCACCAT
CNACGCNTCNCTCANCATGGTCATGGNANACNACATGGTCAAGGTCATCN
CNTGGTACNACAACNANTGGGGTTACTCCCANANGGTCNTCNACCTCNCC
NANATCNTCNCCAANNAATGNAANTGAACNCCNGACNNCNNNATTGNCCT
NTNAANTNACTCCTCTNNAAATTTTCCCCANNCATC
>Contig107
TTTTTTTTTTTTTTTTKWWYYTGGCAAACGATAGTATATATTACAGATGC
ACAGCGTTGAGACTTCCTTTGCAGGAAGTCTATTATAATCCGTGTCTGGA
CACTGAAAAATCAGAGAAAGAAAAAAGAAGAACAAGAAAAGAAAGGAAAA
AAAAGAAGCTGTTGGGAGTTCGATACTCTGAATTCTCATTACAAAGAATC
GATCATCCGTGACGATGGCTGGGGAAAATTTCCGAGAGGAGTCACTTCAC
AGGGCAATGCCGCCGTCCGGCGTTCACTTCCATTGGGTTGGCGACGATGT
CGGCGAGGTCCGACGACCYCCTGGGAGTAACCCACTCGTTGTCGTACCAC
GCGATGACCTTGACCATGTCGTCTCCCCATGACCATGCTGAGCGACGCGT
CCATGGTGGAGGACACGTCGGACACCTGAATTCCACGGCACAGCGGTCCT
CGCAGACGTCNANGATCCTTGACNCNTTGGCGNGGGGTCCCGGACCCGGT
CAACCCCCCGNGAGGTCTCCTGGANACTCACANAGNCGACACGGCACTTN
GGGTGGCACCGGACCATCCTNAACTGCCTNAGTGGCAGACAANCACGCTT
GCNCCCGTGANGNGGCCATTTACCCCGGCGNNGGNAGTCCGGGCCTCAAA
CNNGCCNG
>Contig108
GCACGAGGGCTCACTGTGTATGTCCTTCCGGGTTCCCACCGTGGATGTGT
CAGTTGTTGACCTTACTGTCAGAATCGAGAAGGGTGCCTCCTATGAGGAT
ATCAAGAAAGCTATTAAGGCTGCTTCTGAGGGCCCACTCAAGGGTATCAT
GGGCTACGTGGAGGAGGATTTGGTTTCCACAGACTTCGTTGGTGACAGCA
GGTCGAGCATCTTTGATGCCAAGGCTGGTATTGCCCTGAACGACAACTTC
ATCAAGCTTGTCTCGTGGTACGACAACGAGTGGGGCTACAGCAACCGTGT
TGTCGACCTGATCCGCCACATGTTCAAGACCCAGTAGAGATTTTTCTGCT
TTCCATAGCATCCCAATGGCCTTGGTCGCTGTCCATCCCGCTGCTTGTCT
ATGCTGAGAATAAATGTGAATGGTGCCTCTGGACGCCCGCTCCATGCTGG
GTCTGAACATGTTTTGTGTTTCCATTTCTGCTACCATCCTGTAACAAATT
CACTAATATGGGACCTGAGTTTAGTTTTTTGCTTGTGAAGAATATAAACA
GTGGGGTTGCAATTTTGCTGTGCTGGTTTGGTTGCATAGATGAGCTGGTC
TTTGGGAATAATAGTTTCTTGATTCGTCAAAAAAAAAAAAAAAAAA
>Contig109
CTCGTGCCGAATTCGGCACGAGGGATGTGTCAGTTGTTGATYYCACWGTK
RGAACCCGGAAAGACATAACCCGTAAGCTTGCCATTCAGCTCAGGAAGAA
CCTTACCAACAGCCTTGGCAGCACCAGTGCTGCTGGGAATGATGTTAAAG
CTTGCGGCCCTGCCACCTCTCCAGTCCTTGCTCGAGGGACCATCAACGGT
CTTCTGTGTGGCAGTGATGGCATGAACAGTGGTCATCAAACCCTCAATAA
TACCGAAGTTGTCATTAATGATYTTAGCTAGGGGAGCAAGGCAGTTAGTG
GTGCAGCTAGCATTTGAGACAATGTTAACGTCTGAGGTGTACTTGTCCTC
ATTGACACCAACCACAAACATAGGGGCATCTTTGCTTGGGGCAGAGATGA
CCCCNTGCCGAAATTTCGGAACAACTCNTGCCGAATTCGGACAAGGNCAT
CTCTGGCCCANNCATNGATGCNCTATGTTTGTGGTTGNGCAATGAGGCAA
NNCACTCAAACGNTACATGNCTCAAAGNNAGTGCCCACTACTGCTTGTCC
TACTNCNTATTAAGCACTTNGATATGNGGTTNNACACNTCAACATATCAC
NAAANCCGTGNNGCCCGAAAGGN
>Contig110
CTCCAGNATTTCCTTCCCCATGGGTAACCCCGTCACCCCGAGCAATTACT
AGCTGTTGTACCTTTTGGATTTCTTTGGTTCCTTGGCTGATTATTGTCCC
TTCCTTTTGTTGGATTGGATTTCCGTGGTCTGCGCAGCTCCGATCAAGAT
CGGCATCAATGGTTTCGGCCGGATCGGCAGGCTTGTGGCCAGGGTTGCGC
TCCAGAGCCCCGATGTCGAGCTCGTCGCCGTTAACGACCCCTTCATCACC
ACCGACTACATGACCTACATGTTCAAGTATGACACTGTCCACGGACAGTG
GAAGCACCATGAAGTTAAGGTGAAGGACTCCAAGACCCTTCTCTTCGGTG
AGAAGGAGGTTGCGGTGTTTGGCTGCAGGAACCCAGAGGAGATCCCATGG
GCTGCTGCTGGTGCTGAGTACGTTGTTGAGTCCACCGGTGTTTTCACTGA
CAAGGACAAGGCTGCAGCTCACATTAAGGGTGGTGCCAAGAAGGTCATCA
TTTCTGCTCCCAGCAAGGATGCTCCCATGTTTGTCTGTGGTGTCAATGAG
AAGGAATACAAGTCTGACATCGACATTGTCTCCAACGCTAGCTGCACCAC
TAACTGCCTTGCTCCTCTTGC
>Contig111
GNAGNATCGCTCGCTCGCTGCACAACGCCCGCCCACGCCGCCGTCTCCCT
CTCCCTCTCCGCCTCCCTCCGTCCAACCGCAGCCCGCTCCACCTCATGGC
GTCGCTCTCCCTCTCCCTCCGCGCCTCCGCCTCCTCGGCCGCAGCCGGAT
CCCGCGCCGCCGCCCCAATCAAGGTCTCGTTCACGGCGTCGTGTGTGAGG
AGCAAGGTTACCTGCAGCTTACCATCCATCAGAGCTACCTCCTCACCTGC
TAGAAGCATTGAGCCCGTAAGAGCCACCGCCACACAGGCGCCCCCTGCCA
CCCCTCAATCTTCTAGCAGAGAGAAGACAAAGGTCGGCATCAATGGTTTT
GGGCGGATTGGGAGGTTAGTTCTGCGAATTGCAATTGATAGAGATGACAT
TGAAGTTGTGGCTGTCAATGATCCGTTTATCGATGCTAAGTACATGGCCT
ACATGTTTAAGTATGATTCCACACACGGTCCATTCAAAGGAACCATAACA
GTTCTGGATGAGTCAACCTTGGAGATTAATGGGAAGAAAGTCTCAGTTAC
AAGCAAAAGGGACCCGTCAGATATCCCTTGGGGTAACTTTGGAGCTGAAT
>Contig112
CNAAGCGCATTGTCCCAAAGNGTNGCAGTGTCCCNGGTTAACGGAATNNA
TGATGCTNCCTGTTCCNCTGTGATGTTCNTGGGTAAACTGATGTTAGATT
GGAAGCCAGCAACTTTNACCGGTTANGGTGTATCCAAGGAGGNTCTGAGG
GAACCTCAAGGGCTTTTGGTTACGNTGATGAGGNCTTGTTTCCCATGATT
CCCAGGGTGACAACAGGTCCAGCATCTTTNGATCCCAAGGCCGGGATTGC
TCTGAACGGACANTTTTGTCCAAGTTGTCTCCTTGGTACGACAACGGAGT
GGGGATACAGCACCCGCGTGGTCGACCTCATCCGTCACATGCACAGCACC
AAGTAAATGAGAGGCATACAGGGGAGAGTGGTTTGCCCCAGAGGAGTGTT
CRAAGCCTCTTCTTCTGAGAATAAATTTTTGTATGGAATTATGTCAGCTA
AAAACCTTTTATTGGATGTATCCTGATGGTTGGTTGGGCTTAGCGGCTCA
CATTTTGGTGGTATTATGTACTTGCTTGAACTAAATCATGAGTCATTTTC
ACTCATCTTCTTGGGTTATCAAAAAAAAAAAAAAAAAAAAACTCGAG
>Contig113
GATNTGTGCAGGCGNTAGTTGGTACGCAGNTTTCCCGTACGACGTNTAAA
CGACGCCAGTGGCGCGCGTATAGACTCACTATGGGGATTGGTACCGGCCC
CCCTGTTGACTGATGTTAGACTTGCGAGCCAGAACCTATGATCGATTAAG
GCTGCTATCAAGGGGAGTCTGAGGGAASCTCAAGGGCATTTTGGGTTACG
TTGATGAGGACCTTGTTTCCACTGACTTTCAGGGTGACAACAGGTCCAGC
ATCTTCGATGCCAAGGCCGGGATTGCTCTGAACGACAACTTTGTCAAGCT
TGTCTCCTGGTACGACAACGAGTGGGGATACAGCACCCGCGTGGTCGACC
TCATCCGTCACATGCACAGCACCAAGTAAATGAGAGGCATGAAGATACAG
GGGAGAGTGGTTTGCCCCAGAGGAGTGTTCAAAGCCTCTTCTTCTGAGAA
TAAATTTTTGTATGGAATTATGTCAAGCTAAAAACCTTTTATTGGATGTA
TCCTGATGGTTGGTCACATTTTGGTGGTATTATGTACTTGCTTGAACTAA
ATCATGAGTCATTTTCACTCAAAAAAAAAAAAAAAAAA
>Contig114
GCCCGATCCTCGATCTGTTCTCAACCCTCCCTCCGTCCGTCGCAGCTCCA
GATTTCCTTCCCCATGGCTCCGATCAAGATCGGCATCAATGGTTTCGGCC
GGATCGGCAGGCTTGTGGCCAGGGTTGCGCTCCAGAGCCCCGATGTCGAG
CTCGTCGCCGTTAACGACCCCTTCATCACCACCGACTACATGACCTACAT
GTTCAAGTRTGACACTGTCCACGGACAGTGGAAGCACCATGAAGTTAAGG
TGAAGGACTCCAAGACCCTTCTCTTCGGTGAGAAGGAGGTTGCGGTGTTT
GGCTGCAGGAACCCAGAGGAGATCCCATGGGCTGCTGCTGGTGCTGAGTA
CGTTGTTGAAGTCCACCGGTGTTTTCACTGACAAGGACAAGGSTGCAGST
CAACATTAAGGGTGGKTGCCAAAGAAGGTCATCATTTCTGCCCCCAACAA
AGGATGCCNCCCAANGGTTTGNCCGGNGGGGGNCCATGNNAAAAGGAATN
AAAGTCTGAAAATCGAAANTTGTCCCNAANGCTNGCTNAACAACTAAACN
GCCTTGCNCCTCTTGGCTAAAGGTTATAAATN
>Contig115
CTTAGTCTCAGGCTTAGGTCCAGACTTGGGCTTCTTCACTTGAGCAGCAA
CTTGCTTGCTATTTTTCTTGAAGTTCCCCTTTTTCCCTTTGCCCTTTTCT
TGAAACTAGTGATCTTGTCAACCATCAACACTTGATGCTCTTTCTTGATT
TCTACCTTCATCGATTTCATCAACATGAAAAGCTCGGGAGTCGTTTTCGT
CATCCCTTGCATACTATAGTTCATCACGAAGTTCTACTAACTTGGTGATG
GTGACTAGAGAATTCTGTCAGTCACTATCTTATCTGGAAGATTAACTCCC
ACTTGATTCAAGCGATTGTAGTACCCAGACAATCTGAGCACATGCTCACT
AGTTGAACGATTCTCCTTCATCTTTTAGCTATAGAACTTGTTGGAGACTT
CATATCTCTCAACTCGGGCATTTGCTTGAAATATTAACTTCAACTCCTGG
AACATCTCATATGCTCCATGACGTTCAAAACGTCTTTGAAGTCCGAATCC
AAAGCCGTTAAGCATGGTGCACTAAACTATCAAGTAGTCATCATATTAAG
CTNGCAAACGTTCATAACGTCGGAACC
>Contig116
NNNNCAGAGAAGATTCAAATATTATTCATAGATAAACTTGATCATAAACC
CACAATTCATCGATCTCAACAAACACAGCGCAAAAGAAGATTACATCGAA
TAGATCTCCACAAGAGAGGGGGAGAACTTTGTATTGAGATCCAAAAAGAG
AGAAGAAGCCATCTAGCTAATAACTATGGACCCGTAGGTCTAAAGTAAAC
CACTCACACTTCATCGGAGAGGCTATGGTGTTTATGTAGAAGCCCTCCAT
GATCGATACCCCCTCCGGCGGAGCTCCGTAAAAGGCCCCAAGATGGGATC
TCGTGGATACAGAAAGTTACGGCGGTGAAATTAGGGTTTTGGCTCCGTAT
CTAATAGTTTGGGGGTGAGCTCGGAGGTTGCCGCTGGCTTGACCGGTCGA
GGCTGATCAGAAAACGCAACGAAGCAACTACATTATTATCCTCTATATCT
ATAGTCTATAAAATGTACCAATTGAAGTGGAAGCTTATGATAGTGATCAT
GAAATTTCAGATCAAGTCACTACCAAACCTCGTGGGATGACAAGGATGCG
TACCTGCCCGGGCGGCCGC
>Contig117
CCACAGACAAAACATGGGAGCATCTTTGCTGGGAGCAGAAATGATGACCT
TCTTGGCACCACCCTTAATGTGAGCTGCAGCCTTGTCCTTGTCAGTGAAA
ACACCGGTGGACTCAACAACGTACTCAGCACCAGCAGCAGCCCATGGGAT
CTCCTCAGGGTTCCTGCAGCCAAACACAGCTACCTCCTTCTGGCCGAAGA
GAAGGGTCTTGGAGTCCTTCACCTTAACTTCATGGTGCTTCCACTGTCCA
TGGACAGTGTCATACTTGAACATGTAGGTCATGTAGTCGGTGGTGATGAA
GGGGTCGTTGACGGCGACGAGCTCGACATCGGGGCTCTGGAGCGCAACCC
TGGCCACAAGCCTGCCGATCCGGCCGAAACCATTGATGCCGATCTTGATC
GGAGCCATGGGGAAGGAAATCTGGAGCTGCGACGGACGGAGGGGAGGTTG
AGAACAGATCCCTCGTGCCGAATTCGGCACGAGGGTTTTGCTCAAGTGTG
ACTACATATCTGTGATTACAAACCCTTGTATGAAATCATTCCATTTATCA
CCYTTTGTGGTCCT
>Contig118
GCCTATCTGATCAGATCCTTTGGACATGGCGTCGCCCATGCTCTCCACGG
CCATGGCGCCACTCCAGGGGGGCATGCTGGAGTTCTCCGGGCTGAGGAGC
TCGTCGTCGCTGCCGCTCCGGCGGAATGCCACCTCCGACGACTTCATGTC
CGCGGTCTCCTTCAGGACATACGCGGTGAGCACCAGCGGCGGGTCGCGGA
AGGCGCCGACGGAGGCCAAGCTCAAGGTGGCGATCAACGGGTTCGGGCGC
ATCGGGCGCAACTTCCTGCGGTGCTGGCACGGGCGCGGCGACAGCTCGCC
GCTGGAGGTCATCGCCATCAACGACACCGGAGGCGTGAAGCAWGCGTCCC
ACCTCCTCAAGTACGACTCCACGCTCGGCATCTTCGACGCGGACGTCAAG
CCCGTGGGCGACAACGCCATCTCCGTCGAANGCAAGGTGATCAAGGTGGT
GTCCGACCGCAAACCCTCCAACCTGCGTGGGGTGAAAATGGGATCAACTC
TTATCNANGGGAACGGGGTTNTNCTCAACGGNNCCGGGCNGGGGAAANAA
TCCCAAGGCN
>Contig119
CAAACCTCCCATCTCCGTCTAGCGTCGGCGGCAGTTCCACTCCCTCGCCA
TGGGCAAGATTAAGATCGGAATCAACGGTTTCGGAAGGATCGGGAGGCTC
GTCGCCAGGGTCGCCCTCCAGAGCGACGATGTCGAGCTCGTCGCCGTCAA
CGACCCCTTCATCACCACCGAGTACATGACCTACATGTTCAAGTACGACA
CCGTTCACGGCCACTGGAAGCACAGCGACATCAAGCTCAAGGACGACAAG
ACTCTGCTCTTTGGCGAGAAGCCAGTTACCGTCTTTGGCGTCAGGAACCC
TGAGGAGATCCCGTGGGGTGAGGCTGGTGCCGATTACGTTGTGGAGTCCA
CCGGGGTCTTTACTGACAAAGACAAGGCCGCTGGTTACTTGAAAGGTGGT
GCCCANAAAGGTGGATATNTTGCCCCAAGCAAAGATGCCCTATAGTTGGG
TTGTGTCCATGAGACCAGTCACCTCACACGCTACACTGGTATATGCGTAT
GGCCCTCAATGGCCTGGTCCCTAGCTAGACATAATGCACTTCGATATGAG
GTTGAGAC
>Contig120
AAGATTNTATTTNTTACAACCACACCAAAAAGGGTACTTGNTTGCAATCN
TTACGNTACTGAGGTTGTGCGGAAACCGAGGTAATCATGCCAACTAACAT
GACCCGGCGTNGTCTGGCGACACCATCCACATTTATTCTTCGCATAGACA
AAGCAGGGACACNTNTGACCAGGCGCCACAAACGAAAGCAGAACGCTNTA
CTGAGTCTTGGCCATGTGGCGGATCAGGTCGACAACGCGGTTGCTGTAAC
CCCACTCGTTGTCATACCACGAGACAAGCTTGACGAAGTGGTCGTTCAGA
GCAATTCCAGCCTTGGCATCAAAGATGCTCGACCTGCTGTCACCGACAAA
ATCAGTGGAGACCAAATCCTCCTCGACGTAACCCATGATCCCCTTGAGTT
TTCCCTCGGATGCAGCCTTGATAGCCTTCTTGATGTCATCATATGATGCA
GCCTTCTCGGTTYTAACAGTGAGATCAACAACTGACACATCCACAGTGGG
AACCCGGAAAGACATACCCGTAAGCTTGCCATTCAGCTCAGG
>Contig121
CCACGCGTCCGCGAAGAAGAGGGAGATCGCTCGCTCGCTGCACAACGCCC
GCCCACGCCGCCGTCTCCCTCTCCCTCTCCGCCTCCCTCCGTCCAACCGC
AGCCCGCTCCACCTCATGGCGTCGCTCTCCCTCTCCCTCCGCGCCTCCGC
CTCCTCGGCCGCAGCCGGATCCCGCGCCGCCGCCCCAATCAAGGCGTCGT
GTGTGAGGAGCAAGGTTACCTGCAGCTTACCATCCATCAGAGCTACCTCC
TCACCTGCTAGAAGCATTGAGCCCGTAAGAGCCACCGCCACACAGGCGCC
CCCTGCCACCCCTCAATCTTCTAGCAGAGAGAAGACAAAGGTCGGCATCA
ATGGTTTTGGGCGGATTGGGAGGTTAGTTCTGCGAATTGCAATTGATAGA
GATGACATTGAAGTTGTGGCTGTCAATGATCCGTTTATCGATGCTAAGTA
CATGGCCTACATGTTTAAGTATGATTCCACACACGGTCCATTCAAAGGAA
CCCATAACAGTTCTGGATG
>Contig122
CTGCAGGNAATTCGGCACGAGGGAGACGAAAGCTAGGGGAGCAAATGGGA
TTAGAGACCCCAGTAGTCCTAGCCGTAAACGATGGATACTAGGTGCTGTG
CGACTCGACCCGTGCAGTGCTGTAGCTAACGCGTTAAGTATCCCGCCTGG
GGAGTACGTTCGCAAGATTAAGATCGGAATCAACGGTTTCGGAAGGATCG
GGAGGCTCGTCGCCAGGGTCGCCCTCCAGAGCGACGATGTCGAGCTCGTC
GCCGTCAACGACCCCTTCATCACCACCGAGTACATGACCTACATGTTCAA
GTACGACACCGTTCACGGCCACTGGGAAGCACAGCGACATCAAGCTCAAG
GACGACAAGACTCTGCTCTTTGGCGAGGAAGCCAGTTACCGTCTTTGGCG
TCAGGAACCCTGAGGAGATCCCGTGGGGTGAGGCTGGTGCCGATTACGTT
GTGGAGTCCACCGGTGTCTTCACTGACAAGGACAAGGCCGCTGCTCACTT
GAAGGGTGGTGCCA
>Contig123
TTTTTTTTTTTTNTGCAAACGATGTAGTATATATACAGATGCACAGCGTT
GAGATTCCTTTGCAGGAGTCTATTATAATCCGTGTCTGGACACTGAAAAT
CAGAGAAAGAAAAAGAGAACAAGAAAAGAAAGGAAAAAAAAAGAAGCTGT
TGGGAGCTCGATACTCTGAATTCTCATTACAAAGAATCGATCATCCGTGA
CGATGGCTGGGGAAAATTTCGAGAGGAGTCACTTCACAGGGCAATGCCGC
CGCCGTCCGGCGTTCACTTCCATTGGTTGGCGACGATGTCGGCGAGGTCG
ACGACCCTCTGGGAGTAACCCCACTCGTTGTCGTACCACGCGATGACCTT
GACCATGTCGTCGCMCATGACCATGCTGAGCGACGCGTCGATGGTGGAGG
ACACGTCGGAGCACCGGAAGTCGACGGACACGAGCGGCTCGTCGCAGACG
TCGAGGATGCCCTTGAGCTCGTTGGCGGCGGCGTCGCGGAACGCCTGGTT
CACC
>Contig124
CCCATGGGCTGCTGCTGGTGCTGAGTACGTTGTTGAGTCCACCGGTGTTT
TCACCGACAAGGACAAGGCTGCAGCTCACATTAAGGGTGGTGCCAAGAAG
GTCATCATTTCTGCTCCCAGCAAGGATGCTCCCATGTTTGTCTGTGGTGT
CAATGAGAAGGAATACAAGTCTGACATCGACATTGTCTCCAACGCTAGCT
GCACCACTAACTGCCTTGCTCCTCTTGCTAAGGTTATCAATGACAGGTTT
GGGCATTGTTGAGGGTTTGATGACCACAGTTCATGCCATGACTGCAACCC
AGAAGACTGTTGATGGCCTTCCANCAAGGACTGGANAAGTGGAAGGGCTG
CCAACTTCAACACATCCAANCAACACTGGTGCCGCAAAGCTTTGGCAAAG
TGCTCCCAAAGCTTAACGGAAATTTACTGGAATGGCTCCNTNTTCCANCG
GTGNAGTTCCGTTGTTGATCGACGTTAACTTCNAANCC
>Contig125
CTCGATCTGTTCTCAGACCCTCCTCCGTCCGTCGCAGCTCCAGAATTTCC
TTCCCCATGGCTCCGATCAAGATCGGTATCAACGGTTTCGGCCGGATCGG
CAGGCTTGTGGCCAGGGTTGCGCTCCAGAGCCCCGATGTCGAGCTCGTCG
CCGTCAACGACCCCTTCATCACCACCGACTACATGACCTACATGTTCAAG
TATGACACTGTCCACGGACAGTGGAAGCACCATGAATTAAGGTGAAAGGA
CTCCCAAACCTTCTCCTTCCGGTGAGAANGAGTTTCTGTTGTTTTGGGTT
GCAAGAACCTGAAGAGATTCCAATGGGCTGCTGCTGGGTGCTGATACGTT
GTTTNANCCAACCGTGTTTTCAANCGACCAAGGANAAGGTTGCACTCAAA
TTTANGGGGGGGCCAANAAGNCACATTTCNGTCCCAACAAGATCCCCAAG
TTTGCCGGGGNGTCAATANAAGGATACA
>Contig126
GTTTGTGGTTGGTGTCAACGAGGACAAGTACACCTCAGACGTTAACATTG
TCTCAAATGCTAGCTGCACCACTAACTGCCTTGCTCCCCTAGCTAAGATC
ATTAATGACAACTTCGGTATTATTGAGGGTTTGATGACCACTGTTCATGC
CATCACTGCCACACAGAAGACCGTTGATGGTCCCTCGAGCAAGGACTGGA
GAGGTGGCAGGGCCGCAAGCTTTAACATCATTCCCAGCAGCACTGGTGCT
GCYAAGGCTGTTGGTAAGGTTCTTCYTGAGCTGAATGGCAAGCTTACCGG
TATGTCTTTCCGGGTTCCACTGTGGATGTGTCAGTTGTTGATCTCACTGT
TANCAACCNAAGAAAGGCTGCATCATATGATTAACATCCACNANGGGCTA
TCAACGGCTGTANCCTGAGGGGGAAGNCTCANAGGGGATNATGGGNTTTA
CGNTCGANGGAAGGATTTNGNNC
>Contig127
GCACMMAGCCGCAAGCTTGGCGAGCAATCTCGAAACGAATGAAACACAAT
CCAGCTGGTACATTTTATAGACTATAGATAGAGGATAATAATGTAGTTGC
TTCGTTGCGTTTTCTGATCAGCCTCGACCGGTCAAGCCAGCAGCAACCTC
CGAGCTCTCACTTCACTCGTCGAACACCTTGCACTCCACGGCGTTGGGGT
CGGTCTTGCAGTAGTCCTCCAGCGGGTCGCCGCTGCCGCCGGTCCCGGCG
CCCGGCCACTTGGCCGCCACCAGGTGCGCCAGATCAACCACGCGCTGGCT
GTAGCCCCACTCGTTGTCGTACCAGGCGACGACCTTGACCATGTCGTCGC
CCATGACATGGTGAAGGAAGCGTCAATCTGGTGGAGACNTCGGACAACGG
AAGTCGACGNCACAACGGTCGTCGCAAACTCNAGGATCCCTTTAACGGGC
CTTCGNGGCTNGCGAA
>Contig128
CAACCTCCCCTCCGTCCGTCGCAGCTCCAGATTTYCYTYCCCMTGGCTCC
GATCAAGATCGGCATCAATGGTTTCGGCCGGATCGGCAGGCTTGTGGCCA
GGGTTGCGCTCCAGAGCCCCGATGTCGAGCTCGTCGCCGTCAACGACCCC
TTCATCACCACCGACTACATGACCTACATGTTCAAGTATGACACTGTCCA
TGGACAGTGGAAGCACCATGAAGTTAAGGTGAAGGACTCCAAGACCCTTC
TCTTCGGCCAGAAGGAGGTAGCTGTGTTTGGCTGCMGGAACCCTGAGGGA
GATCCCATGGGCTGCTGCTGGGTGGCTGANTTACGTTGTTGAAGTCNACC
GGGNGTTTTTCAACTGNACAAGGGNCAAGGGCTGGCAGNTCAAAATTAAG
GGGGTGGGGTGCCAAAGAAAGGTCAATCAATTTCTGCTTCCCAAGCAAAN
GATGCT
>Contig129
GAAGGGCAAGGGTAAGAAGAAATTCAAGAAGGATGGCAAGGGAGTTGCCG
CGCCCGGTAAACCAGTTACTGGGAAGAAGTCAAAGAATGGACCCAAGCCC
GGGACTGAGTGCTTTTATTGCAAGGGAAGTGGTCACTGGAAGCGGAACTG
CCCCAAATATTTAGCGGACAAGAAGAAGGCCGGCAACACCCAAGGAACTA
CGGAATAAACGGAGACTGGCAAAGGACGAGGTGACGATGCGCGTCGGGAA
TGGTTCCAAGGTCGATGTGATCGCCGTCGGCACGCTACCTCTGCATCTAC
CCACGGGATTAGTTTTAAACCTCAATAATTGTTATTTAGTGCCAGCTTTG
AGCATGAACATTGTATCTGGATCTCGTTTAATTCGAGATGGCTACTCATT
TAAATCCGAGAATAATGGTTGTTCTAAAAAAAAAA
>Contig130
AGATCCTGATACAATGTTCATGCTCAAACTTGGTACAAAATAACAATTAT
TGAGGTTCAAAACTAATCCCGTAGGTAAATGTAGAGGTAGCGTGCCGACG
GCGATCACATCGACCTTGGAACCATTCCCGACGCGCATCATCACCTCGTC
CTTCGCCAGTCTCCGTTTATTCCGTAGCTCCTGCTTTGGTTTTGCCAGCC
TTCTTGTCCCCTAAGTATTTGGGGCAGTTCCGCTTCCAGTGACCACTTTC
CTTGCAATAAAAGCACTCAGTCTCGGGCTTGGGTCCATTCTTTGGCTTCT
TCCCGGCAGCTTGCTTGCTGGGCGCGGCAACTACCTTGCCGTCCTTCTTG
AAGTTCTTTTTACCCTTGCCCTTCTTGAACTTAGTGGTTTTATTGACCAT
CAACACTTGATGTTCCTTCTTGACTTCTA
>Contig131
ATACAATGTTCATGCTCAAAGCTGGCACTAAATAACAATTATTGAGGTTT
AAAACTAATCCCGTGGGTAGATGCAGAGGTAGCGTGCCGACGGCGATCAC
ATCGACCTTGGAACCATTCCCGACGCGCATCGTCACCTCGTCCTTTGCCA
GTCTCCGTTTATTCCGTAGTTCCTTGGGTGTTGCCGGCCTTCTTCTTGTC
CGCTAAATATTTGGGGCAGTTCCGCTTCCAGTGACCACTTCCCTTGCAAT
AAAAGCACTCAGTCCCGGGCTTGGGTCCATTCTTTGACTTCTTCCCAGTA
ACTGGTTTACCGGGCGCGGCAACTCCCTTGCCATCCTTCTTGAATTTCTT
CTTACCCTTGCCCTTCTTGAACTTGGTGGTTTTATTCACCATCAACACTT
GATGTTCTTTTCTG
>Contig132
TTTTTTTTTTAGAGTTAATAGAGTTATCTCTCTATTAAGGCAAACACAAG
TACTGGACTGAACGATTTATATATTCTTCACAAACCACAACCAAAAAAGA
GTACTTGATTAGCAACTCCATTACAGATACTAGTTGATGCGGAAAACAGA
AGGTAACTCATGTCCAACTAACATGAACCAGGCGTCGTCTGGCGACGCCA
TCCACATTTATTCTTCGCCTGGTCAGAGGTGTCCCTGCTTTGTCTATGCG
CCACAAAGGAAAGCAGAGCACTCTACTGAGTCTTGGCCATGTGGCGGATC
AGGTCGACAACGCGGTTGCTGTAACCCCATTCGTTGTCATACCACGAGAC
AAGCTTGACGAAATGGTCGTTCAGAGCAATTCCAGCCTTGGCATCAAAGA
TGCTCGC
>Contig133
TCAGCTCTAGAGGATCCCCACTGTGGATGTGTCAGTTGTTGATCTCACTG
TTAGAACCGAGAAGGCTGCATCATATGATGACATCAAGAAGGCTATCAAG
GCTGCATCTGAGGGGAAGCTCAAGGGGATCATGGGTTACGTTGAGGAGGA
TTTGGTCTCCACCGACTTTGTTGGTGACAGCAGGTCGAGCATCTTTGTGG
GGTTACAGCAACCGCGTTGTCGATCTGATCCGCCACATGGCCAAGACTCA
GTAGAGCGTTCTGATTTCCTTTGGTCAGAGGTGTCCCTGCTTTGTCTATG
CGAAGAATAAATGTGGATGGTGTCGCCAGACGACGCCTGGTTCATGTTAG
TTGGACATGAGTTACCTTCTGTTTTCCGCATCAACTAGT
>Contig134
GGGGGGGGGGGGGGGGNNTTTTTTTTTAAAACCTCCCAGAGGGTCGTCGA
CCTCGCCGACATCGTCGCCAACCAATGGAAGTGANACCCGGACGGCGGCG
GCATTGCCCTGTGAAGTGACTCCTCTCGAAATTTTCCCCAGCCATCGTCA
CGGATGATCGATTCTTTGTAATGAGAATTCAGAGTATCGAGCTCCCAACA
GCTTCTTTTTTTTTCCTTTCTTTTCTTGTTCTTCTTTTTTCTTTCTCTGA
TTTTTCAGTGTCCAGACACGGATTATAATAGACTTCCTGCAAAGGAAGTC
TCAACGCTGTGCATCTGTAATATATACGTACTATCGTTTGCCAGGTTCTG
ATGTAGARAAAAAAAAAAAA
>Contig135
CGCCTGGTCAGAGGTGTCCCTGCTTTGTCTATGCGAAGAATAAATGTGGA
TGGCGTCGCCAGACGACGCCTGGTTCATGTTAGTTGGACATGAGTTACCT
TCTGTTTTCCGCATCAACTAGTATCTGTAATGGAGTTGCTAATCAAGTAC
TCTTTTTTGGTTGTGGTTTGTGAAGAATATATAAATCGTTCAGTCCAGTA
CTTGTGTTTGCCTTAATAGAGAGATAACTCTATTAACTCTCWWAAAAAAA
AAAAAAATAAAATAAAAAAAAAAAAAAAATTCCT
>Contig136
GTTTTTTAGNTTTTTTNTTTTTTTTTTTTTTTTTTTTKTGGCAAACGATA
GTATATATTACAGATGCACAGCGTTGAGACTTCCTTTGCAGGAAGTCTAT
TATAATCCGTGTCTGGACACTGAAAAATCAGAGAAAGAAAAAAGAAGAAC
AAGAAAAGAAAGGAAAAAAAAGAAGCTGTTGGGAGCTCGATACTTCGAAT
TCTCATTACAAAGAATCGATCATCCGTGACGATGGCTSACCTGCCCGGGC
GGCCGCTCGAATCACTTAGTGAATTC
>Contig137
TTCGAGCGGCCGCCCGGGCAGGTACGACAACGAGTGGGGATACAGCACCC
GCGTGGTCGACCTCATCCGTCACATGCACAGCACCAAGTAAATGAGAGGC
ATACAGGGGAGAGTGGTTTGCCCCAGAGGAGTGTTCAAAGCCTCTTCTTC
TGAGAATAAATTTTTGTATGGAATTATGTCAGCTAAAAACCTTTTATTGG
ATGTATCCTGATGGTTGGTTGGGCTTAGCGGCTCACATTTTGGTGGTATT
ATGTACCTCGGCCGCGACCACGCTA
>Contig138
GCTCCCCTGTATGCCTCTCATTTACTKGGGAGAGTGGTTTGCCCCAGAGG
AGTGTTCAAAGCCTCTTCTTCTGAGAATAAATTTTTGTATGGAATTATGT
CAGCTAAAAACCTTTTATTGGATGTATCCTGATGGTTGGTTGGGCTTAGC
GGCTCACATTTTGGTGGTATTATGTACTTGCTTGAACTAAATCATGAGTC
ATTTTCACTCATCTTCTTGGGTTATCAATCAAAAAAAAAA
>Contig139
TTCGAGCGGCCGCCCGGGCAGGTACATTTTATAGACTATAGATAGAGGAT
AATAATGTAGTTGCTTCGTTGCGTTTTCTGATCAGCCTCGACCGGTCAAG
CCAGCAGCAACCTCCGAGCTCTCACTTCACTCGTCGAACACCTTGCACTC
CACGGCGTTGGGGTCGGTCTTGCAGTAGTCCTCCAGCGGGTCGCCGCTGC
CGCCGACCTCGGCCGCGACCACGCTA
>Contig140
TTCGAGCGGCCGCCCGGGCAGGTACGACAACGAGTGGGGTTACTCCCAGA
GGGTCGTCGACCTCGCCGACATCGTCGCCGACCAATGGAAGTGAACGCCG
GACGGCGGCATTATTGCCCTGTGAAGTGACTCCTCTCGAAATTTTCCCCA
GCCATCGTCACGGATGATCGATTCTTTGTAATGAGAATTCGAAGTATCGA
GCTCCAAAAAAAAAAAA
>gi_13634291_gb_BG604288.1_
AATCTTCACAAACCACAACCAAAAAAGATACTTGATTAGCAACTCCATTA
CAGAAGTACTAGTGTGATGCGGGAAAACAGAAGGTAACTCATGTCCAACT
AACATGAACCAGGCGTCGTCTGGCGACACCATCCACATTTATTCTTCGCA
TAGACTAAGCAGGGACACCTCTGACCAAAGGAAATCAGAACGCTCTACTG
AGTCTTGGCCATGTGGCGGATCAAATCGACAACGCGGTTGCTGTAACCCC
ACTCGTTGTCGTACCACGAGACGAGCTTGACGAAATGGTCGTTCAAAGCA
ATTCCAGCCTTGGCATCAAAGATGCTCGACCTGCTGTCACCGACAAAGTC
AGTGGAGACCAAATCTTCCTCGACATAACCCATGATCCCCTTGAGTTTTC
CCTCAGATGCAGCCTTGATAGCCTTCTTGATGTCATCGTATGATGCAGCC
TTCTCGGTTCTAACAGTGAGATCAACAACTGACACATCCACAGTGGGAAC
CCGGAAAGA
>gi_141634642_dbj_CJ862317.1_
GATGAGTGAAAATGACTCATGATTTAGTTCAAGCAAGTACATAATACCAC
CAAAATGTGAGCCGCTAAGCCCAACCAACCATCAGGATACATCCAATAAA
AGGTTTTTAGCTGACATAATTCCATACAAAAATTTATTCTCAGAAGAAGA
GGCTTTGAACACTCCTCTGGGGCAAACCACTCTCCCCTGTATGCCTCTCA
TTTACTTGGTGCTGTGCATGTGACGGATGAGGTCGACCACGCGGGTGCTG
TATCCCCACTCGTTGTCGTACCAGGAGACAAGCTTGACAAAGTTGTCGTT
CAGAGCAATCCCGGCCTTGGCATCGAAGATGCTGGACCTGTTGTCACCCT
GGAAGTCAGTGGAAACAAGGTCCTCATCAACGTAACCCAAAATGCCCTTG
AGGTTTCCCTCAGACTCCTCCTTGATAGCAGCCTTAATCTGATCATAGGT
TGCTGGCTTCGCAAGTCTAACAGTCAGATCAACAACAGAAACATCAACAG
TGGGAACACGGAAGGCCATTCCAGTCAACTTTCCGTTAAGCTCTGGGAGC
ACCTTGCCAACAGCCTTTGCGGCACCAGTGCTGCTTGGAATGATGTTGAA
GCTGGCAGCCCTTCCACCTCTCCAGTCCTTGCTGGAAGGACCATCAACAG
TCTTCTGGGTTGCAGTCATGGCATGAACTGTGGTCATCAAACCCTGACTA
TGTCGGTGGATTTTCTGCACATTGCGTCTCTTATCAAACTGCAGGATAGC
ATATGTGATNAATTTAGAA
>gi_141642124_dbj_CJ778466.1_
CAGGCTTGTGGCCAGGGTTGCGCTCCAGAGCCCCGATGTCGAGCTCGTCG
CCGTCAACGACCCCTTCATCACCACCGACTACATGACCTACATGTTCAAG
TATGACACTGTCCACGGACAGTGGAAGCACCATGAAGTTAAGGTGAAGGA
CTCCAAGACCCTTCTCTTCGGTGAGAAGGAGGTTGCTGTGTTTGGCTGCA
GGAACCCTGAGGAGATCCCATGGGCTGCTGCTGGTGCTGAGTACGTTGTT
GAGTCCACCGGTGTTTTCACCGACAAGGACAAGGCTGCAGCTCACATTAA
GGGTGGTGCCAAGAAGGTCATCATTTCTGCTCCCAGCAAGGATGCTCCCA
TGTTTGTCTGTGGTGTCAATGAGAAGGAATACAAGTCTGACATCGACATT
GTCTCCAACGCTAGCTGCACCACTAACTGCCTTGCTCCTCTTGCTAAGGT
TATCAATGACAGGTTTGGCATTGTTGAGGGTTTGATGACCACAGTTCATG
CCATGACTGCAACCCAGAAGACTGTTGATGGTCCTTCCAGCAAGGACTGG
AGAGGTGGAAGGGCTGCCAGCTTCAACATCATTCCAAGCAGCACTGGTGC
CGCAAAGGCTGTTGGCAAGGTGCTCCCAGAGCTTAACGGAAAGTTGACTG
GAATGGCCTTCCGTGTTCCCACTGTTGATGTTTCTGTTGTTGATCTGACT
GTTAGACTTGCGAAGCCAGCAACCTATGATCAGATTAAGGCTGCTATCAA
GGAGGAGTCTGAGGGAAACCTCAAGGGCATTTTGGGTTACGTTGATGAGG
ACCTTGTTTCCACTGACTTTCAGGGTGACAACAGGTCCAGCATCTTCGAT
GCCAAGGCCGGGATTGCTCTGAACGACCACTTTGTCANGCTTGTCTC
>gi_141643673_dbj_CJ818017.1_
TTATTCTCTGATTTAAATGAATAACCGGTCTCGCATCAAACAAGATCCAG
ATATAATGTTCATGCTCAACGCTGGCACCAAATAACAATTATTTAGGTCT
AAAACTAATCCCGATGGTAGATGTACAGGTAGCGTGCCGACCGCGATCAC
ATCGACTTTGGAACCATTTCCCACGCGCATCGTCACCTCGTCCTTAGCCA
ATCTTCGCTTAATTCGTAGTCCCTTTGTTCACTTTGCCATCCTTCTTATC
CGCCAAATACTTGGGGCAGTTCCGCTTCCAGTGTCCAGTCTGCTTGAAGT
AGAAGCACTAAGTTTCAGGCTTATGTCCAGACTTAGGTTTCTTCTCTTGA
GCAGCAACTTGCTTGCTGTTCTTTTTGAAGTTCCCCTTCTTCTTCCCTTT
GCCCTTTTTCTTGAAACTGGTGGTCTTGTTAACCATGAACACTTGATGCT
CCTTCTTTATTTCTACCTCTGCGGCTTTTAGCATCGCGAAGAGCTCGGGA
ATAGTCTTGTTCATCCCTTGCATATTATAGTTCATCACGAAGCTCTTGTA
GCTTGGTGGCAGTGATTGAAGAATTCTGTCAATGACACTATCATCAGGAA
GATTAACTCCCAGTTGAATCAAGTGATTATTATACCCAGACATTTTGAGT
ATATGTTCACTGACAGAACTATTCTCCTCCATCTTGCAGCTATAGAACTT
ATTGGAGACTTCATATCTCTCAATCCGGGCATTTGCTTGAAATATTAACT
TCAACTCCTGGAACATCTCANATGCTGCATGACG
>gi_141654597_dbj_CJ954000.1_
GCGCCCGACCGGCAGGACAGGTTCGTGCGCCGCTTCGCCGACGCGCTTGC
CCACCCCAAGGTCAGCCACGAGCTCCGCGTCATCTGGATCGACTTCCTCT
CCAAGGTAACTAATCTAATTATTGATGCATGAATCCATGCATGGATGTAA
TCTGAATGTTCTTCAGTTGGTGATCAATATATAATTTCACTCGATTGATT
TGTGGATGGATTCAGTGTGACAAGTCGTGCGGCATGAAGGTGGCCAACCG
CCTTAACGTGAAGCCAAGCATGTGATGTGGATGGATGGATCTGCAATGGA
TGATGGATGGACCGTTCTGTGTGTAAACTTTGTGCTATATCATGGACCAG
CAATAAGAGACCATGCCAGCTATAATGTGGATCATGTGGTCGATTACCTA
CTGTGCTGCTACTAATAAGTTACTATCCTCTTCTTTTATGTTGCAGTAAC
TTACTCTTGTAATCCAGCAAACGAAATTAAAGTGTGTGCTTTGGAGCTTA
CAAATCCAAACGTGTATTCTTCTTTGCCTCACATGATATTTGCTGTTCTG
GATGGAAAAAAAGCGAAGCCAGCAACCTATGATCAGATTAAGGCTGCTAT
CAAGGAGGAGTCTGAGGGAAACCTCAAGGGCATTTTGGGTTACGTTGATG
AGGACCTTGTTTCCACTGACTTCCAGGGTGACAACAGGTCCAGCATCTTC
GATGCCAAGGCCGGGATTGCTCTGAACGACAACTTTGTCAAGCTTGTCTC
>gi_141660725_dbj_CJ863228.1_
TCTGGTCACTCAAGGTGTACAATACACCTATAAACTATGGAATCAGTACA
TATTCAGGCCAGTAACAAAAGCATCCTTTTACACATCTGATTAGTATTAT
TATTGAGAAATTTAGCCTATGACCTGATTCACCAAAGGAAGTGCATTAGT
TTCCCATTCTGCTGACCATTTGGAAGATGAACCTGTACTCAAGGCACCAT
GCTTCAGGGATTTCAGGGTATCGCATTCCTCTGGAAATCCCTTGAAGAGC
ATCATAAGTTCATCTGCGAGCTCCGAAGATGTTGAGAAAAGAAGTCCATT
TCTGTTAACTTTTACAAGCTCCTCGATGCAGGAGAATGAAGCGGCACAAA
CTGGTAATCCACATCCAAACATATCAACCACCTTCATAGGTAGATCAAGC
CCCGATGAGGATGTATGAAGCGATACGCCTAGATCAGCTGATCCTAGCAA
TAGAGGATAGTCCTCCGATGCAAGCCACATAGTCCGGAAGGCAACACGTC
TCAGTTTTAACCTTTTCCTCGTGCCGAATTCGGCACGAGGCAATGGTTTC
GGCCGGATCGGCAGGCTTGTGGCCAGGGTTGCGCTCCAGAGCCCCGATGT
CGAGCTCGTCGCCGTCAACGACCCCTTCATCACCACCGACTACATGACCT
ACATGTTCAAGTATGACACTGTCCATGGACAGTGGAAGCACCATGAAGTT
AAGGTGAAGGACTCC
>gi_141701455_dbj_CJ789710.1_
GAGTACTTGATTAGCAACTCCATTACAGATACTAGAGGTTGNTGCGGAAA
ACAGAAGGTAACTCATGTCCAACTAACATGAACCAGGCGTCGATCTGGCG
ACACCATCCACATTTATTCTTNGCATAGACGAAGCAGGGACACCTCTGAC
CANGCGCNACAAANNAAAGNAGAACGCTCTACTGAGTCTTGGCCATGTGG
CGGATCACGTCGACAACGCGGTTGCTGTAACCCCACTCGTTGTCATACCA
CGAGACAAGCTTGACGAAGTGGTCGTTCAGAGCANTTCCAGCCTTGGCAT
CAAAGATGCTCGANCTGCTGTCACCGACAAAATCAGNGGAGACCAAATCC
TCCTCGACGTAACCCATGATCCCCTTGAGTTTTCCCTCGGATGCAGCCTT
GATAGCCTTCTTGATGTCATCATATGATGCAGCCTTCTCGGNTCTAACAG
TGAGATCAACAACTGACACATCCACAGTGGGAACCCGGAAAGACATACCC
GTAAGCTTGCCATTCAGCTCAGGAAGAACCTTACCAACAGCCTTGGCAGC
ACC
>gi_141706395_dbj_CJ794653.1_
AAAAGAGTACTTGATTAGCAACTCCATTACAGAAGTACTAGTTGATGCGG
AAAACAGAAGGTAACTCATGTCCAACGTAACATGAACCAGGCGTCGATCT
GGCGACACCATCCACATTTATTCTTCGCATAGACAAAGCAGGGACACCTC
TGACCAAAGGAAATCAGAACGCTCTACTGAGTCTTGGCCATGTGGCGGAT
CAGATCGACAACGCGGTTGCTGTAACCCCACTCGTTGTCGTACCACGAGA
CGAGCTTGACGAAATGGTCGTTCAGAGCAATTCCAGCCTTGGCATCAAAG
ATGCTCGACCTGCTGTCACCGACAAAGTCAGTGGAGACCAAATCTTCCTC
GACATAACCCATGATCCCCTTGAGTTTTCCCTCAGATGCAGCCTTGATAG
CCTTCTTGATGTCATCGTATGATGCAGCCTTCTCGGTTCTAACAGTGAGA
TCAACAACTGACACATCCACAGTGGNGAACCCGGAAAGACATACCGGTAA
GCTTGCCATTCAGCTCAGGAAGAACCTTGCCAACAGCCTTGGCAGCACCA
GTGCTGCTGGGAATGATGTTAAAGCTTGCGGCCCTGCCACCTCTCCAGTC
CTTGCTCGAGGGACCATCAACGGTCTTCTGTGTGGCAGTGATGGCATGAA
CAGTGGTCATCAAACCCTCAATAATACCGAAGTTGTCATTAATGATCTTT
GCTAGGGGAGCAAGGCAGTTAGTGGTGCAGCTAGCATTTGAGACAATGTT
AACGTCTGAGGTGTACTTGTCCTCATTGACACCAACCACAAACATAGGGG
CATCTTTGCTTGGGGCAGAGATGACCACCTTCTTGGCACCACCCTTCAAG
TGAGCAGCGGCCTTGTCCTTGTCAGTGAAGACACCGGTGGACTCCACAAC
GTAATCGGCACCAGCCTCACCCCACGGGATC
>gi_14312490_gb_BG904827.1_
CAGGCAAACACAAGTACTGGACTGAACGATTTATATAATCTTCACAAACC
ACAACCAAAAAAGAGTCCTTGATTAGCAACTCCATTACAGAAGTACTAGT
TGATGCGGAAAACAAAAGGTAACTCATGTCCAACTAACATGAACCAGGCG
TCGTCTGGCGACACCATCCACATTTATTCTTCGCATAAACAAAGCAGGGA
CACCTTTGACCAAGGGAAATCAAAACGCTCTACTGAGTCTTGGCCATGTG
GCGGATCAAATCGACAACGCGGTTGCTGTAACCCCACTCGTTGTCGTACC
ACGAGACGAGCTTGACAAAATGGTCGTTCAAAGCAATTCCAGCCTTGGCA
TCAAAGATGCTCGACCTGCTGTCACCGACAAAGTCAGGGGAGACCAAATC
TTCCTCGACATAACCCATGATCCCCTTGAGTTTTCCCTCAAATGCAGCCT
TGATAGCCTTCTTGATGTCATCGTATGATGCAGCCTTCTCGGTTCTAACA
GTGAGATCAACAACTGACACATCCACA
>gi_14312886_gb_BG905210.1_
GATGGGAAGGTTCCAAATCCAAGAACGAGTTGAATTCTACATCAGAACCT
GGCAAACGATAGTATATATTACAGATGCACAGCGTTGAGACTTCCTTTGC
AGGAAGTCTATTATAATCCGTGTCTGGACACTGAAAAATCATAGAAAGAA
AAAAGAAGAACATGAAAAGAAAGGAAAAAAAAGATGCTGTTGGGAGTGCG
ATACTCTGAATTCTCATTACAAAGAATCGATCATCCGTGACGATGGCTGG
GGAAAATTTCGAGAGGAGTCACTTCACAGGGCAATGCCGTCGTCCGGCGT
TCACTTCCATTGGTTGGCGACGATGTCGGCGAGGTCGACGACCCTCTGAG
AGTAACCCCACTCGCTGTCGTACCACGCGATGACCTTGACCATGTCGTCT
CCCATGACCATGCTGAGCGACTCTTCGATGGCGGAGGACACGTCGGAGCA
CCTGAAGTCGACGGACACGAGCGGATCGTCGCAGACGTGGAGGATGCCCT
TGAGCTC
>gi_14315177_gb_BG907501.1_
GAATTCGGCACGAGGCAGCATCCACAGCACGCAAATCCGCAGCCATGGCC
TCCCAGCTCTCCGCCATGACCTCCGTGCCGCAGTTCCACGGCCTCAGGAG
CTACTCCTCGCCCAGGTCCATAGCCACGCTGCCGTCCTTGAGGAAGAGGT
CCCAGGGCATCCGCTGCGACTACATCGGCTCCTCCACCAACATCATCATG
GTGACGACGACGACCCTGATGCTGTTCGCCGGGCGGTTCGGGCTGGCGCC
GTCGGCGAACAGGAAGGCTACGGCGGGGCTCAAGTTGGAGGCGCGCGAGT
CCGGGCTGCAGACGGGCGACCCGGCCGGCTTCACGCTCGCCGACACGCTC
GCATGCGGCTCCTTCGGCCACATCTTGGGCGTCGGCATCGTGCTCGGCCT
CAAGAACACCGGCGTCCTCGACCAGATCATCGGCTAGAACCTTCCTTTTC
CGTCCATAGCTGTTCTGCATTCGCATCGCGCGCTCCATGTAGTGGATCAA
TTAATGCTCCCTTCGTGATTTGATCAAAAAAAAACTGATCAGACCCTTTG
GACATGGCGTCGCCCATGCTCTCCACGGCCATGGCGCCACTCCAGGGGGG
CATGCTGGAGTTCTCCGGGCTGAGGAGCTCGTCGTCGCTGCCGCTCCGGC
GGAATGCCACCTCCGACGACTTCATGTCCGC
>gi_14315310_gb_BG907634.1_
GAATTCGGCACGAGCTAACATTCACATGGTCACTTGACGAGCTACTGATA
CAAACATTGGATGGAGCACACGGCAGCTTAGCCTCGTTCGCTTAAGCAGC
AACCTCCTTGATCTCGTCCAGGGCGTAGTTGTTGGTCGACACGCCGGCGT
AGTTCACCTTGGCGAAACGCACCACCACCGGGTAACGGGTGTTGGGATCC
TGATCAACCGTGACGACGGATCCGGTCCCGTTGTACCAGTAGGACTCCCT
CCTCAGAATCTTCACCTTGGTGCCCCTCTTGGGTCCCCTCGGCGGCGGCT
TGGCTTTGGCGGGCTCTTTGGTGGCCACGGCGCCTTCCGGTTTCTCCTCC
GCGGCCGGTGCTGGCTCCGCCGGCGCGGCGGCAGTCGGCTCCTCCTCGGC
GCGGGCCACGAGCTTCAAGCCCAGCCGGTTGGAGGGGACGAAGCTGACGC
GGCTGCTCACGCCGCCGTTGGTGCCGCTGGGGATGCCCGCCGGCAGCATG
AATCTGGAGGTGGCCGACGCCATGTTGGTGCTTGCCATCGGGACGGCAGC
AAGTGTTGTTTGTCGGTGCTAGCTTAGCTCCTTCCTCGTGCCGAATTCGG
CACGAGCCACGCCGACACCATCATCAGCAACGCCTCCTGCA
>gi_14316145_gb_BG908469.1_
GAATTCGGCACGAGTCAGGACGTACGCGGTGGGCACCAGCGGCGGGTCGC
GCAAGGCGCCGACGGATGCCAAACTCAAGGTGGCGATCAACGGATTCGGG
CGCATCGGGCGCAACTTCCTGCGGTGCTGGCACGGTCGCGGCGACAGCTC
GCCGCTGGAGGTGATCGCCATCAACGACACCGGAGGCGTGAAGCAGGCGT
CCCACCTCCTCAAGTACGACTCCACGCTGGGCATCTTCGACGCGGACGTC
AAGCCCGTGGGCGACAACGCCATCTCCGTGGACGGCAAGGTGATCAAGGT
GGTGTCCGACCGCAACCCCTTCAACCTGCCGTGGGGCGAGATGGGCATCG
ACCTCGTCATCGAGGGCACCGGCGTCTTCGTCGACCGCGCCGGCGCGGGC
AAGCATCTCGAGGCCGGCGCCAAGAAGGTGCTCATCACCGCGCCCGGCAA
GGGCGACATCCCCACCTACGTCTGCGGCGTCAACGCCGACCTCTACACCC
ACGCCGACACCA
>gi_14316314_gb_BG908638.1_
AAATTAATTCTGACTAAAGGGAACAAAAGCTGGAGCTCGCGCGCGTGCAG
GTCGACACTAGTGGATCCAATGAATTCGGCACGAGCTGATCAGACCCTTT
GGGGGTGGCGTTGACCATGCTCTACACGGCCATGGCGCCACTCCAGGGGG
GCATGCTGGAGTTCTCCGGGCTGAGGAGCTCGTCGTCGCTGCCGCTCCGG
CGGAATGCCACCTCCGACGACTTCATGTACGAGGTTTCCTTCAGGACGTA
CGCGGTGAGCACCAGCGGCGGGTCGCGCAAGGCGCCGACGGAGGCCAAAC
TCAAGGTGGCGATCAACGGGTTCGGGCGCATCGGGCGCAACTTCCTGCGG
TGCTGGCACGGGCGCGGCGACAGCTCGCCGCTGGAGGTGATCGCCATCAA
CGACACCGGAGGCGTGAAGCAGGCGTCCCACCTCCTCAAGTACGACTCCA
CGCTGGGCATCTTCGACGCGGACGTCAAGCCCGTGGGCGACAACGCCATC
TCCGTGGACGGCAAGGTGATCAAGGTGGTGTCCGACCGCAACCCCTCCAA
CCTGCCGTGGGGCGAGATGGGCATCGACCTCGTCATCGAGGGCACCGGCG
TCTTCGTCGACCGCGCCGGCGCGGGCAAGCATCTCGAG
>gi_14316411_gb_BG908735.1_
AAAAGCTGGAGCTCGCGCGCCTGCAGGTCGACACTAGTGGATCCAAATAA
TTCGGCACGAGGCAATGGCCGCCCATGCAGCTCTCGCCGCCACCCGCATC
CCCACCAGCGCGCGTCTGCACAGCAAGGCCGCCTCCAGGCAGAGGGTCGA
CTTCGCCGACTTCTCCGGGCTGAGGCCGGGGTCGTGCTCCGTCAGCGCCG
CCGCCAGGGAGGCCTCCTTCTCCGATGTCCTCGGCGCGCAGCTCGTCGCC
AGGGCTTCCGGCGAGAACGCCGTGAGGGCGCCGGCGGAGGCGAAGCTGAA
GGTGGCCATCAACGGGTTCGGCCGCATCGGCCGCAACTTCCTCCGGTGCT
GGCACGGCCGCGAGAACTCCCCGCTCGAGGTCATCGTCATCAACGACAGC
GGAGGCGTCAGGAACGCGTCTCACCTGCTCAAGTACGACTCGATGCTGGG
CACCTTCAAGGCGGACGTGAAGATCGTGGACAACGAGACCATCAGCGTCG
ACGGCAAGAACATCCAGGTCGTCTCCAACAGGGACCCCCTCAAGCTGCCA
TGGGCCGAGCTCGGGATCGACATC
>gi_14316910_gb_BG909234.1_
GGGACTGAACGATTTATTTTTTTTTCACAAACCACAACCAAAAAAAAGTC
CTTGATTAGCAACTCCATTACAAATACTAAAGGGTGATGCGGAAAACAAA
AGGGAACTCATGTCCAACTAACATGAACCAGGCGTCGTTTGGCGACACCA
TCCACATTTATTTTTCGCATAAACAAAGCAGGGACACCTTTGACCAGGCC
CCACAAACAAAAGCAAAACGCTTTACTGAGTTTTGGCCATGGGGGGGATC
AGGTCGACAACCCGGTTGCTGTAACCCCACTCGTTGTCATACCACGAAAC
AAGCTTGACAAAATGGTCGTTCAAAGCAATTCCAGCCTTGGCATTAAAAA
TGCTCGACCTGGTGTCACCGACAAAATCAGGGGAGACCAAATCCTCCTCG
ACGTAACCCATGATCCCCTTGAGTTTTCCCTCGGATGCAGCCTTGATAGC
CTTCTTGATGTCATCATATGATGCAGCCTTCTCGGTTTTAACAGTGAGAT
CAACAACTGACACATCCACAGGGGGAACCCGGAAAGACATACCCGTAAGC
TTGC
>gi_143302530_dbj_CJ804600.1_
TGCGTTCTCACGGACAGTCAAAACACGTCCCTGATTCGGGTGCAGTATGA
TCTGGTTATGGGGCTCTGCTCTGGTCACCACCGTGGGAACTGTCTCATCC
CACCACAACCGACCAAACGGCTTTGGTGATCTGCCCTTGATGAAGGACAT
TGCATAGTCAGGGACCAAAGGCTTGCCGGACTTGAGGTAGACACGCTCAA
CATCTGGATCCCACTCCACAATGTTATTCGCTCCGACCTTGACGCCTGGC
AAGTCACGGAAGTTTGCCCCCTTCTTTATCGGAATCTGCTGGACGCGGTC
ATAATCATCTTGGTTTAGCCTCAAAGGCTGCCTCGTGCCGAATTCGGCAC
GAGGCAATCCTCGATCTGTTCTCAACCTCCCCTCCGTCCGTCGCAGCTCC
AGATTTCCTTCCCCATGGCTCCGATCAAGATCGGCATCAATGGTTTCGGC
CGGATCGGCAGGCTTGTGGCCAGGGTTGCGCTCCAGAGCCCCGATGTCGA
GCTCGTCGCCGTCAACGACCCCTTCATCACCACCGACTACATGACCTACA
TGTTCAAGTATGACACTGTCCATGGACAGTGGAAGCACCATGAAGTTAAG
GTGAAGGACTCCAAGACCCTTCTCTTCGGCCAGAAGGAGGTAGCTGTGTT
TGGCTGCAGGAACCCTGAGGAGATCCCATGGGCTGCTGCTGGTGCTGAGT
ACGTTGTTGAGTCCACCGGTGTTTT
>gi_143305727_dbj_CJ805022.1_
ATGCGTTCCTTGGGAAAGCAAAGTTGAAAGATGATGGTAGCAATTACACG
GACTGGGTTCGTAACCTGAGAATTATCCTCATTGCTGCACAGAAAAGTTA
CGTCCTGGAAGCACCGCTGGGTGCCAGGCCTGCTGCTGATGCAACTGACG
ACGTTAAGAACGTCTGGCAGAGCAAAGCTGATGACTACTCGATAGTTCAG
TGTGCCATGCTTTACGGCTTAGAACCGGGTCTTCAACGATGTTTTGAACG
TCATGCAGCATATGAGATGTTCCAGGAGTTGAAGTTAATATTTCAAGCAA
ATGCCCGGATTGAGAGATATGAAGTCTCCAATAAGTTCTATAGCTGCAAG
ATGGAGGAGAATAGTTCTGTCAGTGAACATATACTCAAAATGTCTGGGTA
TAATAATCACTTGATTCAACTGGGAGTTAATCTTCCTGATGATAGTGTCA
TTGACAGAATTCTTCAATCACTGCCACCAAGCTACAAGAGCTTCGTGATG
AACTATAATATGCAAGGGATGAACAAGACTATTCCCGAGCTCTTCGCGAT
GCTAAAAGCCGCAGAGGTAGAAATAAAGAAGGAGCATCAAGTGTTCATGG
TTAACAAGACCACCAGTTTCAAGAAAAAGGGCAAAGGGAAGAAGAAGGGG
AACTTCAAAAAGAACAGCAAGCAAGTTGCTGCT
>gi_143319488_dbj_CJ809694.1_
ATGCTTGTCTCAAAGATTAAGCCATGCATGTGCAAGTATGAACCAATTTG
AACTGTGAAACTGCGAATGGCTCATTAAATCAGTTATAGTTTGTTTGATG
GTACGTGCTACTCGGATAACCGTAGTAATTCTAGAGCTAATACGTGCAAC
AAACCCCGACTTCTGGGAGGGGCGCATTTATTAGATAAAAGGCTGACGCG
GGCTCTGCTCGCTGATCCGATGATTCATGATAACTCGACGGATCGCACGG
CCTTCGTGCCGGCGACGCATCATTCAAATTTCTGCCCTATCAACTTTCGA
TGGTAGGATAGGGGCCTACCATGGTGGTGACGGGTGACGGAGAATTAGGG
TTCGATTCCGGAGAGGGAGCCTGAGAAACGGCTACCACATCCAAGGAAGG
CAGCAGGCGCGCAAATTACCCAATCCTGACACGGGGAGGTAGTGACAATA
AATAACAATACCGGGCGCATTAGTGTCTGGTAATTGGAATGAGTACAATC
TAAATCCCTTAACGAGGATCCATTGGAGGGCAAGTCTGGTGCCAGCAGCC
GCGGTAATTCCAGCTCCTCTTGCTAAGGTTATCAATGACAGGTTTGGCAT
TGTTGAGGGTTTGATGACCACAGTTCATGCCATGACTGCAACCCAGAAGA
CTGTTGATGGTCCTTCCAGCAAGGACTGGAGAGGTGGAAGGGCTGCCAGC
TTCAACATCATTCCNAGCAGCACTGGTGCCGCAA
>gi_143353000_dbj_CJ815520.1_
GCAAGTACATAATACCACCAAAATGTGACCAACCATCAGGATACATCCAA
TAAAAGGTTTTTAGCTGACATAATTCCATACAAAAATTTATTCTCAGAAG
AAGAGGCTTTGAACACTCCTCTGGGGCAAACCACTCTCCCCTGTATCTTC
ATGCCTCTCATTTACTTGGTGCTGTGCATGTGACGGATGAGGTCGACCAC
GCGGGTGCTGTATCCCCACTCGTTGTCGTACCAGGAGACAAGCTTGACAA
AGTGGTCGTTCAGAGCAATCCCGGCCTTGGCATCGAAGATGCTGGACCTG
TTGTCACCCTGAAAGTCAGTGGAAACAAGGTCCTCATCAACGTAACCCAA
AATGCCCTTGAGGTTTCCCTCAGACTCCTCCTTGATAGCAGCCTTAATCT
GATCATAGGTTGCTGGCTTCGCAAGTCTAACAGTCAGATCAACAACAGAA
ACATCAACAGTGGGAACACGGAAGGCCATTCCAGTCAACTTTCCGTTAAG
CTCTGGGAGCACCTTGCCAACAGCCTTTGCGGCACCAGTGCTGCTTGGAA
TGATGTTGAAGCTGGCAGCCCTTCCACCTCTCCAGTCCTTGCTGGAAGGA
CCATCAACAGTCTTCTGCCTCGTGCCGAATTCGGCACGAGGCTGGGCCCG
GCTTAAGTTTGAGGATTACTTCTCCAACCGTGTGAAGCAGCTGACGTTCA
CTTTCCCAGAAGACTCGATGACCAGCTCTGGTGCTCCTTTCTGGTCTGCT
CCAAAGCGGTTCCACGACCTGTG
>gi_143402612_dbj_CJ834849.1_
ATATGTTGTTGAATCATCTGGTGTTTTTACAACAGTTGAGAAAGCTTCAG
CACATTTGAAGGGGGGTGCAAAGAAAGTGGTGATATCGGCTCCGTCAGCG
GATGCTCCCATGTTTGTTGTTGGAGTAAATGAGAAGAATTACAACCCTAG
CATGGATGTCGTCTCTAATGCTAGTTGTACCACCAACTGTCTTGCTCCTG
TTGCCAAGGTTGTCCACGAGGAGTTTGGCATTCTTGAAGGCCTAATGACA
ACTGTCCATGCCACAACAGCTACTCAAAAGACTGTTGATGGTCCTTCGAT
GAAGGACTGGAGGGGAGGACGTGGTGCTGGTCAAAACATCATCCCTAGCT
CTACGGGTGCAGCAAAGGCTGTTGGAAAGGTCCTTCCAGCTTTAAATGGA
AAGCTCACTGGCATGGCCTTCCGGGTTCCTACACCTAACGTATCCGTTGT
TGATCTGACCTGCCGACTTGAGAAAGACGCTTCCTACGAAGATGTGAAAG
CAGCTATCAAGGAAGCATCAGAAGGTCCGCTTAAAGGTATTTTAGGCTAC
ACAGATGAGGATGTTGTTTCAAACGACTTTGTTGGTGACACAAGGTCAAG
CATATTTGATGCCAATGCTGGTATGGGTCTAAGTTCATCTTTCATGAAGC
TCGTCTCCTGGTACGA
>gi_143405026_dbj_CJ835593.1_
GGCAGGGCCGCAAGCTTTAACATCATTCCCAGCAGCACTGGTGCTGCCAA
GGTACGCCACGAACAGCATATTGTGCATTTGTTTTCAGACACTGTTTTGA
ATGGACTGCTTACTTTTTCAGTTTGTCTAATTCACATCTAGATGTTTTCT
GGATGTCACATCTAAGCTCCCACAAATAACGCAGCAACAAGGAACAGAAA
AAAAAGCTGGGACAAAAAAAAAATAGACCACAAACATAGNGGACATCAGG
TTANATGTGACATAACTATGTCACATCTAGATGTGTCCNANACNCNCCCT
TACTTTTTTGCCNGTNGTTTANGTTGNGCATATNGCATACANGTTCTTCC
TTACNANATTATTCNGNGATTGCGAATTGAAATACTTAAACATTGNGCAN
GCTTATGTCATTTGNGAGCTCCCAGNGGACCANATAGTTGATTGCAGTAA
AAANGGTANCANGCAGTTTTCTTCTTAATTGGAGTACATCACTTCACCTA
ATGATCTGATGTGTTTCAGGCTGTTGGCAAGGTTCTTCCTGAGCTGAATG
GCAAGCTTACCGGTATGTCTTTCCGGGTTCCCACTGNG
>gi_143422010_dbj_CJ839394.1_
TTGATGCGGAAAACAGAAGGTAACTCATGTCCGACTAACATGAACCAGGC
GTCGTCTGGCGACNCCATCCACATTTATTCTTCGCATAGANAAAGCAGGG
ACACCTCTGACCAGGCGCCACAAAGGAAAGCAGAGCACTCTACTGAGTCT
TGGCCATGTGGCGGATCAGGTCGACAACGCGGTTGCTGTAACCCNATTCG
TTGTCATACCACGAGACNAGCTTGACGAANTGGTCGTTCANAGNAATTCC
AGCCTTGGCATCAAAGATGCTCGACCTGCTGTCACCAACAAAGTCGGTGG
ANACCANATCCTCCTCAACGTAACCCNTGATCCCCTTGAGCTTCCCCTCA
GATGCAGCCTTGATAGCCTTCTTGATGTCNTNATATGATGCANCCTTCTC
GGTTCTAACAGTGAGATCAACAACTGACACATCCACAGTGGGAACCCGGA
AAGACATACCGGTAAGCTTGCCATTCAGCTCAGGAAGAACCTTACCAACA
GCCTTAGCAGCACCANTGCTGCTGGGAATGATGTTNAAGCTTGCGGCCCT
GCCACCTCTCCAGTCCTTGCTCGAGGGACCATCAACGGTCTTCTGTGTGG
CAGTGATGGCATGAACAGTGGTCATCAAACCCTCATTAATACCGAAGTTG
TCATTAATGATCTTAGCTAGGGGAGCAAGGCAGTTAGTGGTGCAGCTAGC
ATTTGAGAC
>gi_143424841_dbj_CJ840160.1_
AGGCGTCGTCTGGCGACGCNNTCCACATTTATTCTTCGCATAGACAAAGC
AGGGACACCTCTGACCAGGCGCCACAAAGGAAAGCAGAGCACTCTACTGA
GTCTTGGCNATGTGGCNGATCANGTCGACNACGCGGTTGCTGTAACCCCN
TTCGTTGTCATANCACGAGACAAGCTTGACGAAATGGTCGTTCANANCAN
TTCCAGCCTTGNCATCAAAGATGCTCGACCTGCTGTCACCAACNAAGTCG
GTGGAGACCAAATCCTCCTCANCGTAACCCATGATCCCCTTGAGCTTCCC
CTCAGATGCANCCTTGATAGCCTTCTTGATGTCATCATATGATGCANCCT
TCTCGGTTCTAACANAGAGATCNACAACTGACACATCCACAGTGGGAACC
CGGAAAGACATACCGGTAAGCTTGCCATTCAGCTCAGGAAGAACCTTACC
AACAGCCTTAGCAGCACCAGTGCTGCTGGGAATGATGTTAAAGCTTGCGG
CCCTGCCANCTCTCCAGTCCTTGCTCGAGGGACCATCAACGGTCTTCTGT
GTGGCAGTGATGGCATGAACAGTGGTCATCAAACCCTCAATAATACCGAA
GTTGTCATTANTGATCTTAGCTA
>gi_143435325_dbj_CJ842717.1_
AAATGACTCATGATTTAGTTCAAGCAAGTACATAATACCACCAAAATGTG
AGCCGCTAAGCCCAACCAACCATCAGGATACATCCAATAAAAGGTTTTTA
GCTGACATAATTCCATACAAAAATTTATTCTCAGAAGAAGAGGCTTTGAA
CACTCCTCTGGGGCAAACCACTCTCCCCTGTATGCCTCTCATTTACTTGG
TGCTGTGCATGTGACGGATGAGGTCGACCACGCGGGTGCTGTATCCCCAC
TCGTTGTCGTACCAGGAGACAAGCTTGACAAAGTTGTCGTTCAGAGCAAT
CCCGGCCTTGGCATCGAAGATGCTGGACCTGTTGTCACCCTGGAAGTCAG
TGGAAACAAGGTCCTCATCAACGTAACCCAAAATGCCCTTGAGGTTTCCC
TCAGACTCCTCCTTGATAGCAGCCTTAATCTGATCATAGGTTGCTGGCTT
CGCAAGTCTAACAGTCAGATCAACAACAGAAACATCAACAGTGGGAACAC
GGAAGGCCATTCCAGTCAACTTTCCGTTAAGCTCTGGGAGCACCTTGCCA
ACAGCCTTTGCGGCACCAGTGCTGCTTGGAATGATGTTGAAGCTGGCAGC
CCTTCCACCTCTCCAGTCCTTGCTGGAAGGACCACCTCGTGCCGAATTCG
GCACGAGGCACCGCAGCACCTGGTAGCCTCATGGGGTACCTGCAGGAGGC
CAGGGAGAATCACGTGAA
>gi_143435588_dbj_CJ842772.1_
ATATTTCTTTGCAGGTAGGACGTGCCAGAGTTCTTCAAAACATTTGATGC
AGAAGCTTTAGTGAAAAGGAGAATGATATATATTTCACTCTCAAAAATAT
AACCAAAGGTTATCCCAGAATCAAAAGCTCCCACTTGTTGTGGGGTCCTG
GGAAAGGGAATTATTAGGTTCTTAACCAACATTTTAAGGATACTGACTCA
AACCCTGGACTTCCAGGATACAAGTGGAGATACTGCCATTCTCTTGAGAA
ACAAGCCCAATAATAAGGGTTTGGTTCTCAAAGTAATCCTAGCCTTCCGT
ATCATGTGCTCTCTGGTATGGGTCCCAAAACCCTCTCCATCATTGCTNGG
TGTTCCAGGTTCTCATGTGTCTGAAACAATGTCTCCCCCGAGCATAGCTC
AACGAGGATGCAACCAACACTCCAAATATCACATGGCAAACTCCAGCCTA
AGCCTTCTTATTCATGCCTCCAAGTTCGCCATCTCTCTTGCATTCATGTT
GCATACATTATATCCATCTGATCATCTCCCAGGCCTGCTGTAAGCAAGGA
GCACCAAGAAGGCATCGTCCTCTAGGTATGAAAATTTCTGGATCTATCTA
TTCTTCGTGACACCAGTGCTGCTCGGAATGATGTTGAAGCTGGCAGCCCT
TCCCCCTATCC
>gi_143444577_dbj_CJ844697.1_
ATTTATTCTCANAANAAGAGGCTTTGAACACTCCTCTGGGGCAAACCACT
CTCCNCTGTATCTTCATGCCTCTCATTTACTTGGTGCTGTGCATGTGACN
GATGAGGTCGACCACGCGGGTGCTGTATCCCCACTCGTTGTCGTACCAGG
AGACAATCTTGACAAAGTGGTCGTTCAGAGCAATCCCGGCCTTGGCATCG
AAGATGCTGGACCTGTTGTCACCCTGAAAGTCAGTGGAAACAAGGTCCTC
ATCAACGTANCCCAAAATGCCCTTGAGGTTTCCCTCANACTCCTCCTTGA
TAGAANCCTTAATCTGATCATANGTTGCTGGCTTCNCAAGTCNAACAGTC
AGATCAACAACAGAAACATCAACAGTGGGAACACGGAAGGCCATTCCNGT
CAACTTTCCGTTAANCTCTGGGAGCACCTTGCCAACAACCTTTGNGGCAC
CAGTGCTGCTTGGAATGATGTTGAAGCTGGCAACCCTTCCACCTCTCCAG
TCCTTGCTGGAAGGACCATCAACAGTCTTCTGGGTTGCAGTCATGGCATG
AACTGTGGTCATCAAACCCTCAACAATGCCAAACCTGTCATTGATAA
>gi_143462758_dbj_CJ846651.1_
ATACCACCAAAATGTGAGCCGCTAAGCCCAACCAACCATCAGGATACATC
CAATAAAAGGTTTTTAGCTGACATAATTCCATACAAAAATTTATTCTCAG
AAGAAGAGGCTTTGAACACTCCTCTGGGGCAAACCACTCTCCCCTGTATG
CCTCTCATTTACTTGGTGCTGTGCATGTGACGGATGAGGTCGACCACGCG
GGTGCTGTATCCCCACTCGTTGTCGTACCAGGAGACAAGCTTGACAAAGT
TGTCGTTCAGAGCAATCCCGGCCTTGGCATCGAAGATGCTGGACCTGTTG
TCACCCTGGAAGTCAGTGGAAACAAGGTCCTCATCAACGTAACCCAAAAT
GCCCTTGAGGTTTCCCTCAGACTCCTCCTTGATAGCAGCCTTAATCTGAT
CATAGGTTGCTGGCTTCGCAAGTCTAACAGTCAGATCAACAACAGAAACA
TCAACAGTGGGAACACGGAAGGCCATCCTCGTGCCGAATTCGGCACGAGG
CTCTCTCTCTCTCTCTCTCTCTCTCTCTCTCTCTCTCTCTCTCTCTCNCT
CTCTCTNTC
>gi_143473870_dbj_CJ848601.1_
CTGGACTGAACGATTTATATAATCTTCACAAACCACAACCAAAAAAGAGT
ACTTGATTAGCAACTCCATTACAGAAGTACTAGTTGATGCGGAAAACAGA
AGGTAACTCATGTCCAACTAACATGAACCAGGCGTCGTCTGGCGACACCA
TCCACATTTATTCTTCGCATAGACAAAGCAGGGACACCTCTGACCAAAGG
AAATCAGAACGCTCTACTGAGTCTTGGCCATGTGGCGGATCAGATCGACA
ACGCGGTTGCTGCACAGAAATAAGATTCAAGTGTTACAGGCTGAAGCTGA
AGCGATGAAACAGAGACATTGGATAGCGTGTTGTAGAAACAAATCCGTTA
TATGGCAACTAACCTGTAACCCCACTCGTTGTCGTACCACGAGACGAGCT
TGACGAAATGGTCGTTCAGAGCAATTCCAGCCTTGGCATCAAAGATGCTC
GACCTGAATGGAAAAAATACAACATGGAGAAACAGTTACCATCTGATAAC
ACTCGGTAGCTCTTGTCAGCAGCATTAAGGCATCAATCATACCTGCTGTC
ACCGACAAAGTCAGTGGAGACCAAATCTTCCTCGACATAACCCATGATCC
CCTTGAGTTTTCCCTCAGATGCAGCCCTGAAAATAATTTGAATACACATC
AGTGACATTCGAGTCACATGGGCAGGCAGGCAGGAATTAGAAGTAGATCT
TTCTCANCAATAACTCTTATACTTCTCTTAGGAGATACTCTAAG
>gi_143482697_dbj_CJ850871.1_
TAGTGATCTGCTAATGCAGGTGTGGCATTTTCAGTAATCATATTTATAAA
CAGGATTTACCTTGGCACTTTGTATCAGCCTGCAGAACTAGCCATATCTA
CTTCAAACCAGCTCCTGGTCTCATAGTTTATGTATGGGCACGGCCCATGG
TGGCATTTAAACATGCTGTTGGGTCCCTGAACTTGCCTGTAGAGTTTGAT
GGGCAAGTCTTGATTCTAAATTTAATCACATATGCTATCCTGCAGTTTGA
TAAGAGACGCAATGTGCAGAAAATCCACCGACATAGTCAGGGTTTGATGA
CCACAGTTCATGCCATGACTGCAACCCAGAAGACTGTTGATGGTCCTTCC
AGCAAGGACTGGAGAGGTGGAAGGGCTGCCAGCTTCAACATCATTCCAAG
CAGCACTGGTGCCGCAAAGGCTGTTGGCAAGGTGCTCCCAGAGCTTAACG
GAAAGTTGACTGGAATGGCCTTCCGTGTTCCCACTGTTGATGTTTCTGTT
GTTGATCTGACTGTTAGACTTGCGAAGCCAGCAACCTATGATCAGATTAA
GGCTGCTATCAAGGAGGAGTCTGANGG
>gi_143511905_dbj_CJ858309.1_
TCCTCATAGCTGCCAAGAAAGATTATGTCCTACAAGCACCGCTAGGTGAC
GCACCCATCCCAGAGAACCAAGACGTTATGAACGCTTGGCAGCAGTGTGC
TGATGATTACTCCCTCGTTCAGTGCAGCATGCTTTACAGCTTAGAACCGG
GGCTCCAAAAGCGTTTTGAGCAACACGGAGCATATGAGATGTTCGAAGAG
CTGAAAATGGTTTTCCAAGCTCATGCCCGGGTCGAGAGATATGAAGTCTC
CGACAAGTTCTTCAGTTGTAAGATGGAGGAAAATAGTTCTGTCAGTGAGC
ACATACTCAAAATGTCTGGGTTACACAACCGCTTGACTCAGCTGGGAGTT
AATCTCCCGGATGACGCGGTCATTGACAGAATCCTTCAGTCGCTTCCACC
GAGCTACAAGAGCTTTGTGATGAACTTCAATATGCAGGGGATGGAAAAGA
CCATTCCTGAGGTATATTCAATGCTGAAATCAGCAGAGGTGGAGATCAAA
AAGGAACATCAAGTGTTGATGGTGAATAAAACCACTAAGTTCAAGAAAGG
CAAGGGTAAGAAGAACTTCAAGAAGGACGGCAAGGGAGTTGCCGCGCCCG
GTAAGCCAGTTGCCGGGAAAGAAGCCAAAGAATGGACCCAAGCCTGAGAC
TGAGTGCTTTTATTG
>gi_143538224_dbj_CJ870944.1_
TATTCTCGGATTTAAATGAGTAGCCATCTCGAATTAAACGAGATCCTGAT
ACAATGTTCATGCTCAAAGCTGGCACTAAATAACAATTATTGAGGTTTAA
AACCAATCCCGTAGGTAAATGTAGAGGTAGCGTGCCGACGGCGATCACAT
CGACCTTGGAACCATTCCCGACGTGCATCATCACCTCGTCCTTTGCCAGT
CTCCGTTTATTCCGCAGCTCCTTTGGTGTTGCCGGCCTTCTTGTCCGCTA
AGTACTTGGGGCAGTTCCGCTTCCAGTGACCACTTCCCTTGCAATAAAAG
CACTCAGTCTCAGGCTTGGGTCCATTCTTTGGCTTCTTCCCGGCAACTGG
CTTACCGGGCGCGGCAACTCCCTTGCCGTCCTTCTTGAAGTTCTTCTTAC
CCTTGCCTTTCTTGAACTTAGTGGTTTTATTCACCATCAACACTTGATGT
TCCTTTTTGATCTCCACCTCTGCTGATTTCAGCATTGAATATACCTCAGG
AATGGTCTTTTCCATCCCCTGCATATTGAAGTTCATCACAAAGCTCTTGT
AGCTCGGTGGAAGCGACTGAAGGATTCTGTCAATGACCGCGTCATCCGGG
AGATTAACTCCCAGCTGAGTCAAGCGGTTGTGTAACCCAGACATTTTGAG
TATGTGCTCACTGACAGAACTATTTTCCTCCATCTTACAACTGAAGAACT
TGTCGGAGACTTCATATCTCTCGACCGGGGCATGAGCTGGAAAACCATTT
TCAGCTCTTCGACATCTCAAATGCTCGTGTNGCTCAA
>gi_143542960_dbj_CJ872423.1_
TGTGAGCCGCTAAGCCCAACCAACCATCAGGATACATCCAATAGAAGGTT
TTTAGCTGACATAATTCCATACAAAAATTTATTCTCAGAAGAAGAGGCTT
TGAACACTCCTCTGGGGCAAACCACTCTCCCCTGTATGCCTCTCATTTAC
TTGGTGCTGTGCATGTGACGGATGAGGTCNACCACGCGGGTGCTGTATCC
CCACTCGTTGTCGTACCANGAGACAAGCTTGACAAAGTTGTCGTTCAGAG
CAATCCCGGCCTTGGCATCNAANATGCTGGACCTGTTGTCACCCTGGAAG
TCAGTGGAAACAAGGTCCTCATCAACGTAACCCAAAATGCCCTTGAGGTT
TCCCTCAGACTCCTCCTTGATAGCAGCCTTAATCTGATCATAGGTTGCTG
GCTTCACAAGTCTAACAGTCAGATCAACAACAGAAACATCAACAGTGGGA
ACACGGAAGGCCATTCCAGTCAACTTTCCGTTAAGCTCTGGGAGCACCTT
GCCAACAGCCTTTGCGGCACCAGTGCTGCTTGGAATGATGTTGAAGCTGG
CAGCCCTTCCACCTCTCCAGTCCTTGCTGGAAGGACCATCAACAGTCTTC
TGGGTTGCAGTCATGGCATGAACTGTGGTCATCAAACCCTCAACAATGCC
AAACCTGTCATTGATAACCTTAGCAAGAGGAGCAAGGGAGAGAGANANAN
AGAGAGAGAGAGAGAGAGANAGAGAGAGAGAGAGAGAGAGAGAGAGANNN
NC
>gi_143754203_dbj_CJ940812.1_
TGTTTTCTGCACATAAAACAACACCATGGNTAATTCTGCTGAAAACCGCG
TCAGTCCGGGTTAGTTCCGTTCAAATCATACAAGTTAGAGTCCAAAACAA
GGGCAAAAGTGTTTGGAAAAGTAGATACGACGGAGACGTATCACTCAGCT
AGTGAGCATGTGCTCAGAATGTCTGTGTACTACAATCACTTGAATCAAGT
GGGAGTTAATCTTCCAGATAAGATAGTGATTGACAGAGTTCTCTAGTCAC
TATCACCAAGTTACTAGAACTTCGTGATGAACTATAACGGAAACGATTCC
CAAGCTCTTCGTGATGCTGAAGTCGACGAAGGTAGAAATCAAGTAAAGCA
TCAAGAGTTGATGGTTGACAAGACTACTAGTTTTAAGAAAAAGGCAAAGG
TAAGAAGGGGATCTTCAAGAAGAACGGCAAGCAAGTTGCTGCTCAAGTGA
AGAAGCCCAAGTCTAGACCTAAGCCTGAGACTAAGTGCATCTACTGCAAA
GGGACTGGTCNCTG
>gi_143800025_dbj_CJ965946.1_
TCAGCAAGTACATAATACCACCAAAATGTGAGCCGCTAAGCCCAACCAAC
CATCAGGATACATCCAATAAAAGGTTTTTAGCTGACATAATTCCATACAA
AAATTTATTCTCAGAAGAAGAGGCTTTGAACACTCCTCTGGGGCAAACCA
CTCTCCCCTGTATGCCTCTCATTTACTTGGTGCTGTGCATGTGACGGATG
AGGTCGACCACGCGGGTGCTGTATCCCCACTCGTTGTCGTACCAGGAGAC
AAGCTTGACAAAGTTGTCGTTCAGAGCAATCCCGGCCTTGGCATCGAAGA
TGCTGGACCTGTTGTCACCCTGGAAGTCAGTGGAAACAAGGTCCTCATCA
ACGTAACCCAAAATGCCCTTGAGGTTTCCCTCAGACTCCTCCTTGATAGC
AGCCTTAATCTGATCATAGGTTGCTGGCTTCGCTTTTTTTCCATCCAGAA
CAGCAAATATCATGTGAGGCAAAGAAGAATACACGTTTGGATTTGTAAGC
TCCAAAGCACACACTTTAATTTCGTTTGCTGGATTACAAGAGTAAGTTAC
TGCAACATAAAAGAAGAGGATAGTAACTTATTAGTAGCAGCACAGTAGGT
AATCGACCACATGATCCACATTATAGCTGGCATGGTCTCTTATTGCTGGT
CCATGATATAGCACAAAGTTTACACACAGAACGGTCCATCCATCATCCAT
TGCAGATCCATCCATCCACATCACATGCTTGGCTTCACGTTAAGGCGGTT
GGCCACCTNCATGCCGCACGACTTGTCACACTGAATCCATC
>gi_151370823_gb_EV253738.1_
ACCCAGCGCCCAGCGGTATCACCTCAAGGGGTGGTCCATCGATACAGCAC
CGCAAGATAGTTCCATTCCGAAAAGTATCAATCATCGCGACTATTTCGCA
ATTGTGTTGGATTCAGTTTTCCACACAATGTCTTTTAGTTCTGATGAGAA
ATTCTTGTAGAAACTGTGAAACTCCAAGGTGTCCCCTCCAGTTTTACGAA
GTTCAACCATATGGAGTGTTGGAGCAACCTCAAAAACCTCTGTTGCTACA
GATAAATGGCCTTTTCTTCCTGTCTTGTCACCTTTCAGTTTCATCTTATA
ATTTTGCTTCCGCACATTGAAACCAAGAGGGCCACAGGCTTCCTCTATTT
TAGACATGATCTCTTGTGGTGTACCAGCTGGATTGTGTTTCATTCGTTTC
GAGATTGCTCGCCAAGCTTGCGGCTTGGTGCTCTATATATCAGACAGGAT
TCGGGCACAATAAATTGACCCTTCTTCTGTGAGCTGTNTNNNNNNNTNNN
NNNNNACCTGAATAACCCTGCTGAAGAGAGAAGCAAATACAAATACAATG
TTGATAAAGAAATGACCCTTGTTAAGTTTGTAGATGATGAATCGGGTCCA
GTTGGAAGTTTTAATTGGTTTGCGACTCACGGAACATCAATGAGTCGCAC
AAATTCTTTGATAAGTGGTGATAACAAAGGAGCAGCTGCACGTTTCATGG
AAGACTGGGCTGAAAAGAATGGCCTTCCAAAGCAGACAGGTGTTGCAAGT
TCTGATGATCTTGGATTTTTGCACATGACATCTGT
>gi_15772299_gb_BI750497.1_
TACGACACCSTTCACGGCCACTGGAAGCACAGTGACAKCAAGCKCAAGGA
CGACAAGACGCTGCTCTTTGGCGAGAAGCCAGTTACCGTCTTCGGCGTCA
GGAACCCTGAGGAGATCCCGTWGGGKGAGGCTGGTGCCGATTACGTTGTT
GARTCCACCGGTGTKTTCACTKACAAGGACAAGGCTGCAGCKCACATTAA
GGGTGGKGCCAAGAAGGKCATCATTTCTGCTCCCAGCAAGGATGCYCCCA
TGTTTTTCTTTTGGGTCAATKAGAAGGAATACAAGTCTKACATCGACATT
GTCTCCAACGCKAGCGGCACCACTAACTGCCTTGCTCCKCTTGCKAAGGK
TATCAATTACAGGGTTGGCATTGTTGAGGGTTTGATGACCACAGTTCATG
CCATGACTTCAACCCAGAAGACTKTTGAGGGTCCTTCCAGCAAGGACTGG
AGAKGKGGAAGGGCTGCCARCGTYAACATCATTCCAAGCAGCACTTGTGC
CGCAAAG
>gi_15773580_gb_BI751778.1_
ACCAGGAGACAAGCTTGACAAAGTGGTCGTTCAGAGCAATCCCGGCCTTG
GCATCGAAGACKTGNGACCTGTTGTCACCCTGAAAGTCAGTTGAAACAAG
GTCCTCATYAACGTAACCCAAAATGCCCTTGAGGTTTCCCTCAGACTCCT
CCTTGATAGCAACCTTAATCTGATCATAGGTTGCTGGCTTCGCAAGTCTA
ACAGTCAGATCAACAACAGAAACATCAACAGTKGGAACACGGAAGGCCAT
TCCAGTCAACTTTCCGTTAAGCTCTGGGAGCACCTTGCCAACAGCCTTTG
CGGCACCAGTTCTGCTTGGAATTATGTTGAAGCTGGCAGCCCTTCCACCT
CTCCAGTCCTTGCTGGAAGGACCATCAACAGTCTTCTGGGTTGCAGTCAT
GGCATGAACTGTGGTCATCAAACCCTCAAYAATKCCAAACCTGTCATTGA
TAACCTTAGCAAGADGAGCAAGGCAGTTAGTKGTGCAGCYAGCGTTGGAG
ACAATGTCGATGTCAGACTTGTATTCCTTCTCATTGACACCACARACAAA
CATGGGAGCATCCKTGCTGGGAGCAGAAATGATGACCTTCTTGGCACCAC
CCTTAATGTTAGCYGCAGCCTTKTCCTTGTCGGTGAAACACCGGTGGACT
CACAACGTACCTBCCCGGCGGCGCGCGAAACGAATCCCGCGGCGGCATG
>gi_17146255_gb_BM137488.1_
TTTTTTTTTTTTTTTTTTTTTGGACTGAACGATTTATATATTCTTCACAA
ACCACAACCAAAAAAGAGTACTTGATTAGCAACTCCGCTTCCAGACACTT
CTCCCGTCCCGTCCCGTCCCCAGCCAACCTCCCATCTCCGTCTCGCGTCG
CGGCGGCAGTTCCACTCCCTCGCCATGGGCAAGATTAAGATCGGAATCAA
CGGTTTCGGAAGGATCGGGAGGCTCGTCGCCAGGGGAGCCCTCCAGAGCG
ACGATGTCGAGCTCGTCGCCGTCAACGACCCCTTCATCACCACCGAGTAC
ATGACCTACATGTTCAAGTACGACACCGTTCACGGCCACTGGAAGCACAG
TGACATCAAGCTCAAGGACGACAAGACTCTGCTCTTTGGCGAGAAGCCAG
TTACCGTCTTCGGCGTCAGGAACCCTGAGGAGATCCCGTGGGGTGAGGCT
GGTGCCGATTACGTTGTGGAGTCCACCGGTGTCTTCACTGACAAGGACAA
GGCCGCTGCTCACTTGAAGGGTGGTGCCAAGAAAGGGGGCATCTCTGCCC
CAAGC
>gi_19951393_dbj_BJ212145.1_
GCACGAGGGACATAGCAAGGCATTGACAGACTGAGNAGCTCTTTCTTGAT
TCTATGGGTGGTGGTGCATGGCCGTTCTTAGTTGGTGGAGCGATTTGTCT
GGTGCTGCCCAACCTCAAGGGCAAGCTCAACGGGATCGCGCTCCGGGTGC
CCACCCCCAACGTGTCCGTGGTCGACCTTGTGGTGCAGGTCTCCAAGAAG
ACCCTCGCCGAGGAGGTGAACCAGGCGTTCCGCGACGCCGCCGCCAACGA
GCTCAAGGGCATCCTCGACGTCTGCGACGAGCCGCTCGTGTCCGTCGACT
TCAGGTGCTCCGACGTGTCCTCCACCATCGACGCGTCGCTCAGCATGGTC
ATGGGAGACGACATGGTCAAGGTCATCGCGTGGTACGACAACGAGTGGGG
TTACTCCCAGAGGGTCGTCGACCTCGCCGACATCGTCGCCAACCAATGGA
AGTGAACGCCGGACGGCGGCATTGCCCTGTGAAGTGACTCCTCTCGAAAT
TTTCCCCAGCCATCGTCACGGATGATCGATTCTTTGTAATGAGAATTCAG
AGTATCGAACTCCCAACAGCTTCTTTTTTTTCCTTTCTTTTCTTGTTCTT
CTTTTTTCTTTCTCTGATTTTTCAGTGTCCAGACACGGATTATAAT
>gi_19958387_dbj_BJ219595.1_
ACGATAGTATATATTNCAGATGGCACAGGCGTTGAGACTTCCTTTGCAGG
AAGTCTATTATAATCCGTGTCTGGACACTGAAAAATCAGAGAAAGAAAAA
AGAAGAACAAGAAAAGAAAGGAAAAAAAAGAAGCTGTTGGGAGTTCGATA
CTCTGAATTCTCATTACAAAGAATCGATCATCCGTGACGATGGCTGGGGA
AAATTTCGAGAGGAGTCACTTCACAGGGCAATGCCGCCGTCCGGCGTTCA
CTTCCATTGGTTGGCGACGATGTCGGCGAGGTCGACGACCCTCTGGGAGT
AACCCCACTCGTTGTCGTACCACGCGATGACCTTGACCATGTCGTCTCCC
ATGACCATGCTGAGCGACGCGTCGATGGTGGAGGACACGTCGGAGCACCT
GAAGTCGACGGACACGAGCGGCTCGTCGCAGACGTCGAGGATGCCCTTGA
GCTCGTTGGCGGCGGCGTCGCGGAACGCCTGGTTCACCTCCTNGGCGAGG
GTCTTCTTGGAGACCTGCACCACAAGGTCGACCACGGACACGTTGGGGGT
GGGCACCCGGAGCGCGATCCCGTTGAGCTTGCCCTTGAGGTTGGGCAGCA
CCAGACAAATCGCTCCACCAACTAANAACGGCCATGCACCACCACCCATA
G
>gi_20049874_dbj_BJ231876.1_
ACCGTCTCGCATCAAACAAGNAGCCAAATATAATGTTCATGCTTAACGCT
GGCACCAAATAACAATTATTTAGGTCTAAAACTAATCCCAAAGGTAGATG
TAGAGGTAGCGTGCCGATCGCAATCACATCGACTTTGGAACCATTTACCA
CGCGCATCGTCACCTCGTCCTTAGCCAATCTTCGCTTAATCCGTAGCCCC
TTTGTTCACCTTGCCATCCTTCTTATCCGCCAAATACTTGGGGCAGTTCC
GCTTCCAGTGACCAGTCTGCTTGCAGTAGAAGCACCCAGTCTCAGGCTTA
GGTCCAGACTTGGGTTTCTTCTCCTGAGCAGCAACTTGCTTGCTGTTCTT
CTTGAAGTTCCCCTTCTTCCCTTTGCCCTTTTTCTTGAAACTGGTGGTCT
TATTGACCATCAACACTTGATGCTCCTTTTTGATTTCTACCTCCGCAGCC
TTTAGCATTGCGAAGAGCTCGGGAATTGTCTTATCCATCCCTTGCATGTT
ATAGTTCATCACGAAGCTCTTGTAGCTTGGTGGCAGTGATTGGAGAATTC
TGTCAATGACGCTATCATCCGGAAGATTAACTCCCAGTTGAATCATGTGA
TTATTAAACCCAGACATTTTGAGTATATGCTCACTGTCAGAACTATTCTC
CTCCATCTTGCAGTTGTAGAACTTA
>gi_20087886_dbj_BJ267597.1_
GCTCGCGTCGCGGCGGCAGTTCCCTCCCTCGCCATGGGCAAGATTAAGAT
CGGAATCAACGGTTTCGGAAGGATCGGGAGGCTCGTCGCCAGGGTAGCCC
TCCAGAGCGACGATGTCGAGCTCGTCGCCGTCAACGACCCCTTCATCACC
ACCGAGTACATGACCTACATGTTCAAGTACGACACCGTTCACGGCCACTG
TTCATGCCATCACTGCCACACAGAAGACCGTTGATGGTCCCTCGAGCAAG
GACTGGAGAGGTGGCAGGGCCGCAAGCTTTAACATCATTCCCAGCAGCAC
TGGTGCTGCTAAGGCTGTTGGTAAGGTTCTTCCTGAGCTGAATGGCAAGC
TTACCGGTATGTCTTTCCGGGTTCCCACTGTGGATGTGTCAGTTGTTGAT
CTCACTGTTAGAACCGAGAAGGCTGCATCATATGATGACATCAAGAAGGC
TATCAAGGCTGCATCTGAGGGGAAGCTCAAGGGGATCATGGGTTACGTTG
AGGAGGATTTGGTCTCCACCGACTTTGTTGGTGACAGCAGGTCGAGCATC
TTTGATGCCAAGGCTGGAATTGCTCTGAACGACCATTTCGTCAAGCTTGT
CTCGTGGTATGACAACGAATGGGGTTACAGCAACCGCGTTGTCGACCTGA
TCC
>gi_20101070_dbj_BJ277804.1_
TTCGGCACGAGGCTCCTCTCCACTCGCTCGCCAGTTGCCACATCTAACCC
GCTCACCTCCCCCCGCCGCATCGTCGCGCACGTCGCCGTGCCCGCAACGA
CCACGACTCCGCCAGCCGACCAGCGCACCAGTCTATGGCGACTCGTGTGC
GACTGATGGTGACGCACACATCGAGCAACATCAACCAGGCACAGGTGCTG
GATCTGGTCGCCGTTCGTATTGGCGGCGGTGCTAATCTCTGGCAAGTACC
TTGCGCAGATCCGAAGAGGGGTGCCTCGATCTGCCACACCAGAAGATCCG
GTTTTGGCCGAATCGGCAGGCTTGTGGCCAGGGTTGCGCTCTAGAGCCCC
GATGTCGAGCTCGTCGTCATCAGTGACCCCTTCATCACCACCGACTACAT
GGTATTGTTCTCGATTCTCCTAGCTTATGAGATCTACGGGCACGTATGGT
AGGGTCATTTTGGATTCGTGCATGGAACACCCGTTTATATTCAGTGGATC
CGGACCCTGAGTTGGATT
>gi_20105429_dbj_BJ285572.1_
AAAAGAGTACTTGATTAGCAACTCCATTACAGATACTAGAGGTTGATGCG
GAAAACAGAAGGTAACTCATGTCCAACTAACATGAACCAGGCGTCGTCTG
GCGACACCATCCACATTTATTCTTCGCATAGACAAAGCAGGGACACCTCT
GACCAGGCGCCACAAACGAAAGCAGAACGCTCTACTGAGTCTTGGCCATG
TGGCGGATCAGGTCGACAACGCGGTTGCTGTAACCCCACTCGTTGTCATA
CCACGAGACAAGCTTGACGAAGTGGTCGTTCAGAGCAATTCCAGCCTTGG
CATCAAAGATGCTCGACCTGCTGTCACCGACAAAATCAGTGGAGACCAAA
TCCTCCTCGACGTAACCCATGATCCCCTTGAGTTTTCCCTCGGATGCAGC
CTTGATAGCCTTCTTGATGTCATCATATGATGCAGCCTTCTCGGTTCTAA
CAGTGAGATCAACAACTGACACATCCACAGTGGGAACCCGGAAAGACATA
CCCGTAAGCTTGCCATTCAGCTCAGGAAGAACCTTACCAACAGCCTTGGC
AGCACCAGTGCTGCTGGGAATGATGTTAAAGCTTGCGGCCCTGCCACCTC
TCCAGTCCCGCATCGCCAGTTCTGCTTACCAAAAATGGCCCACTTGGAGC
ACCCGATTCCATGGCACGGC
>gi_20113402_dbj_BJ302546.1_
TTCGGCACGAGGCCGCTGCTCACTTGAAGGGTGGTGCCAAGAAGGTGGTC
ATCTCTGCCCCAAGCAAAGATGCCCCTATGTTTGTGGTTGGTGTCAATGA
GGACAAGTACACCTCAGACGTTAACATTGTCTCAAATGCTAGCTGCACCA
CTAACTGCCTTGCTCCCCTAGCAAAGGTGTGTTTTGTTTCTTCACGTCGT
CTTACCTTGACTACTTTTGGAATTGTGGATCAGTTTGTAATAATGTTTAT
CATCATTCACCAGATCATTAATGACAACTTCGGTATTATTGAGGGTTTGA
TGACCACTGTTCATGCCATCACTGCCACACAGAAGACCGTTGATGGTCCC
TCGAGCAAGGACTGGAGAGGTGGCAGGGCCGCAAGCTTTAACATCATTCC
CAGCAGCACTGGTGCTGCCAAGGCTGTTGGCAAGGTTCTTCCTGAGCTGA
ATGGCAAGCTTACCGGTATGTCTTTCCGGGTTCCCACTGTGGATGTGTCA
GTTGTTGATCTCACTGTTAGAACCGAGAAGGCTGCATCATACGATGACAT
CAAGAAGGCTATAAAGGCTGCATCTGAGGGAAAACTCAAGGGGATCATGG
GTTATGTCGAGGAAGATTTGGTCTCCACTGACTTTGTCGGTGACAGCAGG
TCGAGCATCTTTGATGCCAAGGCTGGAATTGCTCTGAACG
>gi_20114674_dbj_BJ304730.1_
GGCTTGTGGCCGGGTTGCGCTCGAGAGCACCGATGTCGAGCTCGTCGCCG
TCAACGACCCCTTCATCACCACCGACTACATGACCTACATTTTCAAGTAT
GACACTGTCAACGGACAGTGGAAGCACCATTAAGTTAAGGTGAAGGACTC
CAAGACCTTTCTCATCGGTGAGAAGGAGCCAAGGAGGTTGCTGTGTTTGG
CTGCAGGTTTGTTACCACTCATTTTTGTGGCCATGCAGTTGATTTCCATG
TAAAGTACACGGGCTGATCGTACAATGTCCTCATGTGGGAACCCTGAGGA
GATCCCATGGGCTGCTGCTGGTGCTGAGTACGTTGTTGAGGACACCGGTG
TTTTCACTGGCAAGGACAAGGCTGCAACTCACATTAAGGGTGGTGCCAAT
AAGGTCATCATTTCTGCTCCCAGCAAGGATGCTCCCATGTTTGTCTGTGG
TGTCAATGAGAAGGAATACAAACCTGACATCGACATTGTCTCCAACGCTA
ACTGCACCACTAACTGCTTTGCTCCTNTTGCTAAGGTTATNAATGACATG
TTTNG
>gi_20299254_gb_BQ162197.1_
TTTTTTTTTTTTTTTTTTAAAATATATTACTCATATAAATAGAACAATCA
TTATTCTCTGACTTAAATGAATAACCGTCTCGCATCAAACAAGATCCAGA
TATAATGTTCGTGCTCAACGCTGGCACCAAATAACAATTATTCAGGTCTA
AAACTAATCCCGAAGGTAGATGTAGAGGTAGCGTGCCGACCGCGATCACA
TCGACTTTGGAACCATTTCCCACACGCATCGTCACCTCGTCCTTAGCCAA
TCTTCTCTTAATCTGTAGTCTCTTTGTTCACCTTGCCATCCTTCTTTTCT
GCCAAATACTTGGGGTAGTTCTGCTTCCAGTGACCAGTTCCTTTGCAGTA
GAAGCACTCAGTCTCAGGTTTAGGTCCAGACTTGGGTTTCTTCTCTTGAG
CAGCAACTTGTTTGTCGTTCTTCTTGAAGTTCCCTTCTTCTTCCTTTACC
CTTTTTCTTGAAACTGGTGGTCTTGTTTGACATCAACACTTGATGCTCCT
TCTTGATTTC
>gi_20439101_gb_BQ243225.1_
GTTTTTGAACGATTTATATATTCTTCACAAACCACAACCAAAAAAGAGTA
CTTGATTAGCAACTCCATTACAGATACTAGTTGATGCGGAAAACAGAAGG
GAACTCATGTCCAACTAACATGAACCAGGCGTCGTCTGGCGACGCCATCC
ACATTTATTCTTCGCATAAACAAAGCAGGGACACCTTTGACCAGGCGCCA
CAAAGGAAAGCAGAGCACTCTACTGAGTCTTGGCCATGTGGCGGATCAGG
TCGACAACGCGGTTGCTGTAACCCCATTCGTTGTCATACCACGAAACAAG
CTTGACGAAATGGTCGTTCAAAGCAATTCCAGCCTTGGCATCAAAGATGC
TCGACCTGCTGTCACCAACAAAGTCGGGGGAGACCAAATCCTCCTCAACG
TAACCCATGATCCCCTTGAGCTTCCCCTCAGATGCAGCCTTGATAGCCTT
CTTGATGTCATCATATGATGCAGCCTTCTCGGTTCTAACAGTGAGATCAA
CAACTGACACATCCACAGTGGGAACCCGGAAAGACATACCG
>gi_21556165_gb_BQ606836.1_
GAGCGACGATGTCTAGCTCGGCGGCGTCTACGACACCCTTTATCACCACC
GAGCTCATGACCTACATGTTCAAGTACGACACCGTCCACGGCCACTGGAA
GCACAGTGACATCAAGCTCAAGGACGACAAGACGCTGCTCTTTGGCGAGA
AGCCAGTTACCGTCTTCGGCGTCACGAACCCTGATGAGATCCCGCGGGGT
GAGGCTGGTGCCGATTACCTTGTGGAGTCCACCCGTGTCTTCACTGACGA
TGACCAAGACGTTGCTCACTTGAAGGGGGGTGCCAAGAAGGTGGTCATCT
CTGCCCCAAGCAAAGATGCCCCTATGGCTGAGGTTGGTGTAAATGAGGAC
AAGTACACCTCAAACGTTAACATTTGCTCAAATGCTAGCTGCACCACTAA
CTGCCTGGCTGCCCTAGCAAACATCATTAATGACGACTTCGGGATTATTG
AGGGGTTGATGACCACTGGTCATTGCATTACTGTCACACAGAACAACTGT
GTGG
>gi_21556558_gb_BQ607229.1_
CAATCCTCGATCTGTTCTCAGACCCTCCTCCGTCCGTCGCAGCTCCAGAT
TTCCTTCCCCATGGCTCCGATCAAGATCGGTATCAACGGTTTCGGCCGGA
TCGGCAGGCTTGTGGCCAGGGTTGCGCTCCAGAGCCCCGATGTCGAGCTC
GTCGCCGTCAACGACCCCTTCATCACCACCGACTACATGACCTACATGTT
CAAGTATGACACTGTCCACGGACAGTGGAAGCACCATGAAGTTAAGGTGA
AGGACTCCAAGACCCTTCTCTTCTGTGAGAAAGAGGTTGCTGTGTTTGGC
TGCAAGAACCCTGAGGAGATCCCATGGGCTGCTGCTGGTGCTGAGTACGT
TGTTGAGTCCACCCGTGTTTTCACCGACAAGGACAAGGCNTGCAGCTCAC
ATTAAGGGTGGGGGCCAAGAAAGGTCATCATTTTCTTGCTTCCCAGCAAG
GGATGCTTCCCCATGTTTTTGTCTTGTGGGGGTCACATGGAGAAAGGAAT
>gi_21557634_gb_BQ608295.1_
GCCGTGCCCAGACAACCTTCCATATTCGTGTTGCGTGGCGGCGGGAGGTT
CACTTCCTCTCCATGGGCCAGAATAAGAACGGAATCAACCGTTTCCGAAA
GATCCGGAAGGTTGTCTCCCAGGTGGGCCTTCACAACGACAAATTTGAAC
TTGTTGGCGTGAACAAACCCTTTATTAACAACCGGGTCCTTGACCTCCTT
GTTCAGGTCCAAAACCGTTAACGGCCATTGGAGGCCCAGGGACTTCAAGC
TCAAGGACGACAAGACTTTGTTCTTTGGCGAGAAACCAGTTACCGTCTTC
GGCGTCAGGAACCCTGAGGAGATCCCGTGGGGTGAGGCTGGTGCCGATTA
CTTTGTGGAGTCCACCGGTGTCTTCACTGACAAGGACAAGGCCGCTGCTC
ACTTGAAGGGTGGTGCCAAAAAGGTGGTCATTTTTGCCCCAAGCAAAAAT
GCCCCTATGTTTGTGGGTGGGGTCAACGAGGACAAGTACACCCTTANACG
TTAAACATTGTTCAAATGCTTGCTGAACCACTAACTGCCTTGCTCCCCTT
GTTAGGATCATTAATGACCACTTCGGTATTATTTGAAGGTTGGATGACCA
CTGTTCATGCCATCACTGGCACACAAAAAACCGTGATGGGCCCTTTGAGC
AAGGACCTGGAAAGGTGGCAGGCCC
>gi_21557700_gb_BQ608361.1_
GTCTCGAGTTTTTTTTTTTTTTTTTTTTTGAGTACTGGACTGAACGATTT
ATATATTCTTCACAAACCACAACCAAAAAAGAGTACTTGATTAGCAACTC
CATTACAGATACTAGAGGTTGATGCGGAAAACAGAAGGTAACTCATGTCC
AACTAACATGAACCAGGCGTCGTCTGGCGACACCATCCACATTTATTCTT
CGCATAGACAAAGCAGGGACACCTCTGACCAGGCGCCACAAACGAAAGCA
GAACGCTCTACTGAGTCTTGGCCATGTGGCGGATCAGGTCGACAACGCGG
TTGCTGTAACCCCACTCGTTGTCATACCACGAGACAAGCTTGACGAAGTG
GTCGTTCAGAGCAATTCCAGCCTTGGCATCAAAGATGCTCGACCTGCTGT
CACCGACAAAATCAGTGGAGACCAAAATCCTCTCGACGTAACCCATGATC
CCCTTGAGTTTTTCCCTCGGATGCAGCCTTTGATAGGCCCTTCTTGATGT
CATCCATATGGATGCAGCCCTTCTCCGGGTTCTAACAAGTGAGGATCAAA
CAAACTGGACAACAATTCCACAGAGGGGGAAACCCCCGGAAAGGAACATA
ACCCCCTAAAAGCCTTGCCCCATTTTCAACTTCAAGGGAAAGGAAACCTT
TTAACCAAACAGGGGCCTTTGGGCAGAGAACCCACATGGGCTTTCTTGGG
GGAAATGAAATTGTTAAAAAGCCTTTGGCGGGGCCCCTGGC
>gi_21558983_gb_BQ609644.1_
CTTCTCCCGTCCCGTCCCCAGCCAACCTCCCATCCCCGTCTCGCGTCGCA
GCGGCAGTTCCACTCCCTCGCCATGGGCAAGATTAAGATCGGAATCAACG
GTTTCGGAAGGATCGGGAGGCTCGTCGCCAGGGTCGCCCTCCAGAGCGAC
GATGTCGAGCTCGTCGCCGTCAACGACCCCTTTATCACCACCGAGTACAT
GACCTACATGTTCAAGTACGACACCGTTCACGGCCACTGGAAGCACAGTG
ACATCAAGCTCAAGGACGACAAGACGCTGCTCTTTGGCGAGAAGCCAGTT
ACCGTCTTCGGCGTCAGGAACCCTGAGGAGATCCCGTGGGGTGAGGCTGG
TGCCGATTACGTTGTGGAGTCCACCGGTGTCTTCACTGACAAGGACAAGG
CCGCTGCTCACTTGAAGGGTGGTGCCAAGAAGGTGGTCATCTCTGCCCCA
AGCAAAGATGCCCCTATGTTTGTGGTTGGTGTCAATGAGGACAAGTACAC
CTCAGACGTTAACATTGTCTCAAATGCTAGCTGCACCACTAACTGCCTTG
CTCCCCTAGCAAAGATCATTAATGACAACTTCGGTATTATTGAGGGTTTG
ATGACCACTGTTCATGCCATCACTGGCACACAGAAGACCGGTGATGGTCC
CTCGAGCCCAGACTGGAGAAGGGGGCAGGCCCGCAGCTTTAACATTATTC
CCAAGGACACTGGTGCTGGCCAAGGTTGTGGCAAGGTTTTTCTGAGCTGA
ATGGCAGGCTTACCCGGATTGTCTTTCCGGTTCCCACTGGGGATAGGGCA
ATTGTTGATCTAACTGTAAGACCGGAAAAGGGTGCTTATACGATGACATC
T
>gi_21559022_gb_BQ609683.1_
GCCGAGCCAATCCTTGATCTGTTCTCAACCTCCCCTTCGTGCGTAGCAGC
TACAGATATCCTTCCCCATGGCTCCGATCAAGATCGGGATCAATGGATTC
GGCCGGATCGGCAGGCTTGTGGCCAGGGTTGCGCTCCAAAGCCCCGATGT
CGAGCTCGTTGCCGTCAACGACCCCTTCATTACCACCGACTACATGACCT
ACATGTTCAAGTATGACACTGTCCATGGACAGTGGAAGCACCATGAAGTT
AAGGTGAAGGACTCCCAGACCCTTCTCTTCAGCCAGAAGGAGGTAGCTGC
GTTTGGCTAGACGAACCCTGATGAGATCCCATGGGCTGATGATGGTGCTG
AGTACAACGCTGACATCACCGGCGTTATCACTAGACAACGACACAGCTGT
AGCTCACATTACAGGTGGCGCCACAACCGTTATCATATCCTGCTCAACAC
ATAGATGCTCCCACTGCAAGCCGGGCGAGTCATTGACAAGGAACACCAAC
CGGAGATTCACATATCTTTACAACATCAGATGACCCACTTGCTGGAATGC
TCTCTTGGATCAATGCATCCATGAGAGAGTTGGGCAATGCCGTAGGATAG
AGATCTTGCCACGATGCGATGGCCACGTGATGCAACACCGATGTTGGCCA
CTTACTGGCACGGATTGGCTAGGAGATACGGTGGGCAGCTCATACATAAT
GTCCGGCATTCCATGATTCTGCAAAAGGAGCAACCACGAGGCTTGCAGAT
CCTGACGGCAATGTTTCAGCTAGGTGCAGGTCAGGGCATAATTCAACCTT
AAACAACCGTTAAAATGGAGGTGAACAGGGCAATGGCATTGAACAATCTT
TCCAACAAGGGCAACGTGTG
>gi_21625510_gb_BQ620431.1_
GGTTTTTAGCATTCACATACGAGCATGCTTTCTCGAGCCATGTTGGTACA
TGAACATGGACATACACATATTCTTAGGAACAAATAAGAAAGATAAATGG
AGAAGGAAAACCCAAAGCAATGTCAGAGTTGACAAAACTGCAATGGCACT
TTATATATGGCCTGTCGTGAGTGAGCTGTTTAGGCCTTGCCGGACTCCTC
GCAGCCCGGTGGCTTGAAGGCGATGAAGCTGACGCACTGCACCTGACGCA
TGTTGTCGAATCCGATGATGCGGACATACGTTGGACATGGCGTCGCCCAT
GCTCTCCACCGCCATGGCGCCACTCCAGGGGGGCATGCTGGAGTTCTCCG
GGCTGAGGAGCTCGTCGTCGCTGCCGCTCCGGCGGAATGCCACCTCCGAC
GACTTCATGTCCGCGGTCTCCTTCAGGACATACGCGGTGAGCACCAGCGG
CGGGTCGCGGAAGGCGCCGACGGAGGCCAAGCTCAAGGTGGCGATCAACG
GGTTCGGGCGCATCGGGCGCAACTTCCTGCGGTGCTGGCACGGGCGCGGC
GACAGCTCGCCGCTGGAGGTGATCGCCATCAACGACACCGGAGGCGTGAA
GCAGGCGTCCCACCTCCTCAAGTACGACTCCACGCTGGGCA
>gi_21832566_emb_AL820797.1_
CGGCACGAGGCACCGGTGTCTTCACCACCACCGAGAAGGCCAAGGCTCAC
TTGAAGGGTGGAGCCAAGAAGGTTGTCATCTCTGCTCCCTCCGCCGATCC
CCCATGTTCGTCATGGGCGTCAACCACGAGACTTTACAGTTCCGACATCG
AGGTGCTCTCCAACGCCTCTTGCACAACCAACTGCCTTGCTCCCCTGGGC
CAAGGTTGTCCACGACAAGTTCACCATCATTGAGGGTCTCATGACCACCA
TCCACTCCTACACTGCCACCCAGAAGGTCGTTGACGGCCCCTCCGCTAAG
GACTGGCGTGGTGGCCGTACCGCTGCCCAGAACATCATTCCCAGCAGCAC
TCGTGCCGCCGAGGCTGTCGGCGAGGTCATTCCTGAGCTCAACGGCGAGC
TCACTGGTATGGCCATGCGTGTTCCCACTGCCAACGTCTCGGTTGTCGAC
TTGACTGTCCGCATCGAGAAGGCTGCGTCCTACGACGAGATCAAGCAGGC
CATC
>gi_21833118_emb_AL821349.1_
AACCGGGTTCGGGCGCATCGGGCGCAACTTCCTGCGGTGCTGGCACGGGC
GCGGCGAACGCTCGCCGCTGGAGGTCATCGCCATCAACGACACCGGAGGC
GTGAAGCAGGCGTCCCACCTCCTCAAGTACGACTCCACGCTCGGCATCTT
CGACGCGGACGTCAAGCCCGTGGGCCACAACGCCATCTCCGTCGACGGCG
AGGTGATCAACGTGGTGTCCGACCGCAACCCCTCCAACCTGCCGTGGGGT
GAGATGGGCATCGACCTCGTCATCGAGGGCACCGGCGTCTTCGTCGACCG
CGCCGGCACGGGCAAGCATCTCGAGGCCGGCGCCTAGAAGGTGCTCATCA
CCGCACCCGGCAAGGGCGACATCCCCACCTACGTCTGCGGCGTCCACGCC
GACCTCTACACCCACGCCGACACCATCATCAGCAACGCCTCCTGCACCAC
CTACTGCCTCGCCCCCTTCGTCGAGGTGCTCGACCAAAAGTTCGGCATCA
TCGAGGGAACCATGACCACCACCCACTCATACACCGG
>gi_21835308_emb_AL816192.1_
TGGTCACTAGAAGTGGAACTACCCCAAACATTTGGTGGATAAGAAGGATG
GCAAGGGTATATCTGATATACAGATTATTGTGTACCTTACTAGTGTTCGT
AGTAGCCCTTGGGTATTTGATACTACTGGTCTTGTCAACCATCAACACTT
GATGCTCTTTCTTGATTTCTACCTTTGCCGATTTCAGCATCGCGAAGAGC
TCGGGAATCGTTTTCGTCATCCCCTTGCATATTATAGTTCATCACGAAGT
TCTAGTAGCTTGGTGATNATGACTAGAGAACTCTCTCGATCACTATCTTA
TCTAGAAGATTAACTCCCACTTGATTCAAGCGATTGTACTACCCAGACAT
TCTGAGTACATGCTCACTGGCCGAGCCATTCTCCTCCATCTTGTAGGCAA
AGTACTTGTTAGAGGTCTCATACCTCTCGACATGGGCCTGAGTCTGAAAT
ACTAATTTCAACTCTTGGAACATCTCATATGCTCTGTGGCGTTCAAAACG
TTTTTGAAGTCCCGGTTC
>gi_21835600_emb_AL816484.1_
GCGGACGATCTAATCATGTTCATGATCAACGCAAACACCAAATAGTATTC
TATTTAGGCTCAACACTAATACCGAAGGTAGAGCGGAGTGTGTAGATGGT
GATCATATCAATCTTGGAATCATTTCCAACACACATCATCACCTTGCTCT
TAACTAGTCTTTGTTTATTCTGCAACTCCTGTTTCGAGTTACTAATCTTA
GCAACCGAACCAGTATCAAATACCCAGGGGCTACTACGAATACTAGTAAG
GTACACATCAATAACATGTATACCAAATATACCTTTGTTCAGTTTGCCAT
CCTTCTTATCCTCCAGGTATTTGGGGCAGTTCTGCTTCCAGTGACCATTC
CCTTTGCAGTAGAAGCACTCAATTTCAGGCTTAATTTCAACTTTGGGCTT
CTTCACGGGAGTGGCAACTTGCTTGCCATTCTTCTTGAAGTTCCCTTTCT
TTCCCTTTGCCCTTTTTCTTGAAACTAGTGGTTTTTAACCATCAACACTT
GATGCTCTTTCT
>gi_21835636_emb_AL816520.1_
CTCCGGCAAAACCAAAATGGATTTATTTATTAAATCTTCATTTTTCCTAA
ATTTGGGAAAGTCATATTATTCCCTCTCTAAAAAATTTTATAGGAAAAAC
TTTATGAAGATAATTAAATAAATCCAAATGATCCTATTTTCAAAATTTGA
GAAATCCCAAATATGAAAATAATGAAACTTCCAACTCTCTCCGAGGGTCC
TTGAGTTCGTGAAATTTTCTAGGATCGGAAAATGCGAGAAAAAATATGAT
ATGCATGATGACCTAATGTATAACATTCCAAATTGAAAATTTGGGATGTT
ACAAACCTACCCCCTTAAGATGAATCTCGCCCTCGAGATTCGGGTTGGCT
AGAANATAGGTGAGGGTGGTCCTTGAGCAAAACTTCCTCTCTTTCCCAGG
TGGCTTCATCCTCAGTGTGGTGGCTCCACTGAACTTTACAAAACTTGATA
ACTTTGCTGCGGGTAACTCTGCTGGCATAATCGAGAATCTTAACAGTTTT
TCCTCATATGTCAGTCTCCTTCAACTGAATTGCTTCAGTGGCACTGTGTC
TCTTACGGTCC
>gi_21837130_emb_AL825609.1_
GCTGCAGGCTTCAGGACATACGCGGTGAGCACCAGCGGCGGGTCGCGGAA
GGCGCCGACGGAGGCCAAGCTCAAGGTGGCGATCAACGGGTTCGGGCCCC
TTCGGCCCCACTTTCCTGCGGTGCTGGCACGGGCGCGGCGACAGCTCGCC
GCTGGAGGTCATCGCCATCAACGACACCGGAGGCGTGAAGCAGGCGTCCC
ACCTCCTCAAGTACGACTCCACGCTCGGCATCTTCGACGCGGACGTCAAG
CCCGTGGGCGACAACGCCATCTCCGTCGACGGCGAGGTGATCAAGGTGGT
GTCCGACCGCAACCCCTCCAACCTGCCGTGGGGTGAGATGGGCATCGACC
TCGTCATCGAGGGCACCGGCGTCTTCGTCGACCGCGCCGGCGCGGGCAAG
CATCTCGAGGCCGGCGCCCAGAAGGTGCTCATCACCGCACCCGGCAAGGG
CGACATCCCCACCTACGTCTGCGGCGTCAACGCCGACCTCTACACCCACG
CCGACACCATCATCAGCAACGCCTCCTGCACCAC
>gi_21838429_emb_AL826908.1_
CTGCAGGTCCCCACCTACGTCGTCGGCGTCAACGAGGGCGACTACGACCA
TGACGTCGCCAACATCATCAGCAACGCTTCTTGCACCACCAACTGCCTCG
CGCCATTCGCCAAGGGTCCCTTGGAACAAGGAGTTCGGGATCGTGAAGGG
GACCATGACAACCACGCACTCGTACACGGGCGACCAGAGGCTGCTGGACG
CGTCCCACCGCGACCTGCGGAGGGCGAGGGCAGCGGCGCTGAACATCGTG
CCGACGAGCACGGGCGCCGCCAAGGCCGTCTCCCTGGTGCTGCCGCAGCT
CAAGGGCAAGCTCAACGGCATCGCGCTCCGCGTGCCCACGCCCAACGTCT
CCGTGGTGGACCTCGTCATCAACACCGTCAAGACCGGCATCACCGCCGAC
GACGTGAACGCGGCGTTCCGCAAGGCCGCCGACGGGCCGCTCAAGGGCAT
CCTCGACGTCTGCGACGAGCCGCTCGTGTCCGTCGACTTCCGCTGCTCCG
ACGTCTCCACCAGCATCGACGCCTCCCTCACCATGGTCATGGGCGACGA
>gi_21997884_gb_BQ789412.1_
TCGGCACGAGGCAAGAGCGAGAAGCTAGAGCACTTCCAACTCGAGGTTAG
CTAGCCAGGCTCCATGGCCCGCATTGCGCCTCTCGTGCTGGTCGGCGCTG
CTCTCCGTGCTGGTCGCGCCCTCGGCAAGGGATGCCCCAGGCTGCCCCGA
CCCCGGACGACGCCTCCCACGGACCATGTCGCAGATACGTGAACGCCCAC
GACCCCTTCATCACCACCGAGTAGATGACCTACATGTTCAAGTACGACAC
CGATCACGGCCACTGGAAGCACAGTGACATCAAGCTCAAGGACGACAAGA
CTCTGCTCTTTGGCGAGAAGCCAGTTACCGTCTTCGGCGTCAGGAACCCT
GAGGAGATCCCGTGGGGTGAGGCTGGTGCCGATTACGTTGTGGAGTCCAC
CGGTGTCTTCACTGACAAGGACAAGGCCGCTGCTCACTTGAAGGGTGGTG
CCAAGAAGGTGGTCATCTCTGCCCCAAGCAAAGATGCCCCTATGTTTGTG
GTTGGTGTCAACGAGGACAAGTACACCTCAGACGTTAACATTGTCTCAAA
TGCTAGCTGCACCACTAACTGCCTTGCTCCCCTAGCTAAGATCATTAATG
ACAACTTCGGTATTATTGAGGGTTTGATGACCACTGTTCATGCCATCACT
GCCACACAGAAGACCGTTGATGGTCCCTCGAGCAAGGACTGGAGAGGTGG
CAGGGCCGCAAGCTTTAACATCATTCCCAGCAGCACTGGTGCTGCTAAGG
CTGTTGGTAAGGTTCTTCCTGAGCTGAATGGCAAGCTTACCGGTATGTCT
TT
>gi_22143326_gb_BQ839004.1_
ATTCGGCACGAGGTGGATGTGTCAGTTGTTGATCTCACTGTTAGAACCGA
GAAGGCTGCATCATATGATGACATCAAGAAGGCTATCAAGGCTGCATCTG
AGGGGAAGCTCAAGGGGATCATGGGTTACGTTGAGGAGGATTTGGTCTCC
ACCGACTTTGTTGGTGACAGCAGGTCGAGCATCTTTGATGCCAAGGCTGG
AATTGCTCTGAACGACCATTTCGTCAAGCTTGTCTCGTGGTATGACAACG
AATGGGGTTACAGCAACCGCGTTGTCGACCTGATCCGCCACATGGCCAAG
ACTCAGTAGAGTGCTCTGCTTTCCTTTGTGGCGCCTGGTCAGAGGTGTCC
CTGCTTTGTCTATGCAAGAAAAATGTGGATGGCGTCGCCAGACGACGCCT
GGTTCATGTTAGTTGGACATGAGTTACCTTCTGTTTTCCGCATCAACTAG
TATCTGTAATGGAGTTGCTAATCAAGTACTCTTTTTTGGTTGTGGTTTGT
GAAGAATAAAAAAAAAAAAAAAAAAA
>gi_222362788_gb_GH726223.1_
CAACCAAAAAAGAGTACTGGATTAGCAACTCCATTACAGATACTAGTTGA
TGCGGAAAACAGAAGGTAACTCATGTCCAACTAACATGAACCAGGCGTCG
TCTGGCGACGCCATCCACATTTATTCTTCGCATAGACAAAGCAGGGACAC
CTCTGACCAGGCGCCACAAAGGAAAGCAGAGCACTCTACTGAGTCTGGGC
CAGGTGGCGGATCAGGTCGACAACGCGGTGGCTGTAACCCCATTCGTGGT
CATACCACGAGACAAGCTAGACGAAATGGTCGTTCAGAGCAATTCCAGCC
TGGGCATCAAAGATGCTCGACCTGCTGTCACCAACAAAGTCGGGGAGACC
AAATCCTCCTCAACGTAACCCAAGATCCCCTGAGCTTCCCCTCAGATGCA
GCCTGGATAGCCTTCTTGATGTCATCATATGATGCAGCCTTCTCGGTTCT
AACAGGGAGATCAACAACGGACACATCCACAGGGGGAACCCGGAAAGACA
TACCGGTAAGCTGGCCATTCAGCTCAGGAAGAACCTTACCAACAGCCTTA
GCAGCACCAGGGCTGCTGGGAAAGATGGTAAAGCAGCGGCCCGGCAACTC
TCAGTCCAGGCTCGAGGGACATAAAAGGACTCAGGGAGGAGAGAAGGGAA
AGAAAAGGGGCATAAAACCTAAAAAAACCGAATAGGCATAAGGATCTAGG
TAGGGGAGCAAGAAGAAGGGGGCAGCCAGAATTGAAAAAGGTTAGGTCGG
AGG
>gi_222363028_gb_GH724712.1_
CATGCTCGCAGAAATAAGTTCTATAGCTGCAAGATGGAGGAGAACAGTTC
TGTCAGTGAGCATATACTCAAAATGTCTGGGTATAATAATCACTTGATTC
AGATGGGAGTTAATCTTCCGGATGATTGCGTCATTGACAGAATTCTCCAA
TCACTGCCACCAAGCTACAAGAGCTTCGTGATGAACTATAATATGCAAGG
GATGAACAAGACTATTCCCGAGCTCTTCGCAATGCTGAAAGCTGCGGAGG
TAGAAATCAAGAAGGAGCATCAAGTGTTGATGGTCAACAAGACCACTAGT
TTCAAGAAAAAGGGCAAAGGGAAGAAGAAGGGGAACTTCAAGAAGAACAG
CAAGCAAGTTGCTGCTCAGGAGGAGAAGCCCAAGTTTGGACCTAAGCCTG
AAACTGAGTGCTTCTACTGCAAGCAGACTGGTCACTGGAAGCGGAACTGC
CCCAAGTATTTGGCGGATAAGAAGGATGGCAAGGTGAACAAAGGGACTAC
GGATTAAGCGAACACTGGCAAAGGACGAGGTGACGATGCGCGTGGGAAAC
GGCTCCAAAGTTGATGTGATCGCGGTCGGCACGCTACCTCTACATCTACC
TTCGGGATTAATATTAGACCTAAATAATTGTTATTTGGTGCCAGCGTTAA
GCATGAACATTATATCTGGATCTTGTTTGATGCGAGACGGTTATTC
>gi_222363093_gb_GH724513.1_
GGACCATAAAAGATATTATTCATATAAATAGAACAACCATTATTCTCTGA
TTTAAATGAATAACCGTCTCGCATCAAACAAGATCCAGATATAATGTTCA
TGCTTAACGCTGGCACCAAATAACAATTATTTAGGTCTAATATTAATCCC
GAAGGTAGATGTAGAGGTAGCGTGCCGACCGCGATCACATCAACTTGGGA
GCCGTTTCCCACGCGCATCGTCACCTCGTCCTTGGCCAGTGTTCGCTTAA
TCCGTAGTCCCTTGGTTCACCTTGCCATCCTTCTTATCCGCCAAATACTT
GGGGCAGTTCCGCTTCCAGTGACCAGTCTGCTTGCAGTAGAAGCACTCAG
TTTCAGGCTTAGGTCCAAACTTGGGCTTCTCCTCCTGAGCAGCAACTGGC
TGGCTGTACTTCTTGAAGTTCCCCTTCTTCTTCCCTTGGCCCTTTTTCTT
GAAACTAGTGGTCTTGTTGACCATCAACACTTGATGCTCCTTCTGGATTT
CTACCTCCGCA
>gi_222363590_gb_GH721787.1_
CACCGACTACATGACCTACATGTTCAAGTATGACACTGTCCACGGACAGT
GGAAGCACCATGAAGTTAAGGTGAAGGACTCCAAGACCCTTCTCTTCGGT
GAGAAGGAGGTTGCGGTGTTTGGCTGCAGGAACCCAGAGGAGATCCCATG
GGCTGCTGCTGGTGCTGAGTACGTTGTTGAGTCCACCGGTGTTTTCACTG
ACAAGGACAAGGCTGCAGCTCACATTAAGGGTGGTGCCAAGAAGGTCATC
ATTTCTGCTCCCAGCAAGGATGCTCCCATGTTTGTCTGTGGTGTCAATGA
GAAGGAATACAAGTCTGACATCGACATTGTCTCCAACGCTAGCTGCACCA
CTAACTGCCTTGCTCCTCTTGCTAAGGATATCAATGACAGGTTTGGCATT
GTTGAGGGTTTGATGACCACAGTTCATGCCATGACTGCAACCCACAAGAC
TGTTGATGGTCCTTCCAGCAAGGACTGTAGAGGTGGAAGGGCTGCCAGCT
TCAACATCATTCCAAGCAGCACTGGTGCCGCAAAGGCTGTTGCCAAGGTG
CTCCCAGAGCTTAACGGAAAGTTGACTGCGATGGCCTTCCGTGTTCCCAC
TGCTGATGTTTCTGTTGCTGATCTGACTGTTAGACTTGCGAAGCCAGCAA
CCTATGATCAGATTTAGGCCTGCTC
>gi_222365634_gb_GH723929.1_
AAAAAAAAACGAAATGTGATTGATAACCCAAAAAAATGAGTGAAAATGAC
TCATGATTTAGTTCAAGCAAGTACATAATACCACCAAAATGTGAGCCGCT
AAGCCCAACCAACCATCAGGATACATCCAATAAAAGGTTTTTAGCTGACA
TAATTCCATACAAAAATTTATTCTCAAAAAAAGAGGCTTTGAACACTCCT
CTGGGGCAAACCACTCTCCCCTGTATGCCTCTCATTTACTTGGGGCTGGG
CATGTGACGGATGAGGTCGACCACGCGGGTGCTGTATCCCCACTCGTTGT
CGTACCAGGAGACAAGCTTGACAAAGTTGTCGTTCAGAGCAATCCCGGCC
TTGGCATCGAAAATGCTGGACCTGTGGTCACCCTGGAAGTCAGGGGAAAC
AAGGTCCTCATCAACGTAACCCAAAAGGCCCTTGAGGTTTCCCTCAAACT
CCTCCTTGATAGCAGCCTTAATCTGATCATAGGTTGGTGGCTTCGCAAGT
CTAACAGTCAGATCAACAACAGAAACATCAACAGGGGGAACACGGGAAGG
CCATTCCAGTCAACTTTCCGTTAAGCTCTGGGGAGCACCTTGGCAAAAGC
CTTGGGGGCACCAGGGGGTGGTTGGAATGTTGTTGAAGCTGGGAGCCCCT
CCACCCCTCCAGTCCTGGTGGAAAGACCAACAAAAGTTTTTGGGGTTGGG
GAAGGGGATGAAAGGGGGGCAAAAAACCCTCAAAAAGGGCCAAACCTGGT
ATTGTAACCTTAAAAAAGGAGGAGGGGGTAGGGGGGNGTAGGGGGAAAAA
GGGGTGTTGAAATGTTTCTTTTATGGACCAAAAAAACAGGGGACTTTGGG
GGGGAAAATTGACTTTGGGCACCCCTATGGGGGGGGCTTTTGTGGGAAAA
CGGGGTCA
>gi_222366809_gb_GH727155.1_
AGTTCAAGCAAGTACATAATACCACCAAAAGGTGACCAACCATCAGGATA
CATCCAATAAAAGGTTTTTAGCTGACATAATTCCATACAAAAATTTATTC
TCAGAAAAAGAGGCTTGGAACACTCCTCTGGGGCAAACCACTCTCCCCGG
TATCTTCATGCCTCTCATTTACTTGGTGCTGGGCATGTGACGGATGAGGT
CGACCACGCGGGTGCTGTATCCCCACTCGTGGTCGTACCAGGAGACAAGC
TTGACAAAGTTGTCGTTCAGAGCAATCCCGGCCTGGGCATCGAAGATGCT
GGACCTGTGGTCACCCTGAAAGTCAGGGGAAACAAGGTCCTCATCAACGT
AACCCAAAAGGCCCTTGAGGTTTCCCTCAAACTCCTCCTGGATAGCAGCC
TTAATCTGATCATAGGTGGCTGGCTTCGCAAGTCTAACAGTCAGATCAAA
AACAGAAACATCAACAGGGGGAACACGGAAGGCCATTCCAGTCAACTTTC
CGTTAAGCTCGGGGAGCACCTGGCCAACAGCCTTGGCGGCACCAGGGCGG
GTGGGAAGGATGTGGAAGCGGGCAGCCCTTCCACCTCTCCAGTCCGGCGG
GAAGGACATCAAAGTTTCGGGGTGGAGTCAGGGGAAGAAAGGGGGAATAA
AACCCTCAAAAAGCCAAACCGTATGGATAACCAGCAAGAGGAGAAGGGAG
TAGGGGGAGTAGGGGGAAAAAGGGAAGTAAATGGATCCTTTATGACCAAG
AAAAAGGGACATCCGGGGGAGAAAAGAAACTTGGGCACTAAGGAGGGGCG
GCGGGGGAAACCGGGNAAAAGACAACAACACAGGTCTAGTCCG
>gi_222367851_gb_GH728941.1_
AGAGTTATCTCTCTATTAAGGCAAACACAAGTACTGGACTGAACGATTTA
TATATTCTTCACAAACCACAACCAAAAAAGAGTACTTGATTAGCAACTCC
ATTACAGATACTAGTTGATGCGGAAAACAGAAGGTAACTCATGTCCAACT
AACATGAACCAGGCGTCGTCTGGCGACGCCATCCACATTTATTCTTCGCA
TAGACAAAGCAGGGACACCTCTGACCAGGCGCCACAAAGGAAAGCAGAGC
ACTCTACTGAGTCTTGGCCATGTGGCGGATCAGGTCGACAACGCGGTGCT
GTAACCCCATTCGTTGTCATACCACGAGACAAGCTTGACGAAATGGTCGT
TCAGAGCAATTCCAGCCTTGCATCAAAGATGCTCGACCTGCTGTCACAAC
AAAGTCGGTGGAGACCAAATCTCCTCAACGTAACCATGATCCCCTGAGCT
CCCTCAGATGCAGCTTGATAGCCTTCTGATGTCATCATATGATGCAGCTT
CTCGGTCTACAGGAATCAAAAATGACAAATCCAAAGGGGAACCCGAAAAA
TACGGTAAGTTGCATCAGTCAGAAAACTTACAACAACCTTAGAGCACCAG
GGTGGGGGACCCGGGGTCGACCCGGAATCCGACCGGACCGAGGGTACAAC
TCCCCAAAAGGGTGATAAAAGGGGGGAAAAGGGCAAAGGGTTCCGGGGAA
AGGGTACCCCCCAAACCCAAAAAAAACCGAAAAAAAGGGAACCGGGGGCA
AAAGAACAACCAAAAAAGGGGGCCCCCCCTCCCCAGAACAGGGGCAGATA
AATCACCCGGGGAGGGGGGGTTTGGCCC
>gi_222368494_gb_GH727608.1_
GGACTGAACGAATTTATATAATCTTCACAAACCACAACCAAAAAAGAGTA
CTGGATTAGCAACTCCATTACAGAAGTACTAGTTGATGCGGAAAACAGAA
GGTAACTCATGTCCAACTAACATGAACCAGGCGTCGTCTGGCGACACCAT
CCACATTTATTCTTCGCATAGACAAAGCAGGGACACCTGACCAAAGGAAA
TCAGAACGCTCTACTGAGTCTGGGCCATGTGGCGGATCAGATCGACAACG
CGGTTGCTGTAACCCCACTCGTTGTCGTACCACGAGACGAGCTTGACGAA
ATGGTCGTTCAGAGCAATTCCAGCCTTGGCATCAAAGATGCTCGACCTGC
TGTCACCGACAAAGTCAGGGGAGACCAAATCTTCCTCGAAATAACCCATG
ATCCCCTTGAGTTTTCCCTCAGATGCAGCCTTTATAGCCTTCTTGGAAGT
CATCGTATGATGCAGCCTTCTCGGTTCTAACAGGGAGATCAACAACTGAC
ACATCCACAGGGGGAACCCGGAAAGACATACCGGTAAGCTGGCCATTCAG
CTCAGGAAGAACCTGGCCAACAGCCTAGGCAGCACCAGGGCGGGGGGGAT
GATGTTAAAGCTGGCGGCCCGGCCACCTCTCAGTCTAGCTCGAGGGACCC
GGACGCGAGGGTCGACCGGGAAACCGGCCGGACCGAGGCGTACAGCTTCC
TAAAGGAGTGGATAAAGCGGGGAACAAGGCAAACGGTCCGGGAGAAAGGA
CGCCAAAACACAAAAAAAAACGACTAAGGAAGCAGGGGCAAGGGGGTATC
AATAAG
>gi_222368771_gb_GH727703.1_
AAAACAGAAAAGCAACACCAAAAGAGAAAACAGGTCCAACTAACATGAAC
CAGGCGTCGTCTGGCGACACCATCCACATTTATTCTTCGCATAGACAAAG
CAGGGACACCTCTGACCAGGCGCCACAAACGAAAGCAGAACGCTCTACTG
AGTCTTGGCCATGTGGCGGATCAGGTCGACAACGCGGTTGCTGTAACCCC
ACTCGTTGTCATACCACGAGACAAGCTTGACGAAGTGGTCGTTCAGAGCA
ATTCCAGCCTGGGCATCAAAGATGCTCGACCTGCTGTCACCGACAAAATC
AGTGGAGACCAAATCCTCCTCGACGTAACCCATGATCCCCTGAGTTTTCC
CTCGGATGCAGCCTGATAGCCTTCTTGATGTCATCATATGATGCAGCCTT
CTCGGTTCTAACAGGGAGATCAACAACTGACACATCCACAGGGGGAACCC
GGAAAGACATACCCGTAAGCTGGCCATTCAGCTCAGGAAGAACCTTACCA
ACAGCCTGGCAGCACCAGGGCGGCGGGAAAGAAGTTAAGCTGCGGCCCGC
CACTCTCCAGTCTGGCTCGAGGACATCAAGGTTTTCGGGGGGAGGAAGCA
TGCAGGGTCATAAACCCCAAAAACGAGTGGCATAAAGTTTAACAAGGGAA
CAGGAGGAGGGGGAGCAAGATAGAAAAACGACCCGGGCCACCCGAATCCG
ACGAACGGGGGGACAACTCCAAAAGAGATAAAGGGGGAAAGGGAAAGGTC
GGGAAGGTCCCACCCCCAAAACCCAAAAAAAACGGGGAAAAAAAAAAAGG
GCCCCCCCAAAGGGGCATAAAAACGGGGGGGGGGGGTTTAAAAACACACA
AAAANAAGAAAAAAAAAAAAAAAAAAAAAAAAAAAAAATNATAAATCCCA
NCNCAANATTCTCATTTTCTACACTTAAAAACCAAAATAAATACATAATA
TCCTTTTCTAGATTT
>gi_222370408_gb_GH731478.1_
GGATGCCACCACAGGGGCCAAAGTAACAGCACTATGACTGGACGAGTCGG
AGATTGGGTTTATTGTCCACCCACAACAGTTCAATTATGGGGTTTTACAG
ACCAGCATGAGCGTTCTGCAGCTTCAAGTCGACGCCGATTGATTTGATTG
TTTTCATCGTACAGAATTATTATTATTCCAGGATACGAAAATGGCCATCA
AAATTGCAGCCTTCACTTCCTACACTACGCGAGGAGACCTTCTGTGCTAA
ATCGTATCGTGGCATCATCGTTAGGCAACAAGAGACATGTGCCCGATCAG
ATCGAGGACACGGTTGCTGTAGCCCCACTCGTTGTCGTACCAGGAGACGA
GCTTCATGAAAGATGAACTTAGTCCCATACCAGCATGGGCATCAAATATG
CTCGACCTGGTGTCACCAACGAAATCGTTTGAAACAACATCCTCATCTGG
GTAGCCTAAAATACCTTTAAGCGAACCTTCTGATGCTTCCTGATAGCTGC
TTTCACATCTTCATAGGAAGCATTTTTCTCAAGTCGGCAGGTCAGATCAA
CAACAGATACGTTAGGGGTAGGAACCCGGAAGGCCAGGCCAGGGA
>gi_23145259_dbj_BJ282205.1_
CTCCGTCTCGCGTCGCGGCGGCAGTTCCCTCCCTCGCCNTGGGCAAGATA
AGATCGGAATNACGGTTTCGGAAGGATCGGGAGGCTCGTCGCCAGGGTAG
CCCTCTAGAGCGACGATGTCGAGCTCGTCGCCGTCAACGACCCCTTCATC
ACCACCGAGTACATGACCTACATGTTCAAGTACGACACCGTTCACGGCCA
CTGGAAGCACAGTGACATCAAGCTCAAGGACGACAAGACTCTGCTCTTTG
GCGAGAAGCCAGTTACCGTCTTCGGCGTCAGGAACCCTGAGGAGATCCCG
TGGGGTGAGGGCTGGTGCCGATTACGTTGTGGAGTCCACCCGGTGTCTTC
ACTGACAAGGACAAGGCCGCTGCTCACTTGAAGGGTGGTGCCAAGAAGGT
GGTCATCTCTGCCCCAAGCAAAGATGCCCCTATGTTTGTGGTTGGTGTCA
ACGAGGACAAGTACACCTCAGACGTTAACATTGTCTCAAATGCTAGCTGC
ACCACTAACTGCCTTGCTCCCCTAGCTAAGAATCATTAATGACAACTTTC
GGTATTATTGAGGGTTTGATGACCACTGTTCATGCCATCACTGCCACACA
GAAGACCGTTGATGGTCC
>gi_23162383_dbj_BJ318918.1_
AAATGTGAGCTCTAAGCCCAACCNACCATCAGGATACATCCAATAAAAGG
TTTTTAGCTGACATAATTCCATACAAAAATTTATTCTCAGAAGAAAGGCT
TTGAACACTCCTCTGGGGCAAACCACTCTCCCCAGTAACTTCATGCCTCT
CATTTACTTGGAGCTGTGCATGTGACGGATGAGGTCGACCACACGGGTGC
TGTATCCCCACTCGTTGTCGTACCAGGAGACAAGCTTGACAAAGTTGTCG
TTCAGAGCAATCCCGGCCTTGGCATCAAAGATGCTGGACCTGTTGTCACC
CTGGAAGTCAGTGGAAACAAGGTCCTCATCCACGTAACCCAAAATGCCCT
TCGCCGTTACAATCCCTACCACTGATAAATCCTTATGCATAACTACCAAT
GTTGTCGTTCATACCTTCATCCCCAGTTGCTTTTGTTATTACAAGATGTC
CTGAAATACTCTTCGATGTTCCGAGGATCCTTTATGCTTACTGCCCTGCA
GTCCTTGCCGCATGAATACCCCTTCGGTTAATTACTCGCTCTTATCGAGT
ATCCATTCACCCCAGTTATTCTTATGTTTCATAAGATACTTGGTAATACA
ATCCGAGCTTTCGATGACCTCTGTCGCCTATTGCTCTAGAAAGTCTTACC
TGCCTACACTCTGATGAATTCCATATGCCTACCAGT
>gi_239860773_gb_GR303066.1_
AACCATCAAATTTACCCCTTTATCTCAATTACTGAATTATTCTAAATTAT
TTTAATTACTTTGTTTATGCTAGCTGTATGCAAGTGCCACTGTTCTTCAG
GGACTTAGCTTTTGCAATGTATTTCCAACACTAGTGATGTGATGCTAACT
TACATTTTCACTGAATGTCAGGGTGGTGCCAAGAAGGTGGTCATCTCTGC
CCCAAGCAAAGATGCCCCTATGTTTGTGGTTGGTGTCAATGAGGACAAGT
ACACCTCAGACGTTAACATTGTCTCAAATGCTAGCTGCACCACTAACTGC
CTTGCTCCCCTAGCAAAGATCATTAATGACAACTTCGGTATTATTGAGGG
TTTGATGACCACTGTTCATGCCATCACTGCCACACAGAAGACCGTTGATG
GTCCCTCGAGCAAGGACTGGAGAGGTGGCAGGGCCGCAAGCTTTAACATC
ATTCCCAGCAGCACTGGTGCTGCCAAGGTACGCCACGAACAGCATATTGT
GCATTTGTTTTCAGACACTGTTTTGAATGGACTGCTCACTTTTTCAGTTT
GTCTAATTCACATCTAAATGTTTTCTGGATGTCACATCTAACCTCCCGCA
AATAAC
>gi_239861557_gb_GR303771.1_
GTTGGTACCCGGGATTCGGCCATTACGGCCGGGTGACTGGAACTGTCAAA
GTTGGAATCAACGGCTTTGGTCGTATCGGACGAATCGTTGGACGAAATGC
CATGCTCCACGGTGGAGTTGAGGTTGTTGCCATCAACGACCCATTCATCG
ACCTTGAATACATGGTTTACATGTTCAAGTACGACTCCACTCACGGTCGA
TTCAAAGGTGAAGTCAGCACCGCCAACGGCAAGCTGATCATCGATGGCAA
GACCATCGATGTCTACTCCGAGCGAGACCCTAGCGCTATCCCCTGGGGCA
AATCTGGCGCCGATTACGTTATCGAGTCAACTGGTGTCTTCACCACCAAG
GAGGCCGCTTCGGCTCACTTGAAAGGTGGTGCCAAGAAGGTCATCATCTC
TGCCCCTTCAGCCGATGCCCCGATGTATGTCGTTGGTGTCAACCTTGACT
CCTACGACCCCAAGGAAACTGTCGTTTCCAACGCTTCTTGCACAACCAAC
TGTCTGGCTCCCCTTGCCAAGGTCATTCATGACAAATACGGTATCATCGA
AGGACTTATGACCACTGTCCACGCCACCACTGCTACTCAAAAGACCGTCG
ATGGTCCCTCCGGTAAGGACTGGCGTGGTGGGCGTGGTGCTTCTGCCAAC
ATCATCCCCTCAAGCACTGGTGCTGCCAAGGCTGTCGGCAAAGTTATCCC
TGCCCCTCATGGCAAGCTTACCGGTATG
>gi_24978413_gb_CA484408.1_
TTTTTTTTTTTTTTTTTGGAGAGTAATTTTCAATGTTTCATTATAAATTG
TGTAGCTACAAATAGAATTTGAATCCAAATGCATAATTCTTGAACTAGTA
ATGTTTTATAGAATCCCCGGTGAAGCCAAAAAGAAATAAGAGAAAGGAAA
CATCAAATGGTAGCATTGATCCCTGGCCTGTCCAATAATGAGCTTAGCAG
CTCCAGTGCTGCTGGGAATGATATTGAAACTAGCAGCCCTTCCACCCCTC
CAGTCCTTAGCTGAGGGCACATCAACAGTCTTCTGGGTAGCTGCAAGGAT
CCACACTTATCACAGTAAAGACTACAAACACATTGCTAAATATGTTTTCC
ATTTAACCTATTTTGTAAAGCAAACTGTGATGGCATGAACAATGGTCAGA
AATACAATTGCAGAGCCCTATATTTACAATTTACATTATTCCGTTTGCAA
TTATTTAGATGACCTATATACATACTTCACTGCAAATAATATACAGTAAA
AAAAAGAGCAGCAGCATAGTCACATATATAACAAATTGCTTCTGTGATAG
TCACTAACAAAGCGGCAGCAAACTAACACAAATCACAAAATTGTTGTTCA
GTGCTCGTGGTGCTGTCATGGAGGACAGAAGCCTCTTCTTGGCCCTGAGT
TTGCTGCAGTGGTGACGGTGAGGGCGGCATCAACATTGGTG
>gi_24978971_gb_CA484966.1_
GGACGAGGGCTTCCTTCATCTCGAGCATCTCCTATCTCCGTCGTCCTCGT
TCTTCAACTCGCCATGGGCAAGATTAAGATCGGAATCAACGGTTTCGGAA
GGATCGGCAGGCTCGTGGCCAGGGTCGCGCTTCAGAGCGAGGATGTCGAG
CTGGTCGCCGTCAACGACCCCTTCATCACCACGGACTACATGACCTACAT
GTTCAAGTATGACACGGTGCACGGCCACTGGAAGCACAGTGACATCACCC
TCAAGGACTCCAAGACCCTTCTCTTCGGTCAGAAGCCGGTCACCGTCTTT
GGCATCAGGAACCCTGAGGAGATCCCGTGGGGCGAGGCTGGTGCTGACTA
TGTCGTGGAGTCCACTGGTGTCTTCACTGACAAGGATAAGGCTGCGGCTC
ACTTGAAGGGTGGTGCCAAGAAAGTTGTTATCTCTGCCCCAAGCAAAGAT
GCGCCCATGTTCGTTGTTGGTGTCAACGAGGACAAGTACACCTCAGATAT
TAACATTGTTTCCAATGCTAGCTGCACAACAAACTGCCTGGCTCCCCTTG
CCAAGGTCATCCATGACAACTTTGGTATCATCGAGGGTCTGATGACAACT
GTTCATGCCATCACTGCCACCCAGAAGACTGTTGATGGACCCTCAGCCAA
GGACTGGAGAGGTGGCAGGGCTGCTAGCTTTAACATCATCCCCAGCAGCA
CTGGAGCTGCCAAGGCTGTTGGTAAGGTTCTTCCTGATTTGAATGGCAAG
CTCACTGGTATGTCCTTCCGG
>gi_24979180_gb_CA485175.1_
TGTCCGTGGACTTCAGGTGCTCCGACGTGTCCTCCACCATCGACGCGTCG
CTCACCATGGTCATGGGCGATGACATGGTCAAGGTCGTCGCCTGGTACGA
CAACGAGTGGGGGTACAGCCAACGCGTGGTTGATCTGGCGCACCTGGTGG
CGGCCAAGTGGCCAGGCGCGGCGGCGGCGGGCAGCGGCGACCCTCTGGAG
GACTTCTGCAAGGACAACCCCGAGACCGACGAGTGCAAGGTGTACGAAGC
ATGATGAGGCCCCCTTGTTGTAGGCCAGGGGCCGCCGTGTGCTCAGAAAA
TTCACTAGCTTTGCCTCGTGTTCTTTCGATAGAGAATACTATATACAGAT
TCGCCGAAAGAGACGTAGACGAAAATGTGCCGTTTTCTATGAGTTGTGTA
TGTAATCACTGAACTCGTACAGGCTTCCGCTTTTCGATCATTTCCTGTTG
GGACTCCTGTAATTCTGCGGTGTGTGTTTATTTCATCAATCATGCCGACA
TGATCGATCCATCATATACTTTTATACTAATATAAGTACATGTAAAGATT
TCGTG
>gi_24979810_gb_CA485805.1_
TACATGACCTACATGTTCAAGTACGATACCGTGCACGGCCAATGGAAGCA
CAGCGACATCAAGATCAAGGACTCCAAGACTCTGCTCTTGGGCGAGAAGC
CGGTCACCGTTTTCGGCATCAGGAACCCTGACGAGATTCCGTGGGCTGAG
GCTGGTGCTGAGTATGTCGTGGAGTCCACCGGTGTCTTCACTGACAAGGA
GAAGGCTGCTGCTCACTTGAAGGGTGGTGCCAAGAAGGTTGTCATCTCAG
CCCCGAGCAAAGATGCTCCGATGTTTGTCTGCGGTGTCAACGAGGACAAG
TACACTTCAGATATTGATATTGTCTCAAATGCTAGCTGCACCACAAACTG
CCTTGCTCCTCTTGCCAAGGTCATTCATGACAACTTTGGTATTATCGAGG
GTCTGATGACAACTGTTCATGCCATCACTGCCACCCAAAAGACCGTTGAT
GGACCGTCCAGCAAGGACTGGAGGGGTGGCAGGGCGGCCAGTTTTAACAT
CATTCCCAGCAGCACTGGTGCTGCCAAAGCTGTTGGCAAGGTTCTTCCTG
ATTTGAATGGCAAGCTTACGGGAATGTCCTTCCGTGTTCCCACTGTCGAT
GTCTCAGTTGTTGATCTCACAGTTAGAATCGAGAAGGCTGCCTCATATGA
TGCTATCAAGAGTGCTATCAAGTCTGCATC
>gi_24980189_gb_CA486184.1_
GCCAGGCTGTTGGTAAGGTTCTTCCTGATTTGAATGGCAAGCTCACTGGT
ATGTCCTTCCGGGTTCCCACCGTGGATGTGTCAGTTGTTGACCTCACTGT
CCGAATCGAGAAGGGTGCCTCCTATGGGGATATCAAGAAAGCTATTAAGG
CTGCTTCTGAGGGACCACTCAAGGGTATCATGGGCTATGTGGAGGAGGAT
TTGGTTTCCACCGACTTCGTTGGTGACAGCAGGTCGAGCATCTTCGATGC
CAAGGCTGGTATTGCCCTGAACGACAACTTCATCAAGCTTGTCTCGTGGT
ACGACAACGAGTGGGGCTACAGCAACCGTGTTGTCGACCTGATCCGCCAC
ATGTTCAAGACCCAGTAGAGATTTTTCTGCTTTCCATAGCATCCCAATGG
CCTTGGTCGCTGTCCATCCCGCTGCTTGTCTATGCTGAGAATAAATGTGA
ATGGTGCCTCTGGACGCCCGCTCCATGCTGGGTCTGAACATGTTTTGTGT
TTCCATTTCTGCTACCATCCTGTAACAAATTCACTAATATGGGACCTG
>gi_24980697_gb_CA486692.1_
GCACGAGGCGCACTTGTAGCTCTCGACCCCCGCATCTCATCCCTCCTCTC
GCTTAGTTCAGATCGAAATCGCAAATGGCGAAGATTAAGATCGGGATCAA
TGGGTTCGGGAGGATCGGGAGGCTCGTGGCCAGGGTGGCCCTGCAGAGCG
ACGACGTCGAGCTCGTCGCCGTCAACGACCCCTTCATCACCACCGACTAC
ATGACATACATGTTCAAGTATGACACTGTGCACGGCCAGTGGAAGCATCA
TGAGGTTAAGGTGAAGGACTCCAAGACCCTTCTCTTCGGTGAGAAGGAGG
TCACCGTGTTCGGCTGCAGGAACCCTGAGGAGATCCCATGGGGTGAGACT
GGCGCTGAGTTTGTTGTGGAGTCCACTGGTGTTTTCACTGACAAGGACAA
GGCCGCTGCTCACCTGAAGGGTGGTGCTAAGAAGGTCGTCATCTCTGCTC
CCAGCAAGGATGCCCCCATGTTTGTTGTTGGTGTCAATGAGAAGGAGTAC
AAGCCTGACATCGACATTGTGTCCAATGCTAGCTGCACCACCAACTGCCT
TGCTCCACTTGCCAAGGTTATCAATGACAGGTTTGGTATTGTTGAGGGTT
TGATGACCACTGTCCATGCAATCACTG
>gi_24993201_gb_CA502241.1_
ACCGGTCCGGAATTCCCGGGTCGACCCACGCGTCCGAAGGACTCCAAGCC
CCTTCTCATCGGTGAGAAGGAGGTTGCTATGTTGTTTTCACTGACAAGGA
CAAGGCTGCAGCTGACATGTAGGGTGGTGCCAATAAGGTCATCATTTCTG
CTCCCAGCAAGGATGCTCCCATGTTTGTCTGTGGTGTCAATGAGAAGGAA
TACAAATCTGACATCGACATTGTCTCCAACGCTAGCTGCACCACTAACTA
CCTTGCTCCTCTTGGTTATCAATGACAGGTTTGGCATCGTTGAGGGTTTG
ATGACAACAGTTCATGCCATGACTGCAACCCAGAAGACTGTTGAATGTCC
TTCCAGCAAGGACTGGATAGGGGGAAGGGCTGCCAGCTTCAACATCATTC
CGAGCAGCACTGGTGTCACAAAGAATAGATAGATCCAGAAATTTTCATAC
CTAGAGGACGATGCCTTCTTGGTGCTCCTTGCTTACAGCAGGCCTGGGAG
ATGATCAGATGGATATAATGTATGCAACATGAATGCAAGAGAGATGGCGA
ACTTGAAGGCATGAATA
>gi_24993648_gb_CA502694.1_
GGAGATCCCGTGGGGCGAGGCTGGTGCTGACTATGTCGTGGAGTCCACTG
GTGTCTTCACTGACAAGGATAAGGCTGCGGCTCACTTGAAGGGTGGTGCC
AAGAAAGTTGTTATCTCTGCCCCAAGCAAAGATGCGCCCATGTTCGTTGT
TGGTGTCAACGAGGACAAGTACACCTCAGATATTAACATTGTTTCCAATG
CTAGCTGCACAACAAACTGCCTGGCTCCCCTTGCCAAGGTCATCCATGAC
AACTTTGGTATCATCGAGGGTCTGATGACAACTGTTCATGCCATCACTGC
CACCCAGAAGACTGTTGATGGACCCTCAGCCAAGGACTGGAGAGGTGGCA
GGGCTGCTAGCTTTAACATCATCCCCAGCAGCACTGGAGCTGCCAAGGCT
GTTGGTAAGGTTCTTCCTGATTTGAATGGCAAGCTCACTGGTATGTCCTT
CCGGGTTCCCACCGTGGATGTGTCAGTTGTTGACCTCACTGTCCGAATCG
AGAAGGGTGCCTCCTATGGGGATATCAAGAAAGCTATTAAGGCTGCTTCT
GAGGGACCACTCAAGGGTATCATGGGCTATGTGGAGGAGGATTTGGTTTC
CACCGACTT
>gi_25142668_gb_CA592967.1_
CGACGAGTCGGCAACCAACAATTGATGAGCCTGACTGCCAGAGAATGGAA
GGAGCAAGATGTGCTTGATTACCATGTTTCGTCCGGATCGGCAGGCTTGT
GGCCAGGGTTGCTCTCCAGAGCCCCGATGTCGGGCTGGTCGCCGTCAACG
ACCCCTTCATGAGCACTGACTACATGACCTACATTTTCAAGTATGACACT
GTCAACGGACAGTGGAAGCACCATTGAGTTAAGGTGAAGGACTCCAAGCC
CCTTCTCATCGGTGAGAAGGAGGTTGCTATGTTGTTTTCACTGACAAGGA
CAAGGCTGCAGCTGACATGTAGGGTGGTGCCAATAANGTCATCAATTCTG
CTCCCANCAAGGGATGCTCCCATGTTTTGTCTGTGGGGGTCAATGAGAAA
GGAATACAAAATNCTGACAATCNAACAATTGTCTCCAACNCTAAGCTGCA
ACAACTAACTAACCTTGCCCCCCCCTGGGGTAACAAATGACAAGGGTTTG
GNAA
>gi_25142910_gb_CA593209.1_
CTTCCAGACACTTCTCCCGTCCCGTCCCCAGCCAACCTCCCATCCCCGTC
TCGCGTCGCAGCGGCAGTTCCACTCCCTCGCCATGGGCAAGATTAAGATC
GGAATCAACGGTTTCGGAAGGATCGGGAGGCTCGTCGCCAGGGTCGCCCT
CCAGAGCGACGATGTCGAGCTCGTCGCCGTCAACGACCCCTTTATCACCA
CCGAGTACATGACCTACATGTTCAAGTACGACACCGTTCACGGCCACTGG
AAGCACAGTGACATCAATGCTCANGGACGACAAGACGCTGCTCTTTGGGC
GAGAAGCCAAGTTNACGTCTTCGGGGGTCANGAAACCTGAGGGAGATTCC
GGGGGGGTGAGGNTGGTGGCCGNTTTACGTTGGGGGAGNCCAACCGGTGG
TNCTTCAACTGGAACAAGGGAAAAGGGCCGCTGGTCAATTTGANGGGGGG
TGGCNAAANAAGGNGGTCAATCCTCCGGCCCCAAAGCAAAAGANGGNCCC
CAAGGTTTTGGGGGTGGNGGTCNAATTG
>gi_25150459_gb_CA597500.1_
CGCGAACGAAAGGCCAAACCTCTGCCCCCCTCCTTGGCTCCTCCTCCTCG
TGACTCCCTCCTGCGGCCCCTCCCCCCTCCCTCGCCGGTCAAACCCTAAC
GCGCGCACCCACCCACCCACCCGTCAATCCCTTCTCCCATGGCGGCGCTC
TCCGTGCCTCTCCGCACCGCGGCGGCCCTGTCCTCGTCCGGCGCCGGATC
CCGCGCCGCCGCCGACCCCTCCAAGGTGTCATGCGTGAGGAGCACCCGCT
CCGCTCATTTTGACTGCAGCTTCCCCTCCATTGCGGCTTCCTCTTCATCT
GCCAGGAACATTGAGCCACTTAGAGCTATAGCTACACAGGCACCCCCGGC
CGTCCCACAATATTTGAGTGGAGAGAAGACGAAAGTTGGCATCAATGGGT
TCGGACGGATTGGGANNTTGGTTCTGAGAATTGCAACCAGTAGAGATGAT
ATTGAAGTTGTGGCTGTCAATGATCCTTTCATTGATGCTAAGTACATGGC
CTATATGTTCAAGTATGACTCCACTCATGGCCCCTTTAAAGGATCCATCA
ATGTTGTGGATGATTCAACCCTGGAGATCAATGGGAAGAAAATCACTAN
>gi_25153115_gb_CA598657.1_
GCCCCGCTCGAGGTCATCGTCATCAACGACAGCGGAGGCGTCAGGAACGC
GTCTCACCTGCTCAAGTACGACTCGATGCTGGGCACCTTCAAGGCGGACG
TGAAGATCGTGGACAACGAGACCATCAGCGTCGACGGCAAGAACATCCAG
GTCGTCTCCAACAGGGACCCCCTCAAGCTGCCATGGGCCGAGCTCGGGAT
CGACATCGTCATCGAGGGTACCGGAGTGTTCGTGGACGGGCCCGGCGCCN
GGAAACATCTCCAGGGCTGGCGCCAAGAANGGTCATCAATCAACTGCTCC
GGGCCAANGGGCGCCTAAATCCCCAACCTAAGTNCGTCGGTGTTAAAGGA
AAGGGCNNACTAACCGGGCAATTTAAGGTCNCCCAAANATTTNTTAAGGA
AAAGGCTTCCCTGGGAACAAACAAATTTGNCTTCNGGCCAAATTTCCCCA
AANGGTCCTTGGACCCAATGGGGGNTTNTGGGATTCCTTNAGGGGGGAAC
AATAACCAAATTNATNCCCCTCCTTAAATNGGCGAACNAAAGGGGTGGGT
GGGGTCA
>gi_25153613_gb_CA598951.1_
GCCCATCTCCGTCTCGCGTCGCGGCGGCAGTTCCACTCCCTCGCCATGGG
CAAGATTAAGATCGGAATCAACGGTTTCGGAAGGATCGGGAGGCTCGTCG
CCAGGGTAGCCCTCCAGAGCGACGATGTCGAGCTCGTCGCCGTCAACGAC
CCCTTCATCACCACCGAGTACATGACCTACATGTTCAAGTACGACACCGT
TCACGGCCACTGGAAGCACAAGTGACATCAAGCTCAAGGACGACAAGACT
CTGCTCCTTTGGCGAAAAACCANTTAACCGTCCTTCCGGCGTCAGGGAAA
CCTTGANGGAATTCCCTTGGGGTTAAGGGCTTGGTGNCCGAATAACTTTN
TTGGAAGTTCCAACGGGTNTNCTTAACTGGAAAANGGACAANGGGCCGCC
TNCCCANTTTNAAAGGGGTGGTGGCNAANAAAGGGGGGNAATCTCCTGCC
CCAAACAAAANATTCCCCCAAAGTTTTTGGNGTGGGGTTCAACNAAGGAN
AAATNCNACCCCAAAACGNTTTACAATTTTTCAAAATGCNTAACCTGGAA
C
>gi_25154210_gb_CA599257.1_
GTCCCAATCCTCGATCTGTTCTCAACCTCCCCTCCGTCCGTCGCAGCTCC
AGATTTCCTTCCCCATGGCTCCGATCAAGATCGGCATCAATGGTTTCGGC
CGGATCGGCAGGCTTGTGGCCAGGGTTGCGCTCCAGAGCCCCGATGTCGA
GCTCGTCGCCGTCAACGACCCCTTCATCACCACCGACTACATGACCTACA
TGTTCAAGTATGACACTGTCCATGGACAGTGGAAGCACCATGAAGTTAAG
GTGAAGGACTCCAAGACCCTTCTCTTCGGCCAGAAGGAGGTAGCTGTGTT
TGGGCTGCAGGAACCCTGAGGAGATTCCATGGGGCTGCTGCTGGGTGCTG
AGTACGTTGTTTGAGTCCACCGGGTGTTTTTCAACTGGACAAAGGGNCAA
AGGCTGCANNCTCAANATTTAAGGGGTGGGTNGCCAAAGAAAGGTCNATC
AATTTTCTGCTCCCCAAACCAAAAGNATGCCCCCCAAAGGTTTGNTCCNG
TGGGNGTCAATGGANAAAAGGAANANNAAGTCCNGACAATNGAAAATTTT
CCCCCAAAGNTTAAGNTGCACCANAAN
>gi_25155251_gb_CA600138.1_
CCACGCGTCCGCTCCAACGCTAGTTGGAGACAATGTCGATGTCAGACTTG
TATTCCTTCTCATTGACATTGTCTCCAACGCTAGTTGCACCACTAACTGC
CTTGCTCCTCTTGCTAAAGTTATCAATGACAGGTTTGGCATTGTTGAAGG
TTTGATGACCACAGTTCATGCCATGACTGCAACCCAGAAGACTGTTGATG
GTCCTTCCAGCAAGGACTGGAGAGGTGGAAAGGCTGCCAGCTTCAACATC
ATTCCAAGCAGCACTGGTGCCGCAAAGGCTGTTGGCAANNTGCTCCCAGA
GCTTAACGGAAAGTTGACTGGAATGGCCTTCCGTGTTCCTACTGTTGATG
TTTCTGTTGTTGATCTGACTGTTAGACTTGCGAAGCCAGCAACCTATGAT
CAGATTAAAGCTGCTATCAAAGAGGAGTCTGAAGGAAACCTCAAGGGCAT
TTTGGGTTACGTGGATGAAGACCTTGTTTCCACTGACTTCCANNGTGACA
ACAGGTCCAGCATCTTTGATGCCANNNCCGGGATTGCTCTGAACGACAAC
TTTGTCAAGCTTGTCTCCTGGTACGACAACGAGTGGGGATACAGCACCCG
TGTGGTCGACCTCATCCGTCACATGCACAGCTCCAAGTAAATGNNNNNN
>gi_25156037_gb_CA600875.1_
CTCGACCAAAAGTTCGGCATCATCAAGGGAACCATGACCACAACCCACTC
CTACACCGGCGACCAGAGGCTGCTGGACGCGAGCCACCGCGACCTGCGCC
GTGCCCGTGCCGCCGCGCTCAACATCGTGCCCACCTCCACCGGCGCGGCC
AAGGCCGTGGCGCTGGTGCTGCCCAACCTCAAGGGCAAGCTCAACGGGAT
CGCGCTCCGGGTGCCCACCCCCAACGTGTCCGTCGTCGACCTCGTGGTGC
AGGTCTCCAAGAAGACCCTCGCCGAGGAGGTGAACCAGGCGTTCGCNANG
CCGCCGCCAACGAGCTCAAGGGCATCCTCGACGTCTGGACGAGCCGCTCG
TNTCCGTCGATTCAGGTNTTCGACGTGTCTCAACATCGACNGTCNTCACA
TGTCATGGAGNGCATGTAAGTATCCGTGTAGACACGATGGGTATCCAAAG
TGTGACTGAGAATGTGCGACATGAATGACGCGACGGGATTATNCCTTAAG
TATCTTCAATTTCCAACATGTACNTATCNTCTNTATAGATNNATTCAN
>gi_25156355_gb_CA601193.1_
CCTACGTCTGCGGCGTCAACGCCGACCTCTACACCCACGCCGACACCATC
ATCAGCAACGCCTCCTGCACCACCAACTGCCTCGCCCCCTTCGTCAAGGT
GCTCGACCAAAAGTTCGGCATCATCAAGGGAACCATGACCACCACCCACT
CATACACCGGCGACCAGAGGCTGCTGGACGCGAGCCACCGCGACCTGCGC
CGTGCCCGCGCCGCGGCGCTCAACATCGTGCCCACCTCCACCGGCGCGGC
CAAGGCCGTGGCGCTGGTGNTGCCCAACCTCAAGGGCAAGCTCAACGGGA
TCGCGCTCCGGGTGCCCACCCCCAACGTGTCCGTGGTCGACCTTGTGGTG
CAGGTCTCCAAGAAGACCCTCGCCGAGGAGGTGAACCAGGCGTTCCGNAN
GCGCCGCAACGANTCAAGGATCTCGACGTCTGGAGAGCCGCTCGNATCGT
NGACTTAGTGCTCGACGTGTCTCACATGACGCGTGCNAGATGTATGGAGA
CAATGTAAGNATGGTGTAGCAACAGTGGGTATCCAGAGTGTGACTNANAA
TGTGNA
>gi_25156600_gb_CA601438.1_
GGCGACCAGAGGCTGCTGGACGCGAGCCACCGCGACCTGCGCCGTGCCCG
CGCCGCGGCGCTCAACATCGTGCCCACCTCCACCGGCGCGGCCAAGGCCG
TGGCGCTGGTNCTGCCCAACCTCAAGGGCAAGCTCAACGGGATCNCNCTC
CGGGTGCCCACCCCCAACGTGTCCGTGGTCGACCTTGTGGTGCAGGTCTC
CAAGAAGACCCTCGCCGAGGAGGTGAACCAGGCGTTCCGCNANGCCGCCG
CCAACNAGCTCAAGGGCATCCTCGACGTCTGCNACGAGCCGCTCGTNTCC
GTNGACTTAGGTGTCCGANGTGTCCTCCACCATCGACGGTGCTCAGATGG
TCATGGGAGANGCATGGTAAGGTCATCGGTGGTAGACANCGAGTGGGTAC
TCCAGATGTCGTGACTCGAGAATGTGNCAACAATGAANTAAACGCGAAGG
GGATTNCCTGTTAATGATCTCTGAANNTTTCCAGCATGGNACGANATTGN
TTTTGATGAATTNGNTTATTCAANANTTTTTTCC
>gi_25156624_gb_CA601462.1_
GGGCAAGCATCTCGAGGCCGGCGCCAAGAAGGTGCTCATCACCGCACCCG
GCAAGGGCGACATCCCCACCTACGTCTGCGGCGTCAACGCCGACCTCTAC
ACCCACGCCGACACCATCATCAGCAACGCCTCCTGCACCACCAACTGCCT
CGCCCCCTTCGTCAAGGTGCTCGACCAAAAGTTCGGCATCATCAAGGGAA
CCATGACCACCACCCACTCATACACCGGCGACCAGAGGCTGCTGGACGCG
AGCCACCGCGACCTGCGCCGTGCCCGCGCCGCGCGNTCAACATCGTGCCC
ACCTCCACCGGCGCGGCAAGGCCGTGGCGCTGGTGTTGCCCAACTCAAGG
GAAGTCAACGGGATGCGTCCGGGTGCCACCCCAACGTGTCGTGTCNACTT
GTGTCAGTCTCAAGAAGACCTGCCGAGAGGTAACAGGGTTCGCGAGCCGC
GCAAGAGCNAAGGGATCTCACTNTCACGAGCGNTGTGTCGTGANTAAGTN
TCAAGTNTCTCACATGAAGGTGTTANATGTATTGAGNGAATGTAAGTATG
GTG
>gi_25157660_gb_CA602498.1_
CAACGACCCCTTTATCACCACCGAGTACATGACCTACATGTTCAAGTACG
ACACCGTTCACGGCCACTGGAAGCACAGTGACATCAAGCTCAAGGACGAC
AAGACGCTGCTCTTTGGCGAGAAGCCAGTTACCGTCTTCGGCGTCAGGAA
CCCTGAGGAGATCCCGTGGGGTGAGGCTGGTGCCGATTACGTTGTGGAGT
CCACCGGTGTCTTCACTGACAAGACAAGGCCGCTGCTTCACTTGAAGGTG
GTGCCAAGAAGTGGTCATCTCTGCCCCAAGCAAAGATGCCCCTATGTTTG
TGGGTTGGTGTTCAATGAGGGACAAGTACACCTCAGACGTTTAACATTGT
CTCAAATGCCTAGCTGGCACCACTAANTGGCTTTGCTTCCCCTTAGCAAA
GATTCATTAAATGGACAAATTTCGGNATTATTGAGGGGGTTTAATGANCA
CTGTTCAAAGCCAANAATGGNCAAAACAGAANANCGTTNAAANGGGCCCC
CCGNNNAAAGGAATTGG
>gi_25158922_gb_CA603760.1_
TTTTTNTTTTTTTTTTTTTTTTTTTTTGAGTGAAAATGACTCATGATTTA
GTTCAAGCAAGTACANAATACCACCAAAATGTGAGCTCTAAGCCCAACCA
ACCATCAGGATACATCCAATAAAAGGTTTTTAGCTGACATAATTCCATAC
AAAAATTTATTCTCAGAAGAAAGGCTTTGAACACTCCNCTGGGGNAAACC
ACTCNCCCCAGTAACTTCANGCCTCTCATTTACTTGGAGCTGTGCATGTG
ACGGATGAGGNCGACCACACGGGTGCTGTATCCCCACTCGTTGTCGNACC
AGGNGACAAGCTTGACAAAGTTGTCGTNCAGAGCAATCCCGGCCTTGGCA
TCAAAGATGCTGGACCTGNTGNCACCCTGGAAGTCAGTGGAAACAAGGTC
CTCANCCACGNAACCCANAATGCCCTTGAGGNTCCCNCAGACTNCNCCGG
ATAGCAGCCTTAATCNGATATAGGTGTGGCGTCGAAGNTAAAGCAGGTNN
CAACAGAACATANCAGNGGACCGGGAGGCATCCAGNAANTTNGTAAGCCG
GGACGACTNGNACAGCTTTGGGACCAGNGGTGCTGGAT
>gi_25159371_gb_CA604209.1_
GTTGGTGTCAACGAGGACAAGTACACCTCAGACGTTAACATTGTCTCAAA
TGCTAGCTGCACCACTAACTGCCTTGCTCCCCTAGCTAAGATCATTAATG
ACAACTTCGGTATTATTGAGGGTTTGATGACCACTGTTCATGCCATCACT
GCCACACAGAAGACCGTTGATGGTCCCTCGAGCAAGGACTGGAGAGGTGG
CAGGGCCGCAAGCTTTAACATCATTCCCAGCAGCACTGGTGCTGCTAAGG
CTGTTGGTAAGGTTCTTCCTGAGCTGAATGGCAAGCTTACCGGTATGTCT
TTCCGGGTTCCCACTGTGGATGTGTCAGTTGTTGATCTCACTGTTAGAAC
CGAGAAGGCTGCATCATATGATGACATCAAGAAGGCTATCAAGGCTGCAT
CTGANGGGAACTCAAGGGGATATGGGTTACGTTGAGGANGATTTGGTCTC
ANCGACTTGTTGGTGACAGCAGTCAGCATCTTGATGCAAGGCTGGAATGC
CTAACGACATTCGCAANCTGTCCGTGGATACAACAATGGGGTAAACAACC
GCTTTCACTATCGCAATGCAAACCATAAGTCNCGCTTCTTGGCGCCGGCA
AGTGTCCNGCTTNNATCAAAAAATNTGAGGTCAANAACCGTAATTTGCAA
ATACTNGTTCCCAAAAACTAAGGTTGAACAAACCNTTGGGGTNNAAAAAC
CTCCAAAAAAAAAAAA
>gi_25159831_gb_CA604669.1_
GCCCTCCAGAGCGACGATGTCGAGCTCGTCGCCGTCAACGACCCCTTCAT
CACCACCGAGTACATGACCTACATGTTCAAGTACGACACCGTTCACGGCC
ACTGGAAGCACAGCGACATCAAGCTCAAGGACGACAAGACTCTGCTCTTT
GGCGAGAAGCCAGTTACCGTCTTTGGCGTCAGGAACCCTGAGGAGATCCC
GTGGGGTGAGGCTGGTGCCGATTACGTTGTGGAGTCCACCGGTGTCTTCA
CTGACAAGGACAAGGCCGCTGCTCACTTGAAGGGTGNGTGCCAAGAATGT
GGTCATCTCTGCCCCAAGCAAAGATGCCCCTATGTTTGTGGTTGGTGTCA
ATGAGGACAAGTACACCTCANACGTTAACATTGTCTCAAATGCTAGCTGC
ACCACTAACTGCCTTGCTCCCCTAGCTAAGATCATTAATGACAACTTCGG
TATATTGAGGGTTTGATGACACGTTCATGCATCACTGCCACACANAAGAC
CTTGATGGTCCTCANCANGNCGGGAAAGTGGAAGGCCCAAGCNTAAATCA
TTCCANCACACTGTGCNCAAGGTTTGGAAGGTCTCCGAGTAATGAACTAG
GTAGTTTCGGNTCANGTGATTTCATTGTGACCCGTAAACA
>gi_25159840_gb_CA604678.1_
CCTCGATCTGTTCNCAACCTCCCCTCCGTCCGTCGCAGCTCCAGATTTCC
TTCCCCATGGNTCCGATCAAGATCGGNATCAATGGTTTCGGNCGGATCGG
CANGCTTGTGGCCAGGGTTGCGCTCCAGAGCCCCGATGTCGAGCTCGTCG
CCGTCAACGACCCCTTCATCACCACCGANTACATGACCTACATGTTCAAG
TATGACACTGTCCATGGACAGTGGAAGCACCATGAAGTTAANGTGAAGGA
CTCCAAGACCCTTCTCTTCGGACAGAAGGANGTANCTGTGTTTGGCTGCA
NGAACCCTGAGGATATCCCATGGGCTGCTGCTGGTGCTNAGTACGTTGNT
GAGTCCACGGTGTTTTCACTGACAAGGAAAAGNTGCANCTCAATTAAGGG
TGGTGCCAAANAAGGTCANCATTNCGGCCCCANCAAANATGCNCCATTTT
TGTCCGTGGNTCATTAAAANGATAAANTTNGANTCCAAATNGNCCAAAGC
AATTGCACANAACTGCNTGCNCTCTGCTAGGTACAATAAAGTTTGGNATG
TTNGGTTANACAATTTTAGCAGNCNAACCAAAATNTNNTGGCTCAAAGAN
GGAAGNGGAGGNNCACTTANTNTCAGCNATGNCCNAGTTTGAAGTNCCNN
TTAGAGTNNGAAGCTCTTCAGGGATTNTTTNTNAGTAATNAAACNAT
>gi_25159961_gb_CA604799.1_
TCGCCATGGGCAAGATTAAGATCGGAATCAACGGTTTCGGAAGGATCGGG
AGGCTCGTCGCCAGGGTAGCCCTCCAGAGCGACGATGTCGAGCTCGTCGC
CGTCAACGACCCCTTCATCACCACCGAGTACATGACCTACATGTTCAAGT
ACGACACCGTTCACGGCCACTGGGAAGCACAGTGACATCAAGCTCAAGGA
CGACAAGACTCTGCTCTTTGGGCGAAGAANCANTACCGTCTTCNGGCGTC
CAGGAACCCTGAGGAGATCCCGTNGGGTTGAGGCTGGTGCCCGATACTTT
GTGGGANCCACCGGGTGTCCTCAACTGGACAAGGACAAGNCGCTGCTCAC
TTNTAAGGGTGGTGCCAAGAAGTGGCATCTCTGCCCCAAANCAAAATCCC
TAAGTTTGTGGTNGTGNCCAACGAGGACAANAACCTCAAGACTTAACATG
NCTCAAATGCTAANTGCACAATAACGNCTGCCCCCTAACTAAATCATTAA
GACAATCCGGTATATGAGGGTTGANACACNTTAATCNACACGCACACAAA
NACNTGATGCCTCACAAGGACGGAAGTGGAGGCCAACTTAACATCCACAC
NNGGCGCAAGTTTGAAGGNTCNNGTAAGAANTTCGGNTTTCGGTCCCGGG
GNANNTTTCCGTACCAGGGGC
>gi_25159988_gb_CA604826.1_
CACTGGTGCTGCCAAGGCTGTTGGCAAGGTTCTTCCTGAGCTGAATGGCA
AGCTTACCGGTATGTCTTTCCGGGTTCCCACTGTGGATGTGTCAGTTGTT
GATCTCACTGTTAGAACCGAGAAGGCTGCATCATACGATGACATCAAGAA
GGCTATCAAGGCTGCATCTGAGGGAAAACTCAAGGGGATCATGGGTTATG
TCGAGGAAGATTTGGTCTCCACTGACTTTGTCGGTGACAGCAGGTCGAGC
ATCTTTGATGCCAAGGCTGGAATTGCTCTGAACGACCATTTCCGTCAAGC
TCGTCTCGTGGTACGACAACGAGTGGGGTTACAAGCAACCGCGTTGTCGA
TCTGATCCGCCACATGGCCAAGACCAGTAGAGCGTTCTGATTTCCTTTTG
GNCAGAGGTGTCCCTGCTTTGTCTATGCNAAGAATAAATGTGGATGGTGT
CNCCCAGACGACGCCTGGGNTCAAGTTANTTGGACATGAGTTACCTCCGT
TTTCCGCATCAACTAGTACTCCGGTANGGAGTTCCAATCAAATACCCTTT
TGGGGTGTGGGTTGTGAANATTATATAAACNGTCAATCCANAAGANAAAN
NA
>gi_25160079_gb_CA604917.1_
CTCCCGTCCCGTCCCGTCCCCAGCCAACCTCCCATCTCCGTCTCGCGTCG
CGGCGGCAGTTCCACTCCCTCGCCATGGGCAAGATTAAGATCGGAATCAA
CGGTTTCGGAAGGATCGGGAGGCTCGTCGCCAGGGTAGCCCTCCAGAGCG
ACGATGTCGAGCTCGTCGCCGTCAACGACCCCTTCATCACCACCGAGTAC
ATGACCTACATGTTCAAGTACGACACCGTTCACGGCCACTGGGAAGCACA
GTGACATCAACTCAAAGGACGACAAGACTCTGCTCCTTTGGCGAGAACCA
TTTACCTCTTCGGCGTCAGGAACCCTGAGGAATCCCGTGGGGTGAGGCTG
GTGCCGATTACTTTGTGGATCAACCGGTGTCTTCACTGACAAGGACAAGG
CCGCTGCTCACTTNAAGGGTGGTGCCAAGAAGNGGCATCTCTGCCCCAAG
CAAAGATCCCCAAGTTTGTGGTTGGGTGTCAACGAGGACATTCACTCAGA
CTTAAATTGTCCAATGC
>gi_25160513_gb_CA605351.1_
GGTCCCTCGAGCAAGGACTGGAGAGGTGGCAGGGCCGCAAGCTTTAACAT
CATTCCCAGCAGCACTGGTGCTGCCAAGGCTGTTGGCAAGGTTCTTCCTG
AGCTGAATGGCAAGCTTACCGGTATGTCTTTCCGGGTTCCCACTGTGGAT
GTGTCAGTTGTTGATCTCACTGTTAGAACCGAGAAGGCTGCATCATACGA
TGACATCAAGAAGGCTATCAAGGCTGCATCTGAGGGAAAACTCAAAGGGG
ATNATGGTTATGTCCAAGGAAGATTTGGTCTCCNACTGACTTTTTCCGGT
GACAGCAAGTCCAGCACTTTNGATGCCAAAGGCTGGGATTTCTCCTGAAA
CGACCATTCNTCAACTCCTCTCCTGGGTACGACAACGATTGGGGTTACAA
CAACCGCGTTGTCATNCTGATCGCCACATGGCCAAGANCAATNAACCTTC
CTGNATTCCCTTGGTCAAAAGTTCCCTGCTTGTCNATNCAAANAATAATG
TGGATGGTGTCNCAANACAACNCTGGGTCATGTTAATTGNCATANTTACN
TCGTTTTCGATAACATACTTCGTAANGANTGCAACAANACCCTTTTGGTG
GGTTGTAAATAANANCCTCATC
>gi_25160649_gb_CA605487.1_
GGAAGGGCTGCTAGTTTCAACATCATTCCCAGCAGCACTGGAGCTGCTAA
GGCTGTTGGCAAAGTGCTTCCTGTCCTTAACGGAAAGTTGACTGGAATGT
CTTTCCGTGTCCCAACCGTCGATGTTTCTGTTGTTGATTTGACTGTTAGG
CTTGAAAAGTCAGCAACCTATGATGAGATCAAGGCTGCGGTCAAGGCCGA
GGCAGAAGGTAGCCTCAAGGGCATCCTGGGTTACGTTGAGGAGGACCTTG
TTTCCACCGATTTCCAAGGTGACAGCANGTCTAGCATCTTTGATGCTAAG
GCTGGCATTGCCTTGAACGGCAACTTCGTGAAGCTCGTGTCCTGGTACGA
CAACGAGTGGGGATACAGCACCCGCGTGGTCGACCTGATTCGCCACATGA
ACAACACAACTAAGATGAAGAATCAAATCAAGGCCTGGTGATACAGCGAT
TTCTCTCCCCCCGGANAAAATGCTCCGAGAATAAATTTTCAANCGGATGT
CTGAAACNAGTTGGTGTACCNAANGGTGGTTACATAATGGTCAANTTGTA
GNCAGTTCCNTGAACTTTACAACAGTACCCTTGCCAAAAAAAAAAAA
>gi_25160746_gb_CA605584.1_
GGCAGGCTTGTGGCCAGGGTTGCGCTCCAGAGCCCCGATGTCGAGCTCGT
CGCCGTCAACGACCCCTTCATCACCACCGACTACATGACCTACATGTTCA
AGTATGACACTGTCCATGGACAGTGGAAGCACCATGAAGTTAAGGTGAAG
GACTCCAAGACCCTTCTCTTCGGCCAGAAGGAGGTAGCTGTGTTTGGGCT
GCAGGAACCCTGAGGAGATCCCATGGGCTGCTGCTGGGTGCTGATACGTT
GTTGATCCACCGGTGTTTTCACTGACAAGGACAAGGCTGCAGCTCACATT
AAGGGTGGGTGCCAAGAAGTCATCATTTCTGCTCCCAAGCAAAGATCTCC
CCATGTTTGTCCGTGGTGTCCAATGAGAAGGAATACAATCTGACATCGAC
ATTGTCTCCNAACGCTATTGCACAACTAACGCCTTCTCTCCCTGCCNAGG
TACAATGACAGNTTGGNATGTTNAGTTTNATGACACATTCATGCCATGAC
GCACCAAAAACNTTGATGCCTTCAACAGGCGGAGAAGTGGAAGGCGCAAC
TCAAATATCAACACACGGNCCCAAGGTTTGAAGGGCCCAAACTACGGAAT
TACGGANGCTCCNTCACGTGATTTCTT
>gi_25160951_gb_CA605789.1_
GCCACACAGAAGACCGTTGATGGTCCCTCGAGCAAGGACTGGAGAGGTGG
CAGGGCCGCAAGCTTTAACATCATTCCCAGCAGCACTGGTGCTGCCAAGG
CTGTTGGCAAGGTTCTTCCTGAGCTGAATGGCAAGCTTACCGGTATGTCT
TTCCGGGTTCCCACTGTGGATGTGTCAGTTGTTGATCTCACTGTTAAGAA
CCGAGAAGCTGCATCATACGATGACATCAAAGAAGGCTATCAAGGCTGCA
TCTNGAGGGAAAACTCCAAGGGATCATGGGTATTCCCAAGAAATTTGGNC
TCCACTGACTTTGTCNGTGACAGCAAGTNAACATCTTNGATCCAAAGCTG
GATTGCTCCCGAACACATTTCGTCAACTCTCNCCNGGTACACAACAATTG
GGTTACAACAACGCNTTGTCATTTNTCCNCAANATGGCAAAACCANTAAA
CTTCTNTTCCCTTGGGCAAAGTTCCCTGCTTTTCNANCAAAAANAATNGG
AGGTTCCCAAAAACCTGTCAATTATTGGCAGATTACTCGTTTCCANACAN
NCTCGTANGNTTCAACATACCTTTTGTNGTTTAAATAAAACNTCATCATA
NTNTTNCAT
>gi_25160955_gb_CA605793.1_
CCACTGTTCATGCCATCACTGCCACACAGAAGACCGTTGATGGTCCCTCG
AGCAAGGACTGGAGAGGTGGCAGGGCCGCAAGCTTTAACATCATTCCCAG
CAGCACTGGTGCTGCCAAGGCTGTTGGCAAGGTTCTTCCTGAGCTGAATG
GCAAGCTTACCGGTATGTCTTTCCGGGTTCCCACTGTGGATGTGTCAGTT
GTTGATCTCACTGTTAGAACCGAGAAGCTGCATCATTANNATGACATCAA
AGAAGCTATCAAGGCTGCATCTGAGGGAAAACTCAAGGGATNNTGGGTAA
GTCCNAGGAAATTNNGCCNCCAACTGACTTNTCCGGTNACAACANGCCAA
CACCNTTGATGCCAAGGTGGATTGCNCTGAACACATTNNNCAACTCTCCC
GTTGGANCAAAACATTGGGGTTANACAACNCCTTTTCATTTGATCNNCCA
AANGCAAAACNCATTAAANTTCNATTCCTTTGGCAAAGGTCCCGCTTTTC
AANCNAAAANAATNTGANGGTTCCCAANAACCCGTNNATTAATTGGNATA
TTACTCCGNTTCNCNAAAAAATATNCGNAAGGGTT
>gi_25160958_gb_CA605796.1_
GTTGAGTCCACCGGTGTTTTCACTGACAAGGACAAGGCTGCAGCTCACAT
TAAGGGTGGTGCCAAGAAGGTCATCATTTCTGCTCCCAGCAAGGATGCTC
CCATGTTTGTCTGTGGTGTCAATGAGAAGGAATACAAGTCTGACATCGAC
ATTGTCTCCAACGCTAGCTGCACCACTAACTGCCTTGCTCCTCTTGCTAA
GGTTATCAATGACAGGTTTGNGCATTGTTGAGGGTTTGATGACCACATTC
ATGCCATGACTGCAACCCAAGAAGACTGTTGATGGCCTTCCAACCAAGGA
CTGGGAGAAGTGGAAAGGTGCCACTTCCACATCATCCCCAANCANACTGG
GTGCCGCAAAGCTGTTTGGAAGGGCTCCCCCAGACCTTAACNGAATTTTA
CTGGATGCTTCCCTNTTCCCNNCGTTGAGTTCCGTTGTTGATCNGACGTT
AACTNCNAACCACACCTATATTAATAAGTGCTACCAAGAGTCTNANGAAC
TCCAGGATTTGGGTACTTGATA
>gi_25161086_gb_CA605924.1_
GTTGGTGTCAATGAGGACAAGTACACCTCAGACGTTAACATTGTCTCAAA
TGCTAGCTGCACCACTAACTGCCTTGCTCCCCTANCAAAGATCATTAATG
ACAACTTCGGTATTATTGAGGGTTTGATGACCACTGTTCATGCCATCACT
GCCACACAGAAGACCGTTGATGGTCCCTCGAGCAAGGACTGGANAGGTGG
CAGGGCCGCAAGCTTTAACATCATTCCCAGCAGCACTGGTGCTGCCAAGG
CTGTTGGCAAGGTTCTTCCTGAGCTGAATGGCAAGCTTTACCGGTATGTC
TTTCCGGGTTCCACTGTNATGTGTCAGTTGTTGGATCTCACTGTTAGAAC
CGAGAAGGCTGCATCATACGATGACATCAAGAAGNTATCAAGNTGCTCTT
ANGGAAAATCAAGGGATAAGGTTATTCAAGAAATTTGNCTCACNNCTTGG
CNGTNAANAAGTCAACATCTTNATGCCAAGGCNGATGCCTTNACACATTG
TTNACCCNNCCGTGGACANACATNGGTTNANACNCTTTCATTGATCNCCA
TTGC
>gi_25161355_gb_CA606193.1_
CTGCTGCTGGTGCTGAGTACGTTGTTGAGTCCACCGGTGTTTTCACTGAC
AAGGACAAGGCTGCAGCTCACATTAAGGGTGGTGCCAAGAAGGTCATCAT
TTCTGCTCCCAGCAAGGATGCTCCCATGTTTGTCTGTGGTGTCAATGAGA
AGGAATACAAGTCTGACATCGACATTGTCTCCAACGCTAGCTGCACCACT
AACTGCCTTGCTCCTCTTGCTAAGGTTATCAATGACAGGTTTGGGCATTT
GTTGAAGGGTTTTGATGACCACATTCAATGCCATGACTGCAACCCCAAGA
AGACTGTTTGATGGCCTTTCCAACAAAGACTGGGAGAAGTGGAAAAGGCT
GCCAACTTTNAACACATTCCCAAGCACACTGGGGCCNCCAAAGCTGTTTG
GCAAGGTCTCCCCCAAAGCTTTAACGGAATTTNACGGGATGGCTTCCGTG
TTCCCACGGTGAGTTTCCNGTTGTTGATNCTGACNTTTAACTTNCCAAAC
CAANAACCTATATTAAATTAAGGTGCTACAAGGAGGATCTNAGGGAACTC
AANGGCATTTGGGTTACTTTNATAAGACTNTTCACGACTCANGGTGAAAN
AGTCACATTCATCAAGGCGGGGN
>gi_25162437_gb_CA607275.1_
TTTTTTTTTAACTCAAGAAGATGAGTGAAAATGACTCATGATTTAGTTCA
AGCAAGTACATAATACCACCAAAATGTGAGCTCTAAGCCCAACCAACCAT
CAGGATACATCCAATAAAAGGTTTTTAGCTGACATAATTCCATACAAAAA
TTTATTCTCAGAAGAAAGGCTTTGAACACTCCTCCTGGGGCAAACCACTC
TCCCCAAGTAACTTCATGCCTCTCATTTACTTGGGACTGTGCATGTTGAC
GGATGAGGTCNACCACACGGGTGCTGTATCCCCATCCTTGTCCNTACCAA
GGAGACAANTTNGACAAANTGTCCTTCAANANAACCCCGGCTTTGGCACC
AAAGATGCTGGNCTGTTTGTCACCCTGGGAANCAAATGGGAACAAGGCTC
ANCCAAGTTACCCAAAAGCCCTTGAGTTCCCTCAAATCCCCTNGATACAA
CCTAACCNGTNAAAAGTGCTGGCTCCAAATCAACATCAGNTACAACAGAA
CTCACAGTAGGACACGGAGGCANTCATCACTTTCGTAAC
>gi_25162474_gb_CA607312.1_
CTCCAGAGCGACGATGTCGAGCTCGTCGCCGTCAACGACCCCTTCATCAC
CACCGAGTACATGACCTACATGTTCAAGTACGACACCGTTCACGGCCACT
GGAAGCACAGTGACATCAAGCTCAAGGACGACAAGACTCTGCTCTTTGGG
CGAAGAAGCCAGTTACCGTCTTCGGCGTCAAGGAACCCTGAGGAGATCCC
GTTGGGGTTGAGGCTGGGTGCCGATTACGTTGTGGGATCCACCGGTGTCT
TCAACTGGACAAGGACAAGCCGCTGCTCNACTTTTAAGGGTGGTGCCAAA
GAAGGTGGCATCTCCTGCCCCNAAGCAAAGATGCCCTATTTTTGTGGTTG
GGGTCCAACGANGACAATTCACCTCCAAGACGTTACATTGTCCCCAAATG
CTAACTGCACAATNACTGCCTTCTCCCCCAACTAANTTATTAATGACAAC
TCCGTATAATTGAGGTTTGATGACACTGTNAATCCATCACTGCACACANA
AAACGTTGATGGNCCCCNAACAAGGATGGAAAAGTGGAGGGC
>gi_25163308_gb_CA608146.1_
GTTTGATGACCACTGTTCATGCCATCACTGCCACACAGAAGACCGTTGAT
GGTCCCTCGAGCAAGGACTGGAGAGGTGGCAGGGCCGCAAGCTTTAACAT
CATTCCCAGCAGCACTGGTGCTGCTAAGGCTGTTGGTAAGGTTCTTCCTG
AGCTGAATGGCAAGCTTACCGGTATGTCTTTCCGGGTTCCCACTGTGGAT
GTGTCAGTTGTTGATCTCACTGTTAGAACCGAGAAGGCTGCATCATATGA
TGACATCAAGAAGGCTATCAAGGCTGCATCTGAGGGGAAGCTCAAGGGGA
TCATGGGTTACGTTGAGGAGGATTTGGTCTCCACCGACTTTGTTGGTGAC
AGCAAGTCGAGCATCTTTGATGCCAAGGCTGGAATTGCTCTGAACGACCA
TTTCGTCAAGCTTGTCTCGTGGTATGACAACGAATGGGGTACAACAACCG
CGTTGTCGACTGATTCGCCACATGGCAAGACCAGTAAATGCTCTGCTTCC
TTGTGGCGCCNGTCAAAGTGTCCTGCTTGNCATCCAAGATAATGTGGATG
C
>gi_25163486_gb_CA608324.1_
GACCTACATGTTCAAGTACGACACCGTTCACGGCCACTGGAAGCACAGTG
ACATCAAGCTCAAGGACGACAAGACGCTGCTCTTTGGCGAGAAGCCAGTT
ACCGTCTTCGGCGTCAGGAACCCTGAGGAGATCCCGTGGGGTGAGGCTGG
TGCCGATTACGTTGTGGAGTCCACCGGTGTCTTCACTGACAAGGACAAGG
CCGCTGCTCACTTGAAGGGTGGTGCCAAGAAGGTGGTCATCTCTGCCCCA
AGCAAAGATGCCCCTATGTTTGTGGTTGGTGTCAATGAGGACAAGTACAC
CTCAAGACGTTAACATTGTCTCAAAATGCTAGCTGCACAACTAACTGCCT
TGCTCCCCTAGNAAAGATAATTAATGACAACTTCGGGTATTATTGAGGGT
TTGATGACAACNGTCAATGCAACAACTGCAANACAGAAGACGTTGATGGC
CCTCCAAGCAAGGACNGGAAAGTGGAAGGCCNNAGCTTAAAACATTCCAA
GAANAATGNGCTCAAAGGNGTTGAAGGTCTCCTGACTAAGGAAACTACGG
ATTCTTCNGGTCCACNGGGATNCATTTGTCCANGTAAACNAAGGGTGNTA
NCGTGANCAAGGGTCAGGGCTCGGGAA
>gi_25163515_gb_CA608340.1_
CCTATGTTTGTGGTTGGTGTCAACGAGGACAAGTACACCTCAGACGTTAA
CATTGTCTCAAATGCTAGCTGCACCACTAACTGCCTTGCTCCCCTAGCTA
AGATCATTAATGACAACTTCGGTATTATTGAGGGTTTGATGACCACTGTT
CATGCCATCACTGCCACACAGAAGACCGTTGATGGTCCCTCGAGCAAGGA
CTGGAGAGGTGGCAGGGCCGCAAGCTTTAACATCATTCCCAGCAGCACTG
GGTGCTGCTAAGGCTGTTGGTAAGGTTCTTCCTGAGCTGAATGGCAAGCT
TACCGGTATGTCTTTCCGGGTTCCCACTGTGGATGTGTCAGTTGTTGATC
TCACTGTTAGAACCGAGAAGNTGCATCATATGATGACATCAAGAAGGCTA
TCAAGGCTGCATCTGANGGGAACTCAANGGGATCATGGGTTACTTGANGA
NGATTGGCCCCACCGACTTGTTGGTGACAACAAGTCAACACCTTGTGCAA
GGTGGAATGCCCNGAACGACAATCGTCAAACTGTCCNTGGNATACAACAA
TGGGTTCAGAACGCTTTCACTATCGCAATGCAAGACCATAAATGCCGCTT
CTTGGGGCTGGCAAAGNGCCGCTTGCATCAAANAANTTGTGGCCAACAAC
CTGTA
>gi_25163954_gb_CA608792.1_
CCCTTCTCTTCGGTGAGAAGGAGGTTGCTGTGTTTGGCTGCAGGAACCCT
GAGGAGATCCCATGGGCTGCTGCTGGTGCTGAGTACGTTGTTGAGTCCAC
CGGTGTTTTCACCGACAAGGACAAGGCTGCAGCTCACATTAAGGGTGGTG
CCAAGAAGGTCATCATTTCTGCTCCCAGCAAGGATGCTCCCATGTTTGTC
TGTGGTGTCAATGAGAAGGAATACAATCTGACATCGACATTGTCTCCAAA
CGCTAGCTGCACCACTAACTGCCTTGCTCCTCCTTGCTAAGGTTATCAAA
TGACAAGTTTGGCATTGTTGAGGGTTTTGATGACACAGTCATGCCATGAC
TGCAACCCANAAACTGTTGATGGCCTTCCAACAAAGACTGGAGAGTTGNA
AAGGCTGCAACTTCAACACATCCNAAGCANACTGGTGCNCAAAGGTGTTN
GNAAAGNGTCCCAAAACTTAACGGAANTTACGGGAAGGCTCCCTGTCCAC
NGTGANGTTCCGTGTTGATCGACGTAAACTNCNANCAGAACTATATAAAT
TAGNTGTACANGAGGATCNAGGAACCCANGCATTTGGTACTTATAGGGCC
TGTTCATNCTTTAGTAAAAGGCANATTNCTCAGCGGNTTNCTANAATTNC
ANTT
>gi_25164437_gb_CA609275.1_
CTGTCCCGATCCTCGATCTGTTCTCAACCCTCCCTCCGTCCGTCGCAGCT
CCAGATTTCCTTCCCCATGGCTCCGATCAAGATCGGCATCAATGGTTTCG
GCCGGATCGGCAGGCTTGTGGCCAGGGTTGCGCTCCAGAGCCCCGATGTC
GAGCTCGTCGCCGTTAACGACCCCTTCATCACCACCGACTACATGACCTA
CATGTTCAAGTATGACACTGTCCACGGACAGTGGAAGCACCATGAAGTTA
AGGTGAAGGACTCCAAGACCCTTCTCTTCCGGTGAAGAAGGAGGTTGCGG
TGTTTGGGCTGCAGGAACCCAAGAGGAGATCCCATGGGCTGCTGCTGGGT
GCTGAGTACGTTGTTGAGTCCACCGGGTGTTTTCACTGACAAGGACAAGC
TGCAGTCCACATTAAGGGGGGGGCCAAGAAGNCATCATTTTCGGTCCCCA
AGCAAGGATGCTCCCCATGTTTGGTCCTGGTTGGTGTCNAATGGAGAANG
AATACAANCCTGGACATCCACATTTGTCCTCCCNAACGCTNANTGGCACC
AA
>gi_25165015_gb_CA609853.1_
GCGACGATGTCGAGCTCGTCGCCGTCAACGACCCCTTCATCACCACCGAG
TACATGACCTACATGTTCAAGTACGACACCGTTCACGGCCACTGGAAGCA
CAGCGACATCAAGCTCAAGGACGACAAGACTCTGCTCTTTGGCGAGAAGC
CAGTTACCGTCTTTGGCGTCAGGAACCCTGAGGAGATCCCGTGGGGTGAG
GCTGNGTGCCGATTACGTTTGTGGATCCACCGGTGTCTTCACTGGACAAG
GACAANGCCGCTGGCTCACTTTAAGGGTGGTGCCAAGAAGTGGCATCTCT
GCCCCAAGCAAAGATCCCCTATGTTTGTGGTTGGNGTCAATGAAGACAAN
ACACCTCAAGACGTTAAATTTCTCAAAATGCTACTGCACCACTAATGCCT
TCTCCCCTACTAAGTTATTAATGACACTTCCGGATATTGANGTTTNGATG
ACACGTTCATGCATCANTGCCACACANAAACGTTTATGGCCTCNAGCAAA
GNCGNGANAGGTGGAAGGCCAANTTTANTAATCCAGNANAATGGNGTGCA
AAGGGTTGNANGTCTCNACNAANGGAACTANGGTAATCTTCGGTCCACGG
GNTNCATNTTTCACGTNACNAAAGGGACCTGTGNANAAAGGTTAGG
>gi_25165118_gb_CA609956.1_
GCCGCAAAGGCTGTTGGCAAGGTGCTCCCAGAGCTTAACGGAAAGTTGAC
TGGAATGGCCTTCCGTGTTCCCACTGTTGATGTTTCTGTTGTTGATCTGA
CTGTTAGACTTGCGAAGCCAGCAACCTATGATCAGATTAAGGCTGCTATC
AAGGAGGAGTCTGAGGGAAACCTCAAGGGCATTTTGGGTTACGTTGATGA
GGACCTTGTTTCCACTGACTTTCAGGGTGACAACAGGTCCAGCATCTTCG
ATGCCAAGGCCGGGATTGCTCTGAACGACAACTTTGTCAAGCTTGTCTCC
TGGGTACGACAACGAGTGGGGATACAGCACCCCGCGTGGTCGACCTCATC
CGTCACATGCACAGCAACAAGTAAATGAGAAGCATGAAGATACAAGGGAA
GAGTGGTTTGCCCAAAAGGATGTTCAAAGCCTCTTCTTCCGAGAATAAAT
TTTGGATGGGAATTANTCAAGCTAAAAANCTTTTATTGGAGTACCTGATG
GNTGGCANATTTGGGGGGATAAGTACTNGCTTAACTAAAAAAAA
>gi_25165297_gb_CA610135.1_
AGTTGTTGATCTCACTGTTAGAACCGAGAAGGCTGCATCATATGATGACA
TCAAGAAGGCTATCAAGGCTGCATCCGAGGGAAAACTCAAGGGGATCATG
GGTTACGTCGAGGAGGATTTGGTCTCCACTGATTTTGTCGGTGACAGCAG
GTCNAGCATCTTTGATGCCAAGGCTGGGAATTGCTCTGAACGACCACTTC
CGTCAAGCTTGTCTCCGTGGTATGACAACGAGTGGGGGTTACAGCAACCG
CGTTGTCGACCTGATCCCGCCACATGGCCAAAGACTCAATAGAGCTTCTG
CTTTCNTTTGGTGGCGCCTGGNCCAAAGTGTCCCCTGGCTTTGGTCCAAT
GCNAAAGAATAAATGTTNGATGGTGTCCNCCAAACGACCCCTGGTTCAAT
GTTAANTGGGCATGATTACTTCCGTTTCCNGCACAACTCCAATACCCGTA
ATGGATTGCAACAATANCTTTTTGGTTGTGGTTNGTGAAAAATTATAATC
GTAATCCAANAAAAATC
>gi_25165582_gb_CA610420.1_
GGTGCTGAGTACGTTGTTGAGTCCACCGGTGTTTTCACTGACAAGGACAA
GGCTGCAGCTCACATTAAGGGTGGTGCCAAGAAGGTCATCATTTCTGCTC
CCAGCAAGGATGCTCCCATGTTTGTCTGTGGTGTCAATGAGAAGGAATAC
AATCTGACATCCGACATTGTCTCCCAACGCTAGCTGCACCACTAACTGCC
TTTCTCCCTCCCTTGCTAAGGTTTACAAATGACAGTTTTGGAATTGTTTA
AGGTTTTGATGACCACAGTTCATGCCAATGACTGCAACCCCAAAAACTGT
TTGATGGCCTTCCCAACAAGACTGGAAAAGTGGAAAGGNTGCCACTTTAA
ATCATTCCNAACAAANTGGGCCCCCAAAGNTTTTTGNAAAGGCNCCCAAC
TTTAANGAATTTACTGGANGCTCCTTTTCCACGGTNANTTCCGTGTNNTT
AACGTTAATTNNAACCCCACCTNTTAATTAAGGGGCATAAGGNGGTCTNN
GGAANCCAGGGATTGGGTACTTAAAAGACCTTTTCANGATNCAGGGAAAA
NGCCANATNTNATCAGGCGANTTTCNTACAAANTTTAANTTNCCCTGAAA
ACATGGAAAAANCCCNGGCCCCN
>gi_25165599_gb_CA610437.1_
GGCTGTTGGCAAGGTTCTTCCTGAGCTGAATGGCAAGCTTACCGGTATGT
CTTTCCGGGTTCCCACTGTGGATGTGTCAGTTGTTGATCTCACTGTTAGA
ACCGAGAAGGCTGCATCATACGATGACATCAAGAAGGCTATCAAGGCTGC
ATCTGAGGGAAAACTCAAAGGGGATCATGGGTTATGTCCGAGGAAGATTG
GGCTCCACTGACTTTGTCCGGTGACAGCAGGCCCAGCATCTTTGGATGCC
AAGCTGGGATGCTCCTGGAACGACCATTCCTCAANTCCTCTCCCTGGGTA
CGACAACGAGTGGGTTTACAGCACCGCGTTNCGATTCTGATCCGCCAACA
TGGCCCAAACCCATTAAGCGTCCTGATTCCCTTTTGGCAAAGTNCCCTGC
TTTGTCCNATCCAAAGATAATTTGGATGGTTCCCCAAAAAACCCTGGTCA
ATGTTAATTGGGCATGAATTACTTCCGTTTCCCGAACAACTAATNTCCGT
AAGGG
>gi_25165654_gb_CA610492.1_
GTGCAGCAAAGGCTGTTGGGAAAGTCCTCCCTGAGTTAAATGGAAAGCTT
ACCGGCATGGCTTTCCGAGTTCCAACACCAAATGTCTCTGTGGTCGACTT
GACCTGCCGGCTTGAGAAAAGTGCCTCTTATGATGATGTGAAAGCAGCCA
TCAAGGCGGCATCAGAGGGTGCACTGAAAGGCATTTNTAGGCTACACAGA
TGAGATGTTTGGTATCCAACGATTTTGTTGGTGACACAAGGTCCAAGTAA
CATTGATGCTAATGCTGGATGGGCCTGACTCTTCCTTCATGAACTCGTGT
CNTGGNACGACAACGAGTGGNGGCTACAGCACCGGNTCTTNATCTGATCG
CCACATGGTCCTGTCACCGCCAACACTGGATCACCACGANTGCTACTAAT
AGGCTGCATTTTGCCGGTCCTTTCTTTCAATATTAATAATCTTTGTTGNC
CTTTGNCACAACAGAAGGTATCGGTCATGATGCTGTNATGGNCAAATTAA
CGTACTTANACACTCNGGATTGTTGNCAACCANTGTCCGGGTGATTTGTC
AAGAAAACCAATGTCCTAAAAACANGGGCCGACCAATCCCAANNNGCATC
CCC
>gi_25165687_gb_CA610525.1_
ATCTGAGGGAAAACTCAAGGGGATCATGGGTTATGTCGAGGAAGATTTGG
TCTCCACTGACTTTGTCGGTGACAGCAGGTCGAGCATCTTTGATGCCAAG
GCTGGAATTGCTCTGAACGACCATTTCGTCAAGCTCGTCTCGTGNGTACG
ACAACGAGTGGGGTTACAGCAACCGCGTTGTCGATCTGATCCGCCACATG
GCCAAGACTCAAGTANAGCGTCTGATTTCCTTTGGCCAGAGGTTCCCTGC
TTTGGTCTAATGCCNAAGAATAAATGTGGATGGNGTCCGCCAGACGACNC
TGGGTCANGNTAANTTGGACATGANTACCTTCCCGNTTTCCCGCATCCAA
CTATACTCCGGTTATGGGAGTTGCTAACAAANACCCTTTTTTGGGTGNTG
GNTTGTGNAAGATTATANAACCNTCNATCCAAGTCCTAAAAAACCNNACN
AAGCANAAAACCCNAAGGGGGGCCGGTACCAATNCCCCCAAAGGGANCCT
ATACCNCCTAACGGCGTCNTTTANAANTCTGACGGGAAAACCTGCGTACC
ACTTACNCTGCANAATCCCTTCCANGGGNAANACCATGGCCACGTTCCTC
AAATTCCACCTAAGGAATGAANCCCCGACGCATAGCGG
>gi_25189473_gb_CA611176.1_
ACCGACTACATGACCTACATGTTCAAGTATGACACTGTCCATGGACAGTG
GAAGCACCATGAAGTTAAGGTGAAGGACTCCAAGACCCTTCTCTTCGGCC
AGAAGGAGGTAGCTGTGTTTGGCTGCAGGAACCCTGAGGAGATCCCATGG
GCTGCTGCTGGTGCTGAGTACGTTGTTGAGTCCACCGGTGTTTTCACTGA
CAAGGACAAGGCTGCAGCTCACATTAAGGGTGGTGCCAAGAAGTCATCAT
TTCTGCTCCCAACAAAAGATGCTCCCATGTTTGTCTGTGGTGTCAATGAG
AANGGATACAAAGTCCGACATCNACATTGTCCCCAAACGCTAATTGCAAC
AATAACTGGCCTTGCTCCTCCNTGCTAANGGTATCAATGACAAGGTTGGC
ATTGTTNAAGGGTTGATGACAAAAGTCAATGCCAATGACTGNAACCCAAA
AAACGGTTAATGGCCCTCCAACAAGGGCTGGAAAGTGGAAAGGCTGCAAA
TTNAAAACATCCAACAANATGGTGCCCAAAGGTTTTGAAAGNGNCCCAAA
NTTAACGGAATTNACGGNAAGGCTCCCTTCCANGGTGAGTTCCTTGTGAT
TGACGGTAACTTCAACCNCAACAAGTAATTAGG
>gi_25189503_gb_CA611206.1_
GACTCCAAGACCCTTCTCTTCGGTGAGAAGGAGGTTGCTGTGTTTGGCTG
CAGGAACCCTGAGGAGATCCCATGGGCTGCTGCTGGTGCTGAGTACGTTG
TTGAGTCCACCGGTGTTTTCACCGACAAGGACAAGGCTGCAGCTCACATT
AAGGGTGGTGCCAAGAAGGTCATCATTTCTGCTCCCANCAAGGATGCTCC
CATGTTTGTCTGTGGTGTCAATGAGAAGGAATACAAGTCTGACATCGACA
TTGTCTCCAACGCTAGCTGCACCACTAACTGCCTTGCTCCTCCTGCTAAN
GTTATCAATGACAAGTTTGGCATTGTTGANGGTTTGATGACCACAGTTCA
AGCCATGACTGCAACCCAAAAGACTGTTGATGGCCTTCAACAAGGACTGG
AGAAGTGGAAAGGCTGCCANCTTCAACATCAATCCAAACAACACTGGTGC
CCAAAGNTGTTGGNAAGTGCTCCCAAAGCTAACGGAAGTTGACTGGNATG
GCTCCGNGTCCACGGTGANGTTCGTGGTGTCNACGTTAAACNTTCAAACA
NCAACTATATAAATAAGGTGCNTCANGNGGATNTAGGAAACCAAGGANTT
GGTTACTTATAGCCTTTTCNCGNN
>gi_25189675_gb_CA611378.1_
ACATGTTCAAGTACGACACCGTTCACGGCCACTGGAAGCACAGCGACATC
AAGCTCAAGGACGACAAGACTCTGCTCTTTGGCGAGAAGCCAGTTACCGT
CTTTGGCGTCAGGAACCCTGAGGAGATCCCGTGGGGTGAGGCTGGTGCCG
ATTACGTTGTGGAGTCCACCGGTGTCTTCACTGACAAGGACAAGGCCGCT
GCTCACTTGAAGGGTGGGTGCCAAGAAGGTGGGTCATCTCTGCCCCAAAG
CAAAGATGCCCCTATGTTTGTGGTTGGTGTCAATGGAGGACAAGTACACC
TCAAGACGTTAACATTTGTCTCAAAATGCTAACTGCACCACTAACTGCCT
TGCTCCCCTAACTAAGATCATTAAATGACAACTTCCNGTATTAATTGAGG
GTTTNGATGACCACTGGTTCAAATGCCATCAACTGGCACACAGAAGACCG
TTNTATGGCCCTCCCAACAAGGACTGGAGAAGTGGCAAAGGCCGCAANTT
TAACACATTCCAAACAACACGGGTGCTGCCAAGNTGTTGGNAAGGTCTCC
TNAACTGAAGGGAACTTACGGGAAGTCTTCCCGG
>gi_25191345_gb_CA613048.1_
CAGGTTTGGCATTGTTGAGGGTTTGATGACCACAGTTCATGCCATGACTG
CAACCCAGAAGACTGTTGATGGTCCTTCCAGCAAGGACTGGAGAGGTGGA
AGGGCTGCCAGCTTCAACATCATTCCAAGCAGCACTGGTGCCGCAAAGGC
TGTTGGCAAGGTGCTCCCAGAGCTTAACGGAAAGTTGACTGGAATGGCCT
TCCGTGTTCCTACTGTTGATGTTTCTGTTGTTGATCTGACTGTTAGACTT
GCGAAGCCAGCAACCTATGATCAAGATTAAGGCTGCTATCAAGGAGGAGT
CTGAGGGAAACCTCAAGGGCATTTTGGGTTACGTGGATGAGGACCTTGTT
TCCACTGACTTCCAAGGTGACAACAGGTCCAGCATCTTTGATGCCAAGGN
CGGGATTGCTCTGAACGACAACTTGTCAAGCTTGTCTCCTGGTACACAAC
AGTGGGGATACAGCACCGTGTGTCGACCTCATCCGTCACATCACACTCAA
GTAAATANAGCATAAGTACGGGGANATGGTTGCCAAAGATGTCAAAGCCT
TCTCGAGATAATTTTGNNGGANTAGTACTAAACCNTTATGTTACCGATGN
TGTTGCTAACCAANTTGNGATAGTCTCTACAACATNNCATTT
>gi_25191411_gb_CA613114.1_
CAGCACTGGTGCTGCCAAGGCTGTTGGTAAGGTTCTTCCTGAGCTGAATG
GCAAGCTTACGGGTATGTCTTTCCGGGTTCCCACTGTGGATGTGTCAGTT
GTTGATCTCACTGTTAGAACCGAGAAGGCTGCATCATATGATGACATCAA
GAAGGCTATCAAGGCTGCATCCGAGGGAAAACTCAAGGGGATCATGGGTT
ACGTCGAGGAGGATTTGGTCTCCACTGATTTTGTCGGTGACAGCAGGTCG
AGCATCTTTGATGCCAAGGCTGGAATTGCTCTGAACGACCACTTCGTCAA
GCTTGTCTCGTGGTATGACAACGAGTGGGGTTACAGCAACCGCGTTGTCG
ACCTGATCCGCCACATGGCAAGACTCAGTANAGCGTTCTGCTTTCGTTTG
TGGCGCCTGGTCAGAAGTGTCCTGCTTTGTCTATGCGAAGAATAAATGTG
GATGGTGTCGCAGACGACCCTGGTTATGTTAGTTGGCATGAGTTACCTTC
GTTTTCGATAAACTCAGTANCGTATGGAGTTCAATCAAGTACCCTTTTGG
TGTGTTGTAAAAAAATAATCGTCATCAGTACCAANCCCTTCAAAAAAAAA
AAA
>gi_25191711_gb_CA613414.1_
GCCATGACTGCAACCCAGAAGACTGTTGATGGTCCTTCCAGCAAGGACTG
GAGAGGTGGAAGGGCTGCCAGCTTCAACATCATTCCAAGCAGCACTGGTG
CCGCAAAGGCTGTTGGCAAGGTGCTCCCAGAGCTTAACGGAAAGTTGACT
GGAATGGCCTTCCGTGTTCCTACTGTTGATGTTTCTGTTGTTGATCTGAC
TGTTAGACTTGCGAAGCCAGCAACCTATGATCAGATTAAGGCTGCTATCA
AGGAGGATCTGAGGGAAACCTCAAGGGCATTTTGGGTTACGTGGATGAGG
ACCTTGTTTCCACTGACTCCAAGGGTGACAACAGGCCAGCATCTTTGATG
CCAAGCCCGGGATTGCTCTGAAACGACAACTTGTCAACTTGTCTCCCTGG
TACGACAACGAGTGGGGATACACACCCGTGTGGTCCACTCATCCGTCACA
TCACAACTCCAAGTAAATGANAAGCATGAAATNNCTGGGGAAATGGGTTG
CCCAAAAGAGTGTCAAAGCCTTCTTCTGAGAATAAATTTTGTATGGAANT
ATGTCAGTAAAACCNTTTATTGNTG
>gi_25191732_gb_CA613435.1_
GCCATGACTGCAACCCAGAAGACTGTTGATGGTCCTTCCAGCAAGGACTG
GAGAGGTGGAAGGGCTGCCAGCTTCAACATCATTCCAAGCAGCACTGGTG
CCGCAAAGGCTGTTGGCAAGGTGCTCCCAGAGCTTAACGGAAAGTTGACT
GGAATGGCCTTCCGTGTTCCTACTGTTGATGTTTCTGTTGTTGATCTGAC
TGTTAGACTTGCGAAGCCAGCAACCTATGATCAGATTAAGGCTGCTATCA
AGGAGGATCTGAGGGAAACCTCAAGGGCATTTTGGGTTACGTGGATGAGG
ACCTTGTTTCCACTGACTCCAAGGTGACAACAGGTCCAGCATCTTTGATG
CCAAAGCCGGGATTGCTCTGAACGACAACTTTGTCAACTTGTCTCCTGGT
ACGACAACGAATGGGGATACAACACCGTNTGGTCGACTCATCCTCACATC
ACAACTCCAANTAATGAGAGNATGAATTACTGGGGANATGGGTTGCCCCA
NAGGATGTCAAAACCTTCCTCTGAGAATAAATTTTGTATGGAANTANTN
>gi_25192266_gb_CA613969.1_
GATGACCACTGTTCATGCCATCACTGCCACACAGAAGACCGTTGATGGTC
CCCCCGACGCAAGGACTGNGAGANGTGGCANGGGCCGCAAGCTTTAACAT
CATTCCCAGCAGCACTGGTGCTGCTAANGCTGTTGGNAANGTTCTTCCNG
AGCTGAATGGNAANCTTACCGGTATGTCTTTCCNGGTTCCCACTGTGGAT
GTGTCANTTGTTGATCTCACTGTTANAACCGAGAAGGCTGCATCATATGA
TGACATCAAGAAAGCTATCAAAGCTGCATCTGAGGGGAAGCTCANAGGGA
TCATGGGTTACGTTNAGGAGGATTTGGTCTCCACCGACNTTGTTGGTGAC
AGCAAGTCGAGCATCTTTNNTGCCAAAGCTGGGAATGCTCCNAACGAACA
ATTCGTCAAGCTTGTCTCNTGGTAAGACAACNAATGGGGGTNCAACAAAC
GCGTTTTCAACTGATTCGCCACAATGGCAAGACTCACTAANTGCTCNGCT
TTCCCTTTTGGNGCCNGGNCAA
>gi_25192638_gb_CA614341.1_
GCCACACAAGAAGACCGTTGATGGTCCCTCGAGCAAGGACTGGAGAGGTG
GCAGGGCCGCAAGCTTTAACATCATTCCCAGCAGCACTGGTGCTGCCAAG
GCTGTTGGTAAGGTTCTTCCTGAGCTGAATGGCAAGCTTACGGGTATGTC
TTTCCGGGTTCCCACTGTGGATGTGTCAGTTGTTGATCTCACTGTTAGAA
CCGAGAAGGCTGCATCATATGATGACATCAAGAAGGCTATCAAGGCTGCA
TCCGAGGGAAAACTCAAGGGGATCATGGGTTACGTCGAGGAGGATTTGGT
CTCCACTGATTTTGTCGGTGACAGCANGTCGAGCATCTTTGATGCCAAGG
CTGGGAATTGCTCTGAACGACCACTTCGTCAAGCTTGTCTCGTGGGTATG
ACAACGAGTGGGGTTACAACAACCGCGTTGTCNACTGATTCGCCACATGG
CAAGACCAGTAAACGTTCTGCTTCGTTTGTGGCNCTGGTCAAAGTGTCCT
GCTTGTCNATCGAANAATAAATGTGGTGGTGTCNCANACACGCTGGTCAT
GTAATTGGCATANTACTTCGTTTCGATAACTCATACCGTAANGATTCAAC
AATACCTTTTGTGTGTTGTANATAAAAACGTATCATCCAAAAAAAAAAAA
>gi_25193565_gb_CA615268.1_
GCGACGATGTCGAGCTCGTCGCCGTCAACGACCCCTTCATCACCACCGAG
TACATGACCTACATGTTCAAGTACGACACCGTTCACGGCCACTGGAAGCA
CAGCGACATCAAGCTCAAGGACGACAAGACTCTGCTCTTTGGCGAGAAGC
CAGTTACCGTCTTTGGGCGTCAGGAACCCTGAGGAGATCCCGTGGGGTGA
GGCTGGGTGCCGATTACGTTGTGGAGTCCACCGGTGTCTTCACTGGACAA
GGACAAGGCCGCTGCTCACTTNGAAGGGTGGGTGCCAAGAAGGTGGGCAT
CTCTGCCCCAAAGCAAAGATCCCCTATGTTTGTGGTTTGTGTCAATGAGG
ACAANACACCTCCAGACTTTACATTGTCCCAAATGCTAACTGCACAACTA
ACGCCTTGCTCCCCCTAACTNAATTCATTNATGACACTTCCGTATTAATG
AGGGTTNGATGACACGTTCAANCCATCACNGCACACAAGAAACGTNNATG
GCCTCCAACAAGGCGGANAATGGGAAGGCGCAAGTTAAATCATCCAACAA
CATGG
>gi_25193945_gb_CA615648.1_
ATTCCAAGCAGCACTGGTGCCGCAAAGGCTGTTGGCAAGGTGCTCCCAGA
GCTTAACGGAAAGTTGACTGGAATGGCCTTCCGTGTTCCCACTGTTGATG
TTTCTGTTGTTGATCTGACTGTTAGACTTGCGAAGCCAGCAACCTATGAT
CAGATTAAGGCTGCTATCAAGGAGGAGTCTGAGGGAAACCTCAAGGGCAT
TTTGGGTTACGTTGATGAGGACCTTGTTTCCACTGACTTTCAGGGTGACA
ACAGGTCCAGCATCTTCGATGCCAAGGCCGGGATTGCTCTGAACGACAAC
TTTGTCAAGCTTGTCTCCTGGGTACGACAACGAGTGGGGATACAGCACCC
GCCGTGGGTCGACCTCATCCGTCACATGCACAGCACCAAGTAAATGAGAA
GCATGAAGATACAGGGGAGAGTGGTTGCCCCAAGAGGAGTGTTCAAACCT
CCTCTTCCTGAGAATAATTTTGTAANGGATTATTCAGCTAAAACTTTTAT
GGTGTACCTGAGGTGGGCACAN
>gi_25194019_gb_CA615722.1_
CCCGTGGGGTGAGGCTGGGTGCCGATTACGTTGTGGGAGTCCAACGGTGT
CTTCACTGACAAGGACAANGCCGCTGCTCACTTGAAGGGTGGGTGCCAAG
AANGTGGTCATCTCTGCCCCAAGCAAAGATGCCCCTATGTTTGTGGTTGG
TGTCAATGAGGACAAGTACACCTCAGACGTTAACATTGTCTCAAATGCTA
NCTGCACCACTAACTGCCTTGCTCCCCTAGCAAAAGATCATTAATGACAA
CTTCGGTATTATTGAGGGTTTGATGACCACTGTTCATGCCATCACTGCCA
CACAGAAGAACGTTGATGGTCCCTCGAGCAANGACTGGAGAAGTGGCAAG
GCCGCAAGCTTTAACAACANTCCCAGCAGCACTGGTGCTGCCAANGGTGT
TTGGAAAGGGTCCTCCTNACTTAATNGNAAAGCNTTACCGGGAAGGTCCT
TTCCGGGTTCCAACGGTGGTGNTGTCAANTTGTTGGTTCACCGGTTGAAC
CGNNAAGGGTGNCTCAAACCAATNCNTTCAANAAGGGTTTCAAGGG
>gi_25194484_gb_CA616187.1_
GTTGAGGGTTTGATGACCACAGTTCATGCCATGACTGCAACCCAGAAGAC
TGTTGATGGTCCTTCCAGCAAGGACTGGAGAGGTGGAAGGGCTGCCAGCT
TCAACATCATTCCAAGCAGCACTGGTGCCGCAAAGGCTGTTGGCAAGGTG
CTCCCAGAGCTTAACGGAAAGTTGACTGGAATGGCCTTCCGTGTTCCCAC
TGTTGATGTTTCTGTTGTTGATCTGACTGTTAGACTTGCGAAGCCAGCAA
CCTATGATCAGATTAAGGCTGCTATCAAGGAGGATCTGAGGGAAACCTCA
AGGGCATTTGGGTTACGTTGATGAGGACCTTGTTTCCACTGACTCCAAGG
GTGACAACAAGTCCAGCATCTTCNATGCCAAAGCCGGGATTGCTCCTGAA
ACGACAACTTTGTCAAGCTGTCTCCTGGTACACAACAANGGGGATACAGC
ACCGCGTTGTCCACTCANCCCTCACATCACAACACAATTAATNANAGNAT
ACAAGGGANATGGNTTGCCCAGAGGATGTT
>gi_25194539_gb_CA616242.1_
GGCAGGCTTGTGGCCAGGGTTGCGCTCCAGAGCCCCGATGTCGAGCTCGT
CGCCGTCAACGACCCCTTCATCACCACCGACTACATGACCTACATGTTCA
AGTATGACACTGTCCATGGACAGTGGAAGCACCATGAAGTTAAGGTGAAG
GACTCCAAGACCCTTCTCTTCGGCCAGAAGGAGGTAGCTGTGTTTGGCTG
CAGGAACCCTGAGGAGATCCCATGGGCTGCTGCTGGGTGCTGAGTACGTT
GTTGAGTCCACCGGTGTTTTCACTGACAAGGACAAGGCTGCAGCTCACAT
TAAGGGTGGGTGCCAAGAAGGCATCATTTCTGCTCCCAACAAAGATGCTC
CCATGTTTGTCTGTGGTGTCAATGAGAAGGAATACAATCCTGACATCGAC
ATTGTCTCCCAACGCTAATTGCACCACTAACGCCTTGCTCCTCTTGCTAA
GGTATCAATGACAGTTTGGNATTGTTTANGGTTGATGACACATTCATGCC
ATGACTGCAACCANAAACGTTGATGNCCTCCAACAAGANGGAGAAGTGGA
AGGTGCAACTCAANTATCA
>gi_25194583_gb_CA616286.1_
GACATCAAGAAGGCTATCAAGGCTGCATCTGAGGGGAAGCTCAAGGGGAT
CATGGGTTACGTTGAGGAGGATTTGGTCTCCACCGACTTTGTTGGTGACA
GCAGGTCGAGCATCTTTGATGCCAAGGCTGGAATTGCTCTGAACGACCAT
TTCGTCAAGCTTGTCNCGTGGNATGACAACNAANGGGGTTACAGCAACCG
CGTTGTCNACCTGATCCGCCACATGGCCAAGACTCAGTANANTGCTCTGC
TTTCCTTTGTGGCGCCTGGTCANAGGTGTCCCTGCTTTGTCNATGCGAAA
NAATAAATTGGATGGNGTTCCCCANACNACGCCTGGTTNNATGTTANTTG
GACATGAGTTACCTTCCGTTTTCCCATCAACTAGTACCTGTAATGGAGTT
GCAAACAATACCTTTTGGTNGGGTTTGTGAAAAANATATAACCGTNAATC
CAAAANTGGGTTTNCCTAAAAAANGNNAACCCTTTAANNCCTAAAAAAAA
AAAA
>gi_25194896_gb_CA616599.1_
GTACACCTCCGATGTTAACATTGTTTCCAATGCTAGCTGCACCACAAACT
GCCTTGCTCCCCTTGCTAAGGTCATTCATGACAACTTTGGCATTATTGAG
GGCTTGATGACAACTGTTCATGCCATCACTGCCACCCAGAAGACTGTTGA
TGGACCCTCAGCCAAGGACTGGAGAGGTGGCAGGGCTGCCAGCTTTAACA
TCATTCCCAGCAGCACCGGTGCTGCCAAGGCTGTCGGTAAGGTTCTTCCT
GAATTGAATGGCAAGCTCACTGGCATGTCCTTCCGGGTTCCCACCGTGGA
TGTGTCAGTTGTTGACCTCACTGTCAGAATCGAGAAGGGGGCTCTTACGA
GGAAATCAAGAANTATTAAGGTGCTTCTGAGGGCCACTCAAGGGTATTAT
GGGTACGTGGAGAGGATCTGTTTCCACGACTTCACCGGTGACAGCAGTCG
AGATTTCGACGCAAGCCGGGATTGCCTGAACGACACTTATAAGCTGTCTT
TGTNCAAACGGTGGGTANAAACCG
>gi_25195430_gb_CA617133.1_
GCCAGCTTTAACATCATTCCCAGCAGCACCGGTGCTGCCAAGGCTGTCGG
TAAGGTTCTTCCTGAATTGAATGGCAAGCTCACTGGCATGTCCTTCCGGG
TTCCCACCGTGGATGTGTCAGTTGTTGACCTCACTGTCAGAATCGAGAAG
GGGGCCTCTTACGAGGAAATCAAGAAAGCTATTAAGGCTGCTTCTGAGGG
CCCACTCAAGGGTATTATGGGCTACGTGGAGGAGGATCTGGTTTCCACCG
ACTTCACCGGTGACAGCAGGTCGAGCATCTTCGACGCCAAGGCCGGGATT
GCCCTGAACGACCACTTCATCAAGCTCGTCTCTTGGTACGACAACGAGTG
GGGCTACAGCAACCGCGTCGTCGACCTGATCCGCCACATGTTCAAGACCC
AGTAGAGAGAGATATTTCTGCCTCCCTATCGTGGGTCGTCCCAATGGCCT
TTGTCCAACATCTTTGTNTTGTTATNTGAGAATAATGTNACGGTNCCCTG
NCGCTGATCATNTGGTTTGAACGTTGCTTTTGTGNNAATACCCNAACG
>gi_25196731_gb_CA618435.1_
TTGGTGANAAGGAGGTTGCTGTGTTTGGCTGCAGGAACCCTGAGGAGATC
CATGGGGTTCGGTTGGCGCTGAATATGTTGTTGAGTCTACTGGTGTTTTC
ACTGACCAGGAGAATGCTGCAGCTCACTTGAAGGGTGGTGCCAAGAAGGT
TGTCATTTCTGCTCCTAGCAAGGATGCCCCCATGTTCGTTGTTGGTGTCA
ACGANAAGGANTACAAGTCTGACATCAACATTGTCTCTAATGCTAGCTGC
ACAACCAACTGCCTTGCTCCGCTTGCTAAGGCANCAATGACAATTCGGTA
TTGTTGACGGCTGATGACCACTGTTCATGCCATCACTGCTACCAGAANAC
TGTTGATGGNCCTCATCTAAGGACTGGANGGGTGGNAGGGCTGCTATTTC
AACATCATCCCAACAACACGGGACTGCAAGNTGTTGGAAATGCTCCNTCC
TCAAGGGAATTNACGGATTCTTCCGTGTCCAACNTCAAGTTCGTGTTATT
ACGTAAGCTTGAATCTCACTAGATAATAGGTCCGCAAGCCAGGAAAGGTA
CCCAGGATCGGTT
>gi_25196846_gb_CA618550.1_
GCCATCACTGCCACCCAGAANACTGTTGATGGACCCTCAGCCAANGACTG
GAGANGTGGCANGGCTGCCAGCTTTAACATCATTCCCAGCAGCACCGGTG
CTGCCAATGCTGTCGGTAATGTTCTTCCTGAATTGAATGGCAANCTCACT
GGCATGTCCTTCCGGGTTCNCACCGTGGATGTGTCAGTTGTTGACCTCAC
TGTCAGAATCNAAAANGGGGCCTCCTTACGAAGAAATCAANAAACTATTA
ACGCTGCTTCCTGAAGGCCACTCAANGGTATTAATGGGCTAACTTTGANG
AAATTCTGGTTTCCACCGACTTCACCGGTGACAGCAANTCGANCATCTTC
CACACCAAAGCCNGGATNCCCTGAACNACACTNTTCAACTCCTCTCCTTG
GTACACAACAATGGGGCNAAACAACCGCTCCTCCACTGTTNGCACATGTT
AAAGACCATATAAAANAATTCTGCCTCCTACNTGGGTCTCCAATGCCTTG
GTCCANACANCTTCTGCTGTCAA
>gi_25197015_gb_CA618719.1_
ACGTCTGCGACGAGCCGCTCGTGTCCGTCGACTTCCGCTGCTCCGACGTC
TCCACCAGCATCGACGCTTCCCTCACCATGGTCATGGGCGACGACATGGT
CAAGGTCGTCGCCTGGTACGACAACGAGTGGGGCTACAGCCAGCGCGTGG
TTGATCTGGCGCACCTGGTGGCGGCCAAGTGGCCGGGCGCCGGGACCGGC
GGCAGCGGCGACCCGCTGGAGGACTACTGCAAGACCGACCCCAACGCCGT
NGGAGTGCAAGGTGTTCGACGAGTGAANTGAGACTCCGGAGTTGCTGCTG
GCTTGACCGGTCCAAGCTGATNAAGAAAACCAACGAAGCAACTACATTAT
ANCCTCCNATCTATATCTATAAAATGTACAACTGGATTGTGTTTCATCCG
TTTCNAGATTCTCCCCNAACTTGCGGTTNGTGCNCCATATATCAGACAGG
NTTCGGCACAATAAATNGACCTCTCCGTGAATGTACNGANCCATATATCA
ATGTTCAAGNNTCTCTGGGACTTAAAAAAAAAAAA
>gi_25197192_gb_CA618896.1_
CGAGGATGTCGAGCTCGTCGCCGTCAACGACCCCTTCATCACCACGGATT
ACATGACGTACATGTTCAAGTACGACACCGTGCACGGCCAATGGAAGCAC
AGCGACATCGCCCTCAAGGACTCCAAGACGCTTCTCTTCGGCGAGAAGCC
GGTCACCGTCTTTGGCATCAGGAACCCCGAGGAGATCCCGTGGGGTGAGG
CTGGTGCTGAGTATGTCGTGGAGTCCACCGGTGTCTTCACTGACAAGGAC
AAGGCTGCTGCACATCTGAAGGGTGGGTGCCAAGAAGTTGTTATCTCTGC
CCCAAAGCAAAGATGCGCCCATGTTTGTTGTTGGTGTCAATGANGACAAN
TACACCTCCCATGTTNACATTGTTTCCAATGCAANTGCACAACAAATGCC
TTGCTCCCCTTGGCNAAGGCATCCATGAAACTTTGGGATTATGAGGGCTT
GATGAAACTGTTATGCAATCACTGCAACCAAAAAANGTTGATGGNCCTCA
NCCAAGGATGGAAAGTGGAAGGCTGCAACTTTACATATTCCAGAACAACG
GTCTGCAAGGCTTCGGAAGGTCTNCGAATTAA
>gi_25197199_gb_CA618903.1_
TTTCGATCTCATTTGAAATCAACCCATCCTCGTTTCCTCCGTCTAGCAGC
CTCTCACCCTCATGGCCAAGATCAAGATCGGGATCAATGGGTTTGGCAGG
ATCGGAAGGCTGGTGGCCAGGGTGGCCCTGCAGAGCGACGACGTCGAGCT
CGTCGCCGTGAACGACCCCTTCATCAGCACCGATTACATGACCTACATGT
TCAAGTATGACACTGTGCACGGACAGTGGAAGCACCATGAGGTCAAGGTG
AAGGACTCCAAGACCCTTCTCTTTGGTGAGAANGAGTTGCTGTGTTTGGG
CTGCANGAACCCTGANGAGATCCATGGGGTTCGGTTGGCGCTGAATATTT
GTTGAATCNACTGGTGTTTCACTGACCAAGAGAAGNTGCACTCACTTGAA
GGGTGGTGCCAAGAAGGTGTCANTTCTGCTCCAACAAGGATGCCCATGTC
GTTGTTGGTGTAACGAGAAGGATACAGTCGACATAACATTGTCTCAATGC
AACTGANAACAACGCCTGCNCGCTNCAAGGCACATACAATTCGTATGTTA
GGTCGATACACGTTATCATNCNNACCAAAAACGTNATGGNCCAATAAGAC
GGGGGNGAAGGGNANTTAAAAATCNCAAAGGGCNAAGGGTGNAAANTCCN
CCCCANATANGGANTTTTTCACANNNTTTTTTTNNGGNAACCCCCAAAAN
AGGGNGGG
>gi_25197781_gb_CA619485.1_
CGAGTTTATTTTTGCAACTCTCGTTTCGAGTTACTACTCTTAGCAACTGA
ACCAGTATCAAATACTGAGGGGTTGCTATAAACACTAGTAAAGTACACAT
CAATAACATGTATATCAAATATACTTTTGTTCACTTTGACATCCTTCTTA
TCCGCCAAGTATCTAGGGTAGTTCCACTTCTAGTGACCATTTCCTTTGCA
GTANAAGCACTCAGTTTCAGGATTGGGTCTAGCTTTAGGCTTCTTCATGG
GAGTGTCAACTTGCTTGGCCATTCTTCTTGAAGTCCCTTTGTTTCCCTTG
CCCTCTTACTTGGAAACTAGTGGCCTGTCAACCATCAACACTTGGATGCT
TTTCCTGGATTCCNACCTTGGGCCGATTTTANGCATCACGAAGANTCCGG
GGAACGTTTCTCACCCCGTGCATATANANCANCTACAAANTCCAATAACT
GGGGATATGACAAGAAACTTGGCAATNCTACCTAACCNGGAAATNATCCA
ACTGATCAAACCATGTAGTACTTGAATCTGAGCACAGCCACGGTGANTAT
CCCCCACTGTNGNAATACTGTAAGGCCAGNCCTCACCGGANGAGTCAAGN
CANTCAANCTGAGAANTTCCCTGGTG
>gi_25197878_gb_CA619582.1_
ACAAGTCTGACATCAACATTGTCTCTAATGCTAGCTGCACAACCAACTGC
CTTGCTCCGCTTGCTAAGGTCATCAATGACAAGTTCGGTATTGTTGAGGG
TCTGATGACCACTGTTCATGCCATCACTGCTACCCAGAAGACTGTTGATG
GGCCCTCATCTAAGGACTGGAGGGGTGGAAGGGCTGCTAGTTTCAACATC
ATTCCCAGCAGCACTGGAGCTGCTAAGGCTGTTGGCAAAGTGCTTCCTGT
CCTCAATGGGAAAATTGACTGGAATGTCTTTCCGTGTCCCAACTGTCGAT
GTTTCTGTTGTTGATCTGACTGTTAAGCTTGAGAATCTGCCACCTATGAT
GAGATCAAGGCTGCCGTCAAAGGCCNANGCAGAGGGTAACCTCAAAGGGC
ATTCTGGTTAATTCCAAGGANGACTTGTTCCAACCGATTCCANGGTGACA
ACAAGTCTACACTTGATGCNAAGNTGGCATGCCTTTAACGNAACTTGTGA
ACTGTTCTGGTACACAACAATGGGATACACACCANTGGCCACTATCGCAC
ATAACACACAGTAATACAACNATAACATCAAGATGTGAACACAAGAATNT
TTCTCCGATGTCAAAAATTTCTACGATCAACNAAATGGTN
>gi_25198070_gb_CA619774.1_
TTTAACATCATTCCCAGCAGCACTGGTGCTGCCAAGGCTGTTGGCAAGGT
TCTTCCTGAGCTGAATGGCAAGCTTACCGGTATGTCTTTCCGGGTTCCCA
CTGTGGATGTGTCAGTTGTTGATCTCACTGTTAGAACCGAGAAGGCTGCA
TCATACGATGACATCAAGAAGGCTATCAAGGCTGCATCTGAGGGAAAACT
CAAGGGGATCATGGGTTATGTCGAGGAAGATTTGGGTCTCCACTGACTTT
GTCGGTGACAGCAGGTCCGAGCATCTTTGATGCCAAGGCTGGGAATTGCT
CTGAACGACCATTTCGTCAAGCTCGTCTCGTGGTACGACAACGAGTGGGG
TTACAGCAACCGCGTTGTCCATCTGATCCGCCACATGGNCAAGACTCAGT
AGAGCGTTCTGATTCCTTGGTCAGAGTGTCCTGCTTGTCTATGCGAAGAA
TAAATGTGGATGGTGTCNCAGACGACCCTGGTCATGTTAGTTGGCATGAN
TACCTCGTTTTCGCACAACNATACTCGTAANGAGTGCAACAATACCCTTT
TGGTGNGGTTGTAAATAANAACGTATCATACTGGTTGCNAAAAAAAAAAA
A
>gi_25198983_gb_CA620687.1_
CATCGATCTCGTTTCAAATCCATCCATCCTCGTTTCCTCCGTCCCGCAGC
ATCTCAACCCCATGGCCAAGATCAAGATCGGGATCAATGGGTTCGGCAGG
ATCGGAAGGCTGGTGGCCAGGGTGGCTCTGCAGAGTGACGATGTCGAGCT
CGTCGCCGTGAACGACCCCTTCATCAGCACCGACTACATGACCTACATGT
TCAAGTACGACACTGTACACGGACAGTGGAAGCACCATGAAGTCAAGGTG
AAGGACTCCAAAACCCTTCTCTTTGGGTGAGAAGGAGGTTGCTGTGTTTG
GCTGCAGGAACCCTGAGGAGATTCCGTGGGGTTCGGTTGGTGCTGAATAT
GTTGTTGAGTCTACTGGTGTTTTCACTGACCAAGAGAAGNTGCACTCACT
TGAAGGGTGGTGCCAAGAAGGTGTCATCTCGCTCCAACAAGGATCCCCAT
GTTTGTCTTGGGTCAACNAAAGGATACAAGTCNACATAAATGTCTCAATG
CAACTCAAACAACGCCTGCCCNCTGCAAGGCACATGAAATTCGTACNTNA
GGTCGATACANTCATGCACACGCACCAAAAACGTTATGGCCCACAAGANG
AGGNGAAGGGCANTNAATATCCACAACGGCTCAAGGGTGAATGTCCGCTA
AGATNCGGANNTCGTCAACTCANTTGTNTATNCGTGGTAACC
>gi_25199249_gb_CA620953.1_
GCCGTGCCCGTGCCGCCGCGCTCAACATCGTGCCCACCTCCACCGGCGCG
GCCAAGGCCGTGGCGCTGGTGCTGCCCAACCTCAAGGGCAAGCTCAACGG
GATCGCGCTCCGGGTGCCCACCCCCAACGTGTCCGTCGTCGACCTCGTGG
TGCAGGTCTCCAAGAAGACCCTCGCCGAGGAGGTGAACCAGGCGTTCCGC
GACGCCGCCGCCAACGAGCTCAAGGGCATCCTCGACGTCTGCGACGAGCC
GCTCGTGTCCGTCGACTTCAGGTGCTCCGACGTTGTCCTCCACCATCGAC
GCGTCGCTCAGCATGGTCATGGGAGACGACATGGTCAANGTCATCGCGTG
GTACGACAACGANTGGGGTTACTCCCAGANGGTCGTCAACTCNCCGACAT
CGTCGCCGACAATGGAATNAACGCCNGACNGGGGGATTATTGCCCTGTAA
ATGATCCTCNCAAATTTTCCCAANCATCTCNCGGANATNGATCTTGTANG
NAATCGAATTTCAACTCCANANCTTCTTTTTCCTTCNTTCNGTCCCTTTT
CTTCCGATTTNANTCAAACCGNTNAAANATTCTGNAGGATNN
>gi_25199455_gb_CA621159.1_
CTCTCGAGTCTCGTCCACCCGTCATCCTCCTAGCTCCTCTACTCGCCAGT
CGCCATGGGCAAGATTAAGATCGGAATCAACGGCTTCGGAAGGATCGGCA
GGCTCGTGGCCAGGGTCGCCCTCCAGAGCGAGGATGTCCGAGCTCCGTCG
CCGTCAACGACCCCTTCATCACCACGGACTACATGACCTACATGTTCAAA
NTACGACACCGTCCACGGCCACTGGGAAGCACAGCGACATCACACTCCAA
GACTCCCAAACCTTCTCTTCCGTGGACAANCCGGCACCGTCCTTTTNGAT
CCAGGAACCCCTGAAGATCCCGTTGGGTTNAGGCTGGCGCTGATTATNTC
CTTGGATCCAACGGCTCTTCAACTGGACAAGGACAAGNTGCTGCACATCT
CAAGGGTNGTGCAAAAGTTTTACTCCTGCCCCCAANCAAACCACCATTTT
GTTGTTTGGTGTCNATGAGACATTCACTCCNGTTTTACATTGTCCCNATG
CTACTGCACAANAACGCTTCCCCCTGCNAAGCATCATGANACTCGCATGT
NAGGTTGTGCAACGTTATGCATACNCACCANAAATGTGNNGNCCCACAGG
ATGAAGTGAGGCGCACTTAATATTCACNACGTTCAGGGTTGAANTTTCCN
TTANG
>gi_25199787_gb_CA621491.1_
GACCATTCCTGAAGTATTCTCAATGCTGAAGTCAGCAGAGGTTGAAATCA
AGAAAGAACATCAAGTGTTGATGGTCAATAAGACCACTAAGTTCAAGAAG
GGCAAGGGTAAGAAGAACTTCAAGAAGGACGGCAAAGATGTTGCCGCGCT
CGGTAAGCCAGTTGCCGGGAAGAAGTCAAAGAATGGACCCAAGCCTGAGA
CTGAGTGCTTTTATTGCAAGGGGAAGGGTCACTAGAAGCGGAACTGCCCC
AAATACTTAGCGGACAAGAAGGCTGGCAACACTAAAGGTATATTTGATAT
ACATGTAATTGATGTGTACCTTACCAGTACTCCGTAGTAACTCCTGGGTA
TTCGATACCGGTGTCATTGCTCACATTTGTAACTCACAGCAGGAGCTGCN
GAATAAGCGGAGACTGGCGAAGGACAAGTGACNATCCCCTCCGGAATGGT
CCAAGNCCATGNATCCCGTCGGAAGCTACTCCANATTACTACGGATAGTT
TAACTCATAATGTATTATGCCAGTTTACATAAATGGANCGGTTCTTNGNC
AANGGAACCTTAATCNAAAAAGGTTCATTATNAANAANTTAGGCTCCCAT
GCANGTATCTANANCCNGGGCCGNCCATTCCAAGNTTTACCNCNG
>gi_25200160_gb_CA621864.1_
CCGGCGCGGCCAAGGCCGTGGCGCTGGTGCTGCCCAACCTCAAGGGCAAG
CTCAACGGGATCGCGCTCCGGGTGCCCACCCCCAACGTGTCCGTGGTCGA
CCTTGTGGTGCAGGTCTCCAAGAAGACCCTCGCCGAGGAGGTGAACCAGG
CGTTCCGCGACGCCGCCGCCAACGAGCTCAAAGGGCATCCTCGACGTCTG
CGACGACCGTCCGTGTCCGTCGACTTCAAGGTGCTCCCACGTTCCTCCCA
CCATCCGACGCGTCGCTCNACATGGGCCATGAAGAGACGACATGGCCAAG
GCCATCGCCGTNGGTACGACAACGATGGGTTATCCCCAAANGGTCCTCCA
CTCNCCCGAATCNTCGCCAACCAATGGAATTNAACCCCNGACGNCGATTC
CCTGTGAATGACCCCTCCCCNATTTTCCCCAACAATCGTCACGNTGATCA
ATCCTTTGGAATGAAATCCANATATCAATCCCANANTCTTTTTCCTTCCT
TCCNGTCTCCNTTTCCTTCCCCGATTTNATGTCAAAACCGGTNAANAACT
CCGCAAGGATCCAANCGNGNACGTAAAAAACACNTTGCAGTTCGAGTAAA
TAACCTTCTGTTAAAAAAAAAAAA
>gi_25200201_gb_CA621905.1_
TTTAACATCATTCCCAGCAGCACTGGTGCTGCCAAGGCTGTTGGCAAGGT
TCTTCCTGAGCTGAATGGCAAGCTTACCGGTATGTCTTTCCGGGTTCCCA
CTGTGGATGTGTCAGTTGTTGATCTCACTGTTAGAACCGANAAGGCTGCA
TCATACGATGACATCAAGAAGGCTATCAAGGCTGCATCTGAGGGAAAACT
CAAGGGGATCATGGGTTATGTCNAGGAAGATTTGGGTCTCCACTGACTTT
GTCGGTGACAGCAGGTCGAGCATCTTTGATGCCAAGGCTGGAATTGCTCT
GAACGACCATTTCGTCAAGCTCGTCTCGTGGTACGACAACGAGTGGGGTT
ACAGCAACCGCGTTTCCATCTGATCCGCCACATGGCCAAGACCAATTAGA
GGTTCTGATTCCTTTGGCNANAGTGTCCCGCTTNTCTATGCNAAAAATAA
TGTGGATGGGTCNCCAAACACCCTGGTTATGTTATTGGCAGNTTCCTTCN
GTTTCCCACAACAATACTCTGAAGGGGTTGCAAACAAT
>gi_25200251_gb_CA621955.1_
CTCAGTTTCAGGCTTAGGTCCAGACTTGGGCTTCTTTTCGGGAGTGGCCA
CTTGCTTGCCATTCTTCTTGAAGTTCCCCTTCTTTCCTTTGCCCTTTTTC
TTGAAACTAGTGGTCTTGTTAACCATCAACATTTGATGCTCCTTCTTGAT
TTCTACCTGCGCAACTTTGAGCATAGTGAAGAGCTCGGGAATAGTCTTAT
CCATCCCTTGCATATTATAGTTCATCACAAAGCCTTTGTAGCTTGGTGGC
AGTGATTGGAGAACTCTGTCAATAACACTATCATCTGGAAGATTAAGTCC
CAGCTGAGTCAAGTGATTATGATACCCATACATTTTGAGTATGTTTTCAC
TGACAGAGCTATTCTCCTCCATCTTGCAGCTATAGAACTTGTTGGAGACT
TCATATCTCTCAACTCGAGAATTTATTATAATATTAACTCANCTCAAGGA
ACATCTCATATGGCCATGACATCAAAANTCTTGGAAGTCCGATTCAAGCC
GTAAACATGGAACGAACTTNACTANNATGAATNACTGCAAATGTNA
>gi_25200336_gb_CA622040.1_
GAGAAGGGGGCCTCTTACGAGGAAATCAAGAAAGCTATTAAGGCTGCTTC
TGAGGGCCCACTCAAGGGTATTATGGGCTACGTGGAGGAGGATCTGGTTT
CCACCGACTTCACCGGTGACAGCANGTCGAGCATCTTCNACGCCAAGGCC
GGGATTGCCCTGAACGACNACTTCATCANGCTCGTCTCTTGGTACGACAA
CGAGTGGGGCTACAGCAACCGCGTCGTCGACCTGATCCGCCACATGTTCA
AGACCCAGTAGAGANAGATATTTCTGCCTCCCTANCGNGGGTCGTCCCCA
AATGGGCTTTGGTCGCAAACCATCTTTGCTGCTTGTCCATGCTGACAATA
AATGTGGANCGGTGCCNCCTGGACGNTGGATTCAANGCTGGGTTTTGACA
NCTNGTCATTTTGCGGTTAACTNAGCTGNTANCGTCCGGTNCAAAAATCA
NNAGTTCCAGGTCCTTTGGGGCNTNGTAAGAANANAACAAGGCGGTNCAA
TAA
>gi_25200445_gb_CA622149.1_
CTCCTAGCTCCTCTACTCGCCAGTCGCCATGGGCAAGATTAAGATCGGAA
TCAACGGCTTCGGAAGGATCGGCAGGCTCGTGGCCAGGGTCGCCCTCCAG
AGCGAGGATGTCGAGCTCGTCGCCGTCAACGACCCCTTCATCACCACGGA
CTACATGACCTACATGTTCAAGTACGACACCGTCCACGGCCACTGGAAGC
ACAGCGACATCACACTCAAGGACTCCAAGACCTTCTCTTCGGTGACAAGC
CGGTCACCGTCTTTGGCATCAGGAACCCTGGAGGAATCCCGTGGGGTGAG
GCTGGGCGCTGATATGTCGNNGGANCCACCGGCGCTTTCACTGACAAGGA
CAAGGCTGCTGACATCTCCAAGGGTGGGTGCCAAGAAGGTTGTTNCTCCG
CCCCAAGCAAAGACCACCATTTTGGTGGTGGGGGNNCAATGANGACAANA
ACTCNGGATGTATGGTCCAATGCANTGCACAAAAATGCTTCTCCCTTGNT
AAGGCATCAATGCACTTCGGATGGTTGAGGTTTGTGCAACGTCAAGCATN
ATGCACCAGAACNTTGCGGCTAACAAGG
>gi_25200641_gb_CA622345.1_
TTTCGATCTCATTTGAAATCAACCCATCCTCGTTTCCTCCGTCTAGCAGC
CTCTCACCCTCATGGCCAAGATCAAGATCGGGATCAATGGGTTTGGCAGG
ATCGGAAGGCTGGTGGCCAGGGTGGCCCTGCAGAGCGACGACGTCGAGCT
CGTCGCCGTGAACGACCCCTTCATCAGCACCGATTACATGACCTACATGT
TCAAGTATGACACTGTGCACGGACAGTGGAAGCACCATGAGGTCAAGGTG
AAGGACTCCAAGACCCTTCTCTTTGGTGAGAAGGAGGTTGCTGTGTTTGG
GCTGCAGGAACCCTGGAGGAGATCCCATGGGGTTCCGGTTGGGCGCTGAA
TATGTTGTTGAGTCTACTGGGTGTTTTCAACTGGACCAGGAGAAGCTGCA
GCTCACTTNGAAGGGTGGTGCCAAGAAGGTGTCATTTCTGCTCCTAACAA
GGATGCCCCATGTTCNNTGTTGGTGTCAACGAGAANGATACAAGCCTGAC
ATAACATTGGCTCCNATGCTACTGCACACCAATGCCTGCTCCGCTNNGAA
GGCACATGCAAGTCGGGATGGTGAGGCNGNGCACNGTAAGCANATGNACC
AGAAGATGTGTGGCCCAACAAGNTGANGGNGAGGCNCAANTAAANATTCA
GA
>gi_25200732_gb_CA622436.1_
CCTCACTGTCAGAATCGAGAAGGGGGCCTCTTACGAGGAAATCAAGAAAG
CTATTAAGGCTGCTTCTGAGGGCCCACTCAAGGGTATTATGGGCTACGTG
GAGGAGGATCTGGTTTCCACCGACTTCACCGGTGACAGCAGGTCGAGCAT
CTTCGACGCCAAGGCCGGGATTGCCCTGAACGACCACTTCATCAAGCTCG
TCTCTTGGGTACGACAACGAGTGGGGGCTACAGCAACCGCGTCCGTCCGA
CCTGGATCCGCCACATGTTCAAGACCCAGTAGAGAGAGATATTTCTGCCT
CCCTATCGTGGGTCGTCCCCAAATGGGCTTTGGCGCAGACCATCTTTGCT
GCTTGTCTATGCTGAGAATAAATGTGAACGGTGCCCCTGGGACGCTGGGT
TCCATGCTGGTTTGGGCACGTTGNCTTTNTGGGTTNACTTATCTGCTACG
TCCTGTACGATTCACTAATTCCAATCCTTTTGGGCTTTGTAANGATATAA
CATGNGGTTCAATTTTGGGGG
>gi_25200986_gb_CA622690.1_
CAGCAGCACTGGTGCTGCCAAGGCTGTTGGCAAGGTTCTTCCTGAGCTGA
ATGGCAAGCTTACCGGTATGTCTTTCCGGGTTCCCACTGTGGATGTGTCA
GTTGTTGATCTCACTGTTAGAACCGAGAAGGCTGCATCATACGATGACAT
CAAGAAGGCTATCAAGGCTGCATCTGGAGGGAAAATCCAAGGGGATCATG
GGTTTATGTCCGAGGAAAGNTTGGGCTCCACTGACTTTTGTCCGGTGACA
GCAGGCCGAGCATCTTTNGATGCCAAAGGCTGGGATTGCTCCTGAACGAC
CATTTCGTCAANTCCNCTCCGTGGTACGACAACGAGTGGGTTTACANACC
GCGTTGTCATTCTTGATCCGCCACATGGCCAAACCCAGTTAACNTCTGAT
TCCTTTTGGTCAAGAGTGCCCCTGCTTTGGCCTANGCCNAAGATAAGTGG
ATGGGTCGCCAAACACCCTGTTNNATGTTATTGGCAGATTACTCCNGTTC
CGCNCAACTATATNNTAAGGGTGCNACAATCCTTTTGGTGTGGTTGTNAG
ATANTAANCNTAGCATTCAAAAAAAAAAAA
>gi_25201115_gb_CA622819.1_
CTCCCATATCCGCTCCCCTACCTCTCCAGCATCCTCCCGTCTCCGTCGTC
TCGTCTCCGCTCCTCACCTCGCCAGCCATGGGCAAGATCAAGATCGGAAT
CAACGGTTTCGGAAGGATCGGCAGGCTCGTGGCCAGGGTCGCCCTGCAGA
GCGAGGATGTCGAGCTCGTCGCCGTCAACGACCCCTTCATCACCACGGAT
TACATGACGTACATGTTCAAGTACGACACCGTGCACGGCCAATGGGAAGC
ACAGCGACATCGCCCTCAAAGGATCCAAGACGTTCTCTTCGGCGAAGAAG
CGGCACCGTCTTTGGATCAAGACCCGAAGAATCCGTGGGGTGAGCTGGGC
TGATAGTCGTGGANCCACCGGTGTCTCACTGACAAGGACAAGNTGCTGCA
ATCTGAAGGTGGTGCCAAGAAGGTGTACTCTGCCCCAAACAAAGATCGCC
ANGTTTGTTGTTGGNGCAATGAGGCAAGTCACTCCGAGTAAATTGTTCCA
ATGCTACTGACANAAATGCTGCNCCCTGCNAAGCATCAGGAAACTTGNAT
ATGNGNTTATANATGTAAGCATCATGAACCAAAANGTNATGGCCCACAG
>gi_25201252_gb_CA622956.1_
GTACACCTCCGATGTTAACATTGTTTCCAATGCTAGCTGCACCACAAACT
GCCTTGCTCCCCTTGCTAAGGTCATTCATGACAACTTTGGCATTATTGAG
GGCTTGATGACAACTGTTCATGCCATCACTGCCACCCAGAAGACTGTTGA
TGGACCCTCAGCCAAGGACTGGAGAGGTGGCAGGGCTGCCAGCTTTAACA
TCATTCCCAGCAGCACCGGTGCTGCCAAGGCTGTCGGTAAGGTTCTTCCT
GAATTGAATGGCAAGCTCACTGGCATGTCCTTCCGGGTTCCCACCGTGGA
TGTGTCAGTTGTTGACCTCACTGTCAGAATCCAAGAAGGGGGCTCTTACG
AGGAAATCAAGAAAGCTATTAANGNTGCTTCTGAAGGGCCACTCAAGGGT
ATTATGGGCTACGTGGAGGANGATCTGGGTTCCACCGACTNAACGGGTGA
CAGNAGTCNAGCACNTCGACGCCAAGGCCGGATTGCCTGAACGACACTNA
ACAAGCTCGCTCTTGGNACACAACANTGGGCTACAGAACGCGTCTCACTG
TCGCAATGTCAAGACCAGTGAGAGAGTATTCGCTCCCANCGGGGCNNCCA
ATGGCTTGNCNAAACACTTGNNG
>gi_25201496_gb_CA623200.1_
GTGCCCGTGCCGCCGCGCTCAACATCGTGCCCACCTCCACCGGCGCGGCC
AAGGCCGTGGCGCTGGTGCTGCCCAACCTCAAGGGCAAGCTCAACGGGAT
CGCGCTCCGGGTGCCCACCCCCAACGTGTCCGTCGTCGACCTCGTGGTGC
AGGTCTCCAAGAAGACCCTCGCCGAGGAGGTGAACCAGGCGTTCCGCGAC
GCCGCCGCCAACGAGCTCAAGGGCATCCTCGACGTCTGCGACGAGCCGCT
CGTGTCCGTCGACTTCAGGTGCTCCGACGTGTCCTCCACCATCGACGCGT
CGCTCAGCATGGTCATGGGAGACGACATGGTCAAGGTCATCGCGTGGTAC
GACAACGAGTGGGGTTACTCCCAGAGGGTCGTCGACTCGCCGACATCGTC
GCCGACAATGGAAATNAACCCGGACGGCGGATTATGGCCTGTGAATGATC
TCTCGAAATTTCCCAGCATGTCACGATGATCATCTTGTAAGAGAATCAAN
TATCAACTCCANANGTTCTTTTTCTTCTTTCTGTCTCTTTTCTTCCGATT
TCATGTCANANCGGTTTATAAATTCTNAAAGAATTAAGTGGNACGTAAAA
ACANGTTCAAAAAAAAAAAA
>gi_25201633_gb_CA623337.1_
CCCACGCCGACACCATCATCAGCAACGCCTCCTGCACCACCAACTGCCTC
GCCCCCTTCGTCAAGGTGCTCGACCAAAAGTTCGGCATCATCAAGGGAAC
CATGACCACAACCCACTCCTACACCGGCGACCAGAGGCTGCTGGACGCGA
GCCACCGCGACCTGCGCCGTGCCCGTGCCGCCGCGCTCAACATCGTGCCA
ACTCCAACGGGCGCCGGCCAAAGGCNNTTGCNCCTGGTGCTGCCAAACCT
CAAAGGGNAGNTAANCGGNTTCGNNCCCGGGTNGCCAACCCNANTTNTCG
TTGTNCNACTTCCTGNGNGAAGGNTCAANGAANCTTCCCCAAGGAGGTAA
CAAGGTTTCCGCAACCCNCCGCNAAAATTAAGGAATCTTCAATTTGGAAC
AACCTCTTTCTTATTTTAGGNTTCCAATTTCTCAAAATCAAGCNCCTTAA
NATGGCATGGAAAACAATGCAAGGCTCCCTTGTACAAAACANTGGGTNTC
CANAGGTNTCACTCCCGAATNTCCCGACAATGAATNACCCGCGGGGATAT
GCCTTAA
>gi_25201712_gb_CA623416.1_
CTCGTGCCGCGCTTCTCTTCGGCGAGAAGCCGGTCACCGTCTTTGGCATC
AGGAACCCCGAGGAGATCCCGTGGGGTGAGGCTGGTGCTGAGTATGTCGT
GGAGTCCACCGGTGTCTTCACTGACAAGGACAAGGCTGCTGCACATCTGA
AGGGTGGTGCCAAGAAGGTTGTTATCTCTGCCCCAAGCAAAGATGCGCCC
ATGTTTGTTGTTGGTGTCAATGAGGACAAGTACACCTCCGATGTTAACAT
TGTTTCCAATGCTAGCTGCACCACAAACTGCCTTGCTCCCCTTGCTAAGG
TCATTCATGACAACTTTGGGCATTATTGAGGGCTTGATGACAACTGTTCA
TGCCATCACTGCCACCCAGAAGACTGTTGATGGACCCTCAANCAAAGGAC
TGGGAGAAGTGGCAAGGCTGCCAACTTTAACATCATCCCAACAACACCGG
TGCTGCCAAGNTGTCGTAAGGTCTCCTGAATTGAATGGAACTCACGGGAT
TCCTCCGGGTCCAACGTGGATGTGNAATTGTTGACCCACGTANAACCAAA
AGGGGCTCTACAGGAATCAGAAACTATAAGNTGCTCGAGGNCACCAAGGT
ATATGGCACTTGGAGATTGTTCACGANTTNCGTAAAAGTCANATTCACCA
G
>gi_25202907_gb_CA624611.1_
AGGCTGTTGGCAAAGTGCTTCCTGTCCTCAATGGAAAATTGACTGGAATG
TCTTTCCGTGTCCCAACTGTCGATGTTTCTGTTGTTGATCTGACTGTTAG
GCTTGAGAAGTCTGCCACCTATGATGAGATCAAGGCTGCGGTCAAGGCCG
AGGCAGAGGGTAGCCTCAAGGGCATTCTGGGTTATGTCCGAGGAGGACCT
TGTTCCAACCGATTTCAAGGGTGACAGCAAGTCTAACANCCTTTGATTCC
AAAGGNTTGGANTTCCNTTNAACCGAACTTTTNAACCTNTGTNCCTGGTA
CGAAAACNATTGGGAAACACACCCCAGNNGCCACCTATNCCCCACAATGA
CNGACCCANTAATGANAACCTGTTNAANNTCCCAAANGGTTAAACNACCN
AAANATTGTTCTNNCCCCGGANAGTNTCCCNNAAAATTTTTAACCGATGC
CNAAACCCNANNGGGGGAANGGACCTAAGGGTGGTNNACATGATTCCCAA
ATTGNAGGCCAAGTGTAACGTAAACTTTACGGCAATCATTAAANTTTTCA
TTTNAAAAAAAANTANAAAAAGGGGGCCGACCATTCCCNAANGATCTNNA
CCCCNAGGNTCTTTAATNA
>gi_25203703_gb_CA625407.1_
CCCATATCCGCTCCCCTACCTCTCCAGCATCCTCCCGTCTCCGTCGTCTC
GTCTCCGCTCCTCACCTCGCCAGCCATGGGCAAGATCAAGATCGGAATCA
ACGGTTTCGGAAGGATCGGCAGGCTCGTGGCCAGGGTCGCCCTGCAGAGC
GAGGATGTCGAGCTCGTCGCCGTCAACGACCCCTTCATCACCACGGATTA
CATGACGTACATGTTCAAGTACGACACCGTGCACGGCCAATGGAAGCACA
GCGACATCGCCCTCAAGGACTCCAAGACGCTTCTCTTCGGCGAGAAGCCG
GTCACCGTCTTTGGCATCAGGAACCCCGAGGAGATTCCGTGGGGTGAGGC
TGGTGCTGAGTATGTCGTGGAGTCCAACGGTGTCTTCACTGACAAGGACA
AGGCTGCTGCACATCTNAAGGGTGGGTGCCAAGAAGTTGTTATCTCTGCC
CCAAGCAAAGATGCGCCATGTTTGGTGTTGGGTCAATGAGGACAAGTANA
CTNCNATGTTAACATTGTTCCAATGCTAGCTGCACA
>gi_25203807_gb_CA625511.1_
CAAACTTCTTGAAACTACCATTTCTTCTACAATAATCAAAATGGCTCCCA
TCAAGGTCGGCATCAACGGTTTCGGTCGTATCGGCCGTATCGTCTTCCGC
AACGCCGTCGAGCACCCCGACATCGAGGTTGTTGCTGTCAACGATCCTTT
CATTGAGCCTCACTACGCCGTCTACATGCTCAAGTACGACTCTTCCCACG
GTATCTTCAAGGGTGAGGTCGGTAACGATGGCAACGACCTTGTCGTCAAC
GGCAAGACTGTCAAGTTCTACTCTGAGCGCGACCCCGCCAACATCAAGTG
GTCCGAGACCGGCGCCGACTACGTCGTCGAGTCTACTGGTGTCTTCACCA
CCATTGACAAGGCCAAGGCTCATCTTACTGGGTGGTGCCAAGAAGGTCAT
CATCTCTGCGCCCTCTGCCGACGCTCCCATGTACGTCGTCGGTGTCAACG
AGAACAAGTACGACGNTCTGCCGACATATCTCAACGCCTCTTGCACAACA
ACTGCCTGGCTCCCTCGCAAAGNCATAAAN
>gi_25204885_gb_CA626589.1_
GCGCCGCGGCGCTCAACATCGTGCCCACCTCCACCGGCGCGGCCAAGGCC
GTGGCGCTGGTGCTGCCCAACCTCAAGGGCAAGCTCAACGGGATCGCGCT
CCGGGTGCCCACCCCCAACGTGTCCGTGGTCGACCTTGTGGTGCAGGTCT
CCAAGAAGACCCTCGCCGAGGAGGTGAACCAGGCGTTCCGCGACGCCGCC
GCCAACGAGCTCAAGGGCATCCTCGACGTCTGCGACGAGCCGCTCGTGTC
CGTCGACTTCAGGTGCTCCGACGTGTCCTCCACCATCGACGCGTCGCTCA
GCATGGTCATGGGAGACGACATGGTCAAGGTCATCNCGTGGTACGACAAC
GAGTGGGGTTACTCCCAGAGGGTCGTCGACCTCGCCGACATCGTCGCCAA
NCAATGGAAGTGAACGCCGGACGGCGGCATTGCCCTGTGAATGACTCCTC
TCGAAATTTCCCAAGCATCGTCACGGATGATCANTCTTGTAATGAGAATT
AAGAGTATCGAACTCCAACAGCTCNTTTTTCCTTCCTTCCTGTCTCNTTT
CTTCCTANTTTAGTGTCAAANNG
>gi_25204929_gb_CA626633.1_
CCCAAGCAAAGATGCGCCCATGTTTGTTGTTGGTGTCAATGAGGACAAGT
ACACCTCCGATGTTAACATTGTTTCCAATGCTAGCTGCACCACAAACTGC
CTTGCTCCCCTTGCTAAGGTCATTCATGACAACTTTGGCATTATTGAGGG
CTTGATGACAACTGTTCATGCCATCACTGCCACCCAGAAGACTGTTGATG
GACCCTCAGCCAAGGACTGGAGAGGTGGCAGGGCTGCCAGCTTTAACATC
ATTCCCAGCAGCACCGGTGCTGCCAAGGCTGTCGGTAAGGTTCTTCCTGA
ATTGAATGGCAAGCTCACTGGGCATGTCCTTCCGGGTTCCCACCGTGGAT
GTGTCAGTTGTTGACCTCACTGTCAGAATCGAGAANGGGGCTCTTACGAG
GAAATCAAGAAAGCTATTAAGGCTGCTTCTGAAGGCCACTCAAGGGTATT
ATGGGCTACGTGGAGGANGATCTGGNTTCAACGACTTAACGGTACAANAA
GTCGANATCTTCGACGCCAAGGCGGGATTGCCTGAACGACACTTATAAGC
TCGTCTCTGGAACANA
>gi_25205138_gb_CA626842.1_
AGAACTCCATTTCGATCTCATTTGAAATCAACCCATCCTCGTTTCCTCCG
TCTAGCAGCCTCTCACCCTCATGGCCAAGATCAAGATCGGGATCAATGGG
TTTGGCAGGATCGGAAGGCTGGTGGCCAGGGTGGCCCTGCAGAGCGACGA
CGTCGAGCTCGTCGCCGTGAACGACCCCTTCATCAGCACCGATTACATGA
CCTACATGTTCAAGTATGACACTGTGCACGGACAGTGGAAGCACCATGAG
GTCAAGGTGAAGGACTCCAAGACCCTTCTCTTTGGGTGAGAAGGAGGTTG
CTGTGTTTGGGCTGCAGGAACCCTGAGGAGATTCCATGGGGTTCGGTTGG
CGCTGAATATGTTGTTGAGCCTACNGGGTTTTCACTGACCANGAGAAGCT
GCAACTCACTTTAAGGGTGGGTGCCAAGAAGGTGTCATTTCTGCTCCAAC
AAGGATGCCCCATTTCGTTGTTGGTTCAACGANAAGGATACAATCTGACA
TCAAATGTCNCAATGCAGCTGANAACAAATGCCTTGCTCGCTTGCNAGGC
ACAATGANAATTGG
>gi_25205164_gb_CA626868.1_
CCCAAGCAAAGATGCGCCCATGTTTGTTGTTGGTGTCAATGAGGACAAGT
ACACCTCCGATGTTAACATTGTTTCCAATGCTAGCTGCACCACAAACTGC
CTTGCTCCCCTTGCTAAGGTCATTCATGACAACTTTGGCATTATTGAGGG
CTTGATGACAACTGTTCATGCCATCACTGCCACCCAGAAGACTGTTGATG
GACCCTCAGCCAAGGACTGGAGAGGTGGCAGGGCTGCCAGCTTTAACATC
ATTCCCAGCAGCACCGGTGCTGCCAAGGCTGTCGGTAAGGTTCTTCCTGA
ATTGAATGGCAAGCTCACTGGGCATGTCCTTCCGGGTTCCCACCGTGGGA
TGTGTCAGTTGTTGACCTCACTGTCAGAATCGAGAAGGGGGCCTCTTACG
ANGAAATCAAGAAAGCTATTAAGGCTGCTTCTGANGGCCACTCAAGGGTA
TTATGGGCTACGTGGAGGAGGTCTGGTTCCAACGACTTAACGGTACAGCA
AGTCGAGCATCTCGACGCCAAGGCGGGATTGCCTGAACGACACTNATAAG
CTCGTCCTGGACACAACATGGGGTACAG
>gi_25205412_gb_CA627116.1_
CCCCTTCGTCAAGGTGCTCGACCAAAAGTTCGGCATCATCAAGGGAACCA
TGACCACCACCCACTCATACACCGGCGACCAGAGGCTACTGGACGCGAGC
CACCGCGACCTGCGCCGTGCCCGCGCCGCCGCGCTCAACATCGTGCCCAC
CTCCACCGGCGCGGCCAAGGCCGTGGCGCTGGTGCTCCCCAACCTCAAGG
GCAAGCTCAACGGGATCGCGCTCCGGGTGCCCACCCCCAACGTGTCCGTC
GTCGACCTCGTGGGTGCAGGTCTCCAAGAAGACCCTCGCCGAGGAGGTGA
ACCAAGCGTTCCGCGACGCCGCCGCCAACGACTCAAAGGATCCTCGACTC
TGCGACAACCGCTCGTGTCCGTTCACTTCCGGTGCCCGACTGTCCTCCAA
CATCGACGCGTGCTCAACATGGCATGGGCGACACATGTCAAGNCATCCCT
TGTACACAACAATTGGGTTATCCCAAAAGGTCTTCACTNCGCCGAATTCT
CGCAACAATGGATTAACCCGGACGGGGNGGAT
>gi_25207854_gb_CA629558.1_
CCCCAGCCAACCTCCCATCCCCGTCTCGCGTCGCAGCGGCAGTTCCACTC
CCTCGCCATGGGCAAGATTAAGATCGGAATCAACGGTTTCGGAAGGATCG
GGAGGCTCGTCGCCAGGGTCGCCCTCCAGAGCGACGATGTCGAGCTCGTC
GCCGTCAACGACCCCTTTATCACCACCGAGTACATGACCTACATGTTCAA
GTACGACACCGTTCACGGCACTGGGAAGCACAGTGACATCAACTCAAAGG
ACGACAAGACGCTGTCCTTTGGCGAGAANCATTACCGTCNTCNGGCGTCA
GGACCTGAGGAATCCCTTGGGTGAGNTGGGTGCCGATACTTGTGGATCNA
CGGTTCTCNATGACAAGGACAAGGCGCTGCTCATTTAAGGTGGGCCANAA
GNGGCACTCTGCCCAAGCAAATNCCCAAGTTGTGTTGGNGCCNAGAGGCA
TAACTCANAGTNAATGTCCNATNCACTGNCANTAATGCTGCCCCCTACAA
AATATTA
>gi_25208440_gb_CA630144.1_
CCCACGCCCAACGTCTCCGTGGTGGACCTCGTCATCAACACCGTCAAGAC
CGGCATCACCGCCGACGACGTGAACGCGGCGTTCCGCAAGGCCGCCGACG
GGCCGCTCAAGGGCATCCTCGACGTCTGCGACGAGCCGCTCGTGTCCGTC
GACTTCCGCTGCTCCGACGTCTCCACCAGCATCGACGCTTCCCTCACCAT
GGTCATGGGCGACGACATGGTCAAGGTCGTCGCCTGGTACGACAACGAGT
GGGGCTACAGCCAGCGCGTGGTTGATCTGGCGCACCTGGTGGCNGCCAAG
TGGCCGGGCGCCGGGACCGGCGGCAGCGGCGACCCGCTGGNGGACTACTG
CAAGACCGACCCCAACGCCGTGGATTGCAAGGTGTTCGNCGAGTGATTGA
AANTCGGAGTTCTGCTGGCTTGACCGGTCANGCTGATAANAAACGAACGA
GCAACTAATTATTANCCNCANCAAAGTCNAAANTGTCCANCGGATGNGTT
CATCTTTCAATTGCNCCCAATTTGCGGTTGGGCGC
>gi_25209487_gb_CA631191.1_
CTCGACCAAAAGTTCGGCATCATCAAGGGAACCATGACCACCACCCACTC
ATACACCGGCGACCAAGAGGCTGCTGGACGCGAGCCACCGCGACCTGCGC
CGTGCCCGCGCCGCGGCGCTCAACATCGTGCCCACCTCCACCGGCGCGGC
CAAGGCCGTGGCGCTGGTGCTGCCCAACCTCAAGGGCAAGCTCAACGGGA
TCGCGCTCCGGGTGCCCACCCCCAACGTGTCCGTGGTCGACCTTGTGGTG
CAGGTCTCCAAGAAGACCCTCGCCGAGGAGGTGAACCAGGCGTTCCGCGA
CGCCGCCGCCAACGAGCTCAAGGGCATCCTCGACGTCTGCGACGAGCCGC
TCGTGTCCGTCGACTTCAAGGTGCTCCGACGTGTCCTCCACCATCGACGC
GTCGCTCAAGCANGTCATGGGAGACGACATGGTCAAGTCATCGCGTGGTA
CGACAACGAGTGGGGTTACTCCCAGANGGTCGTCNACTCGCCNATTCGTC
GCCAACAAATGGAAATGAACCCNGGACGGCGGATTGCCTGTGAATTGANC
CTCTCGAAATTTCCCAACCAATCGTCAANGNTGATCNATCCTTGTAANAG
AATCAGAGTAACG
>gi_25210597_gb_CA632301.1_
ACCAGGCGTTCCGCGACGCCGCCGCCAACGAGCTCAAGGGCATCCTCGAC
GTCTGCGACGAGCCGCTCGTGTCCGTCGACTTCAGGTGCTCCGACGTGTC
CTCCACCATCGACGCGTCGCTCAGCATGGTCATGGGAGACGACATGGTCA
AGGTCATCGCGTGGTACGACAACGAGTGGGGTTACTCCCAGAGGGTCGTC
GACCTCGCCGACATCGTCGCCAACCAATGGAAGTGAACGCCGGACGGCGG
CATTGCCCTGTGAAGTGACTCCTCTCGAAATTTCCCCAGCCATCCGTCAC
GGATGATCAATTCCTTGTAATGGAGAATCAAGAGTATCNGAACTCCCAAC
AGTTCTTTTTTTTCCCTTTCTTTTCCGTGGTCCTCTTTTTTCTTTCCTCA
GNATTTTCAAGTTGTCCAANACACGGNATAATAATAATACTCCNCGGCAA
GANGAATCTCAAACGCTGTNCATCCTGTAAANANAAACATCTGTTTGCCA
AGTAAAAAAAAA
>gi_25210736_gb_CA632440.1_
CCCGTCTCCAGCAAACCTCCCATCTCCGTCTAGCGTCGGCGGCAGTTCCA
CTCCCTCGCCATGGGCAAGATTAAGATCGGAATCAACGGTTTCGGAAGGA
TCGGGAGGCTCGTCGCCAGGGTCGCCCTCCAGAGCGACGATGTCGAGCTC
GTCGCCGTCAACGACCCCTTCATCACCACCGAGTACATGACCTACATGTT
CAAGTACGACACCGTTCACGGCCACTGGGAAGCACAGCGACATCAAGCTC
AAGGACGACAAGACTCTGCTCTTTGGCGAAGAAGCATTACCGTCTTTGGC
GTCAAGGAACCCTGAGGAGATCCCCGTTGGGGTGAAGGCTGGGTGCCCGA
TTACGTTTGTGGGATCCAACCGGTGTCTTCACTGGACAAAGGACAAAGGC
CGCTGCTCAACTTTAAAGGGTGGGTGCCAAAGAAAGTGGCANCTCTGCCC
CAAGCAAAAGATGCCCTAATTTTTGTGGTTGGTGTCAAATGANGGACAAA
TACACCTCAAGACGTTAACATTGTCTCAAAATGCTAGCTGCACACTAAAT
GCCTTGCTCCCTNNCTAAAGTAATTAATGACAACTCGGTANTATTGAGGG
G
>gi_25211782_gb_CA633486.1_
CAATCCTCGATCTGTTCTCAACCTCCCCTCCGTCCGTCGCAGCTCCAGAT
TTCCTTCCCCATGGCTCCGATCAAGATCGGCATCAATGGTTTCGGCCGGA
TCGGCAGGCTTGTGGCCAGGGTTGCGCTCCAGAGCCCCGATGTCGAGCTC
GTCGCCGTCAACGACCCCTTCATCACCACCGACTACATGACCTACATGTT
CAAGTATGACACTGTCCATGGACAGTGGAAGCACCATGAAGTTAAGGTGA
AGGACTCCAAGACCCTTCTCTTCGGCCAGAAGGAGGTAGCTGTGTTTGGG
CTGCAGGAACCCTGAGGAGATCCCATGGGCTGCTGCTGGGTGCTGANACG
TTGTTGAGTCCACCGGTGTTTTCACTGACAAGGACAAGGCTGCAGCTCAC
ATTAAGGGTGGGTGCCAAGAAGNCATCATTCTGCTCCCAGCAAAGATGCT
CCCATGTTTGTCTGTGGTGTCAATGAGAAGGAATACAATCTGACATCACA
TTGTCTCAAACGCTAGTTNACACTAACTGCCTGCTCCTCNTGCNAGGTAT
AATACAGGTTGNATTGTAGGGTTGTNCACAGTATGCATACTCAACCANAG
ACGTGATGCCTCAAAGNTGGNAAGGTGAGGTGCAGTTAAATATCAGAGAT
GNCCNAAGTNTTGAAGGCCCANNTACGAATNCNGAGGCNCCNTCACGTAG
GTCCGTGGNGAGTACTGACAACCTTNATAGNTTNAGGGCTGGACCAGG
>gi_25211800_gb_CA633504.1_
GAAATGTTCGAAGAACAAGTTGAATTCTACATCAGAACCTGGCAAACGAT
AGTATATATTACAGATGCACAGCGTTGAGACTTCCTTTGCAGGAAGTCTA
TTATAATCCGTGTCTGGACACTGAAAAATCAGAGAAAGAAAAAAGAAGAA
CAAGAAAAGAAAGGAAAAAAAAGAAGCTGTTGGGAGCTCGATACTTCGAA
TTCTCATTACAAAGAATCGATCATCCGTGACGATGGCTGGGGAAAATTTC
GAGAGGAGTCACTTCACAGGGCAATAATGCCGCCGTCCGGCGTTCACTTC
CATTGGGTCGGCGACGATTCGGCGAGGTCGAACGACCTCTGGGGAGTAAC
CCCACTCGTTGTCGTACACGCGATGACTTGACATGTCGTCTCCCATGACC
ATGCTGAGCGACGCGCGATGTGGAGGACACTCGGACACTGAAGTCNACGG
ACACAAGCGGTCTCGCAAACTCAAGGATGCCTTGAGCTCGTGGCGGCGNG
CCCGGAACNCTGGNTACTCCTCGGCAAGGTCTCCTGGGACTGACACAGTC
ACACGGAACTTGGGGGGGACCGGGCCNNTTCCTTAGTNCCTTNGTGGAGA
CAGGCAGCNTGCCCCCCGTGNGNGGACATTNNCCGGGAA
>gi_25213311_gb_CA635015.1_
GGGTCGTCGACCTCGCCGACATCGTCGCCAACCAATGGAAGTGAACGCCG
GACGGCGGCATTGCCCTGTGAAGTGACTCCTCTCGAAATTTTCCCCAGCC
ATCGTCACGGATGATCGATTCTTTGTAATGAGAATTCAGAGTATCGAACT
CCCAACAGCTTCTTTTTTTTCCTTTCTTTTCTTGTTCTTCTTTTTTCTTT
CTCTGATTTTCAAGTGTCCAGACACGGATTATAATAAGACTCCCTGCAAA
GGAAGTCTATTATAATCCGTGTCTGCTCCCATTCGCTCCGCCTCCTCCAA
CCCTAAAGCGATGACGAAGGGTACCGGNATTTCCGNAAGCGCCGGAACAA
GACCCACACGCTCTGCATCCGCTGCGGCGCCGCACTTTCACCTCCAAGAA
GANACTGTCCTCCTGGNGTACCCGCGCCCGCATCCGNAGTACAACGGANG
TNAAGGCATCAAGCGCAAACACCGCACTGGAGGATNAGNAATCNCAAGTN
CCCNCANGTCAAGACAACTANAGAAAGNACGAGNTNGCCAANAAAGGGCC
GGCAANANTCGATTTCCACAGGAAACTAACANATTAAGCTTTTGTGGTT
>gi_25213899_gb_CA635603.1_
GATTTAGTTCAAGCAAGTACATAATACCACCAAAATGTGAGCCGCTAAGC
CCAACCAACCATCAGGATACATCCAATAAAAGGTTTTTAGCTGACATAAT
TCCATACAAAAATTTATTCTCAGAAGAAGAGGCTTTGAACACTCCTCTGG
GGCAAACCACTCTCCCCTGTATGCCTCTCATTTACTTGGGTGCTGTGCAT
GTGACGGATGAGGTCGACCACGCGGGTGCTGTATCCCCACTCGTTGTCGT
ACCAAGGAGACAAGCTTGACAAAGTGTCGTTCAAAGCAATCCCGGCTTGG
CATCCGAAGATGCTGGACCTGTTGTCAACCTGGAANTCAGTGGAAACAAG
GCCTCATCAACTAAACCAAAATGCCCTTGAGGTTCCCTCAAAANCCNCCT
TGGATAACAGCCTTAANCGATAANAGGTGCCGGGTTCCCAAGCCNAAAAT
NAGTTTACCACCGGAACTCAACATTGGNAACCGGAGGGATCCATCANNTN
CCGTAAAACNCNGGAANCTGCAAAAACTTTGGGNACATCCCTNGAANGTT
AAACNGAACCTCACCCATCCTTGCGGAGNCACAAAGCTCGGT
>gi_25213995_gb_CA635699.1_
TCGCCATCAACGACACCGGAGGCGTGAAGCAGGCGTCCCACCTCCTCAAG
TACGACTCCACGCTGGGCATCTTCGACGCGGACGTCAAGCCCGTGGGCGA
CAACGCCATCTCCGTGGACGGCAAGGTGATCAAGGTGGTGTCCGACCGCA
ACCCCTCCAACCTGCCGTGGGGCGAGATGGGCATCGACCTCGTCATCGAG
GGCACCGGCGTCTTCGTCGACCGCGCCGGCGCGGGCAAGCATCTCGAGGC
CGGCGCCAAGAAGGTGCTCATCACCGCGCCCGGCAAGGGCGACATCCCCA
CCTACGTCTGCGGCGTCAACGCCGACCTCTACACCCACGCCGACACCATC
ATCAAGCAACGCCTCCTGCACCAACAAACTGCCTCGCCCCCTTCGTCAAA
GTGCTCGACCAAAATTCGGNATCATCAAAGGGAACATGACACAACCATCC
TACACGGGGACANAGGTGCTGGACNCAACAACGCGACTGCGCCTGCCCGT
CCGCCGCGCTCAAATCGGCCAACTCAACGGNGCGGCAAGGCNTTGGCTGG
TGCTCCAACNAAGGNAACTAACGGATTCCNCCGGTGCAACCCAANTGCGT
CT
>gi_25214030_gb_CA635734.1_
CCAAGGCCGTGGCGCTGGTGCTGCCCAACCTCAAGGGCAAGCTCAACGGG
ATCGCGCTCCGGGTGCCCACCCCCAACGTGTCCGTCGTCGACCTCGTGGT
GCAGGTCTCCAAGAAGACCCTCGCCGAGGAGGTGAACCAGGCGTTCCGCG
ACGCCGCCGCCAACGAGCTCAAGGGCATCCTCGACGTCTGCGACGAGCCG
CTCGTGTCCGTCGACTTCAGGTGCTCCGACGTGTCCTCCACCATCGACGC
GTCGCTCAGCATGGTCATGGGAGACACATGGTCAAGGTCATCNCGTGGTA
CNACAACAAGTGGGGTTACNCCAANNGGTCGTCNACTCCCGANATCNTCN
CCGACAATGGAANTGAACNCCGGACGGNGGATTATTCCCTGTNAAGTGAC
CCNCCCAAATTTCCCAACCATCTCACGGTGATNATCTTGGNAAGAAATCN
AATTACGANCNCCAAAAGNTCTTTTTTCCTTCTTTCNGTCTCNTTTTCTT
CCGAATTTAGTGTCAAACAGGGTANAAAAACTCGCAAAGGAATCCAANTG
TGATCGTAAAAAAAACGTTCAGTNTATNTAAAAAAAAAAAA
>gi_25214557_gb_CA636261.1_
GCAAGCTCAACGGGATCGCGCTCCGGGTGCCCACCCCCAACGTGTCCGTC
GTCGACCTCGTGGTGCAGGTCTCCAAGAAGACCCTCGCCGAGGAGGTGAA
CCAGGCGTTCCGCGACGCCGCCGCCAACGAGCTCAAGGGCATCCTCGACG
TCTGCGACGAGCCGCTCGTGTCCGTCGACTTCCGGTGCTCCGACGTGTCC
TCCACCATCGACGCGTCGCTCAGCATGGTCATGGGCGACGACATGGTCAA
NGTCATCGCGTGGTACGACAACGAGTGGGGTTACTCCCAGATGGTCGTCG
ACCTCGCCGACATCGTCGCCAAACCAATGGAAGTGAAANCCGGACGGCNG
CGGATTGCCCTGTGAAATGACCCTCCTCGAAATTTTCCCAAGCATCGTCA
CGGATGATCGATCCCTTGTAATGAGAATCAGNATATNAGCTCCAACANCT
CTTTTTTTCCTCCTTCCTGGTCTCCTTTTTCTTCNCGGATTTCANGTCAN
ACACGGTTATATANCTCCTCAAAGGAATCCAACGNGNCACTGTAAAAAAC
GNCANCGTTGCAAGTCTGAGTCAATCANNTGTCTCAACATTCACAAANAA
AAAAAAANCAGGGGGCCGTCCATTCCCAA
>gi_25214832_gb_CA636536.1_
GAGAGAACTANNCNCGAATANCNGTCCNAANCCTCNATCTGTTCTCAGAC
CCTCCTCNGTCCGTCGCATCTCCAGATTTCCTTCCCCATGGCTCCGATCA
AGATCGGTATCAACGGTTTCGGCCGGATCGGCAGGCTTGTGGNCAGGGTT
GCGCTCCATAGCCCCGATNTCGAGCTCGTCGCCGTCAACGACCCCTTCAN
CACCACCGACTACATGACCTACATGTTCAAGTATGACACTGTCCACGGAC
AGTGGNAGCACCATGAAGTTAANGTGAANGACTCCAANACCCTTCTCTTC
GGTGAGAANGAGGTTGCTGTGTTTGGCTGCANGAACCTGANGAGATCCAT
GGGGCTGCTGCTGGTGCTGANTACGTTGTTGAGTCCAACGGTGTTTTCAC
CGACAAGGACAAGGCTGCAGCTCACATTAAGGGTGGTGCCAANAAGNCAN
CAATTCNNTCCAACAAGGAGCTCCAATGTTTGTCGTGGGGCAATGNAANG
ATACNGTCTGACATCACATGTCCAACCTANTGACAN
>gi_25217526_gb_CA639230.1_
TTTAACATCATTCCCAGCAGCACTGGTGCTGCTAAGGCTGTTGGTAAGGT
TCTTCCTGAGCTGAATGGCAAGCTTACCGGTATGTCTTTCCGGGTTCCCA
CTGTGGATGTGTCAGTTGTTGATCTCACTGTTAGAACCGAGAAGGCTGCA
TCATATGATGACATCAAGAAGGCTATCAAGGCTGCATCTGAGGGGAAGCT
CAAGGGGATCATGGGTTACGTTGAGGAGGATTTGGTCTCCACCGACTTTG
TTGGTGACAGCAGGTCGAGCATCTTTGATGCCAAGGCTGGAATTGCTCTG
AACGACCATTTCGTCAAGCTTGTCTCGTGGTATGACAACGAATGGGGTTA
CAGCAACCGCGTTGTCGACCTGATCCGCCACATGGCCAAGACTCAGTAGA
GTGCTCTGCTTTCCTTTGTGGCGCCTGGTCAGAGTGTCCTGCTTTGTCTA
TGCGAAGAATAAATGTGGATGGCGTCGCCAGACACCCTGGTCAGTTAGTT
GGCATAGTTACCTCGTTTCGCATCAACAGTATCGTAATGGAGTGCAATCA
GTCCCTTTTGGTN
>gi_25217995_gb_CA639699.1_
CCGTCCCGTCCCCAGCCAACCTCCCATCCCCGTCTCGCGTCGCAGCGGCA
GTTCCACTCCCTCGCCATGGGCAAGATTAAGATCGGAATCAACGGTTTCG
GAAGGATCGGGAGGCTCGTCGCCAGGGTCGCCCTCCAGAGCGACGATGTC
GAGCTCGTCGCCGTCAACGACCCCTTTATCACCACCGAGTACATGACCTA
CATGTTCAAGTACGACACCGTTCACGGCCACTGGAAGCACAGTGACATCA
AGCTCAAGGACGACAAGACGCTGCTCTTTGGCGAGAACCATTACCNTCTT
CGGCGTCAGGAACCCTGAGGAATCCCGTGGGGTGAGGTGGTGCCGATTAC
TTGTGGATCNACCGGTGTCTTCACTGACAAGGACAAGCCGCTGCTCATTN
AAGGGTGGTGCCAAGAAGTGGCATCTCTGCCCAAGCAAAGAGCCCTATTT
TGTGGTTGGTGTAATGAGGACATTACACTCANCTTAACATGTCTAAAGCA
ACTCACACAAGGCCTGCTCCCTACAAATATATTATGACANTCGGTATATT
GGGTTGANACACGT
>gi_25219102_gb_CA640806.1_
CCAAGACCCTTCTCTTCGGTGAGAAGGAGGTTGCGGTGTTTGGCTGCAGG
AACCCAGAGGAGATCCCATGGGCTGCTGCTGGTGCTGAGTACGTTGTTGA
GTCCACCGGTGTTTTCACTGACAAGGACAAGGCTGCAGCTCACATTAAGG
GTGGTGCCAAGAAGGTCATCATTTCTGCTCCCAGCAAGGATGCTCCCATG
TTTGTCTGTGGTGTCAATGAGAAGGAATACAATCTGACATCGACATTGTC
TCCAACGCTAGCTGCACCACTAACTGCCTTGCTCCTCTTGCTAAGGTATC
AATGACAGGTTGGCATTGTTGAGGGTTGATGACCACATTCATGCCATGAC
TGCAACCAAGAAGACTGTTGATGGCCTCCAACAAGACTGGAAAGTGGAAA
GGTGCCACTCAACACATCCAACACACGGGTGCGCAAAGTTTGGAAGTGNC
CAGACTTACGGAATNACGGNAGGCTCTTCCACGTGAAGTTCGTGTATCGA
CGTAACTCAAGCACACTAGATAGTAGNTCACAAGAGATCGGGACCN
>gi_25219273_gb_CA640977.1_
GGAAAGCTTACCGGCATGGCTTTCCGAGTTCCAACACCAAATGTCTCTGT
GGTCGACTTGACCTGCCGGCTTGAGAAAAGTGCCTCTTATGATGATGTGA
AAGCAGCCATCAAGGCGGCATCAGAGGGTGCACTGAAAGGCATTTTAGGC
TACACAGATGAGGATGTGGTATCCAACGATTTTGTTGGTGACACAAGGTC
AAGTATATTTGATGCTAATGCTGGCATGGGGGCTGACTCTTCCTTCATGA
ACTCGTGTCCGTGGTACGACAACGAGTGGGGGCTACAGCAACCGGGTCTT
GATCTGATCGCCCACATGGTCCTGTCACCGCCAACACTGATCAACCACGA
NTGCTACTAATAGCTGCATTTTGCCCGGTCTTCTTTCANTATTAATAATG
CCTTTGTTGTCCTTTTGAGCACAAGCANAAATGGTACCCGGATCATGACT
TGCTTGTACCANTGGGNCAAATTTACACCGTANCGTTATGANCACTCNTG
GGATTGTTTAGCGAATCCATTTGTANCGTGGTTTGATTTTGTGCAA
>gi_25219871_gb_CA641575.1_
TGCTGCTAAGGCTGTTGGTAAGGTTCTTCCTGAGCTGAATGGCAAGCTTA
CCGGTATGTCTTTCCGGGTTCCCACTGTGGATGTGTCAGTTGTTGATCTC
ACTGTTAGAACCGAGAAGGCTGCATCATATGATGACATCAAGAAGGCTAT
CAAGGCTGCATCTGAGGGGAAGCTCAAGGGGATCATGGGTTACGTTGAGG
AGGATTTGGTCTCCACCGACTTTGTTGGTGACAGCAGGTCGAGCATCTTT
GATGCCAAGGCTGGAATTGCTCTGAACGACCATTTCGTCAACTTGTCTCG
TGGTATGACAACGAATGGGGTTACAACAACCGCGTTGTCGACCTGATCCG
CCACATGGCAANACCAAGTANANTGCCCGCTTCCCTTTGTGGCNCTGTCA
AAGGTTCCCTGCTTGTCNATNCAAAAATAATGTGTGGGTCNCAGACACCC
TGGTCANGTANTTGNCATAGTACTCGTTTCGGAACAANATACCGTAATGG
NTTGCAACANTACCCTTTTGTGTGGTNTAAAAAANAAAANC
>gi_25219978_gb_CA641682.1_
GCCACACAGAAGACCGTTGATGGTCCCTCGAGCAAGGACTGGAGAGGTGG
CAGGGCCGCAAGCTTTAACATCATTCCCAGCAGCACTGGTGCTGCCAAGG
CTGTTGGCAAGGTTCTTCCTGAGCTGAATGGCAAGCTTACCGGTATGTCT
TTCCGGGTTCCCACTGTGGATGTGTCAGTTGTTGATCTCACTGTTAGAAC
CGAGAAGGCTGCATCATACGATGACATCAAGAAGGCTATCAAGGCTGCAT
CTGAGGGAAAACTCAAGGGGATCATGGGTTATGTCGAGGAAGATTTGGTC
TCCACTGACTTTGTCGGTGACAGCAGGCGAGCATCTTTGATGCCAAGGCT
GGAATTGCTCTGAACGACATTCGTCAACTCGTCTCGTGGTACGACAACAG
TGGGGTTACAGCAACGCGTTTCGATCTGATCGCCACATGGCAAGACCAGT
AGACTTCTGATTCCTTGGCAGAGTTCCTGCTTGTCATCAAGATAATGTGG
ATGTTCGCAGCACCCTGTTANGTAGTGGCATAGTACTCGTTTCNATACAT
ACTCGATGGGTTCAACANT
>gi_25220635_gb_CA642339.1_
GGCAAGCTTACCGGTATGTCTTTCCGGGTTCCCACTGTGGATGTGTCAGT
TGTTGATCTCACTGTTAGAACCGAGAAGGCTGCATCATACGATGACATCA
AGAAGGCTATCAAGGCTGCATCTGAGGGAAAACTCAAGGGGATCATGGGT
TATGTCGAGGAAGATTTGGTCTCCACTGACTTTGTCGGTGACAGCAGGTC
GAGCATCTTTGATGCCAAGGCTGGAATTGCTCTGAACGACCATTTCGTCA
AGCTCGTCTCGTGGTACGACAACGAGTGGGGTTACAGCAACCGCGTTGTC
GATCTGATCCGCCACATGGCCAAGACTCAGTAGAGCGTTCTGATTTCCTT
TGGTCAGAGGTGTCCCTGCTTTGTCATGCGAAGAATAAATGTGGATGGTG
TCCCAGACACCCTGGTTCATGTTAGTTGGACATGATTACTTCGTTTCCCA
TAACAGTACTCGTATGGATTGCAATCAATACCCTTTTGGTGTGGTTGTAA
ATATAAAACGTCATCAGTACTGTTTGCTGAAAAAAAAAAAA
>gi_25222620_gb_CA644324.1_
CCTCCGTCCAACCGCAGCCCGCTCCACCTCATGGCGTCGCTCTCCCTCTC
CCTCCGCGCCTCCGCCTCCTCGGCCGCAGCCGGATCCCGCGCCGCCGCCC
CAATCAAGGCGTCGTGTGTGAGGAGCAAGGTTACCTGCAGCTTACCATCC
ATCAGAGCTACCTCCTCACCTGCTAGAAGCATTGAGCCCGTAAGAGCCAC
CGCCACACAGGCGCCCCCTGCCACCCCTCAATCTTCTAGCAGAGAGAAGA
CAAAGGTCGGCATCAATGGTTTTGGGGCGGATTGGGAGGTTAGTTCTGCG
AATTGCAATTGATAGAGATGACATTGAATTGTGGCTGTCAATGATCCGTT
TATCCGATGCTAAGTACATGGCCTACATGTTTAAGTATGATTCCACACAC
GGTCCATTCAAAGGAACCATAACATTCTGGGATGAGTCAACCTTGGGAGA
TTAATGGGAAGAAATCTCAATTACAAGCAAAAGGGACCGTCAGATATCCC
TTGGGGTAACTTGGAGCTGAATATGTTGTTGAATCATCTGGNGTTTTACA
CAGTTGAGAAAGCTTANCACATTTGANGGGGG
>gi_25223101_gb_CA644805.1_
GATGACATCAAGAAGGCTATCAAGGCTGCATCTGAGGGGAAGCTCAAGGG
GATCATGGGTTACGTTGAGGAGGATTTGGTCTCCACCGACTTTGTTGGTG
ACAGCAGGTCGAGCATCTTTGATGCCAAGGCTGGAATTGCTCTGAACGAC
CATTTCGTCAAGCTTGTCTCGTGGTATGACAACGAATGGGGTTACAGCAA
CCGCGTTGTCGACCTGATCCGCCACATGGCCAAGACTCAGTAGAGTGCTC
TGCTTTCCTTTGTGGCGCCTGGGTCAGAGGTGTCCCTGCTTTGTCTATGC
GAAGAATAAATGTGGATGGCGTCGCCAAGACGACGCCTGGGTTCATGTTA
AGTTGGACATGAGTTACCTTCTGTTTTCCGCATCAACTAGTATCTGTAAT
GGAGTTGCTAATCAAGTATCCTTTTTGGGTGTGGTTGTGAAAGAATATAT
AAATCGTTCAGTCCAATACTTGTGTTTGCCCTAATAGAGAGATAACTCTA
TTAACTCCCTTAAAAAAAAAAAA
>gi_25224432_gb_CA646136.1_
CATCATTCCAAGCAGCACTGGTGCCGCAAAGGCTGTTGGCAAGGTGCTCC
CAGAGCTTAACGGAAAGTTGACTGGAATGGCCTTCCGTGTTCCCACTGTT
GATGTTTCTGTTGTTGATCTGACTGTTAGACTTGCGAAGCCAGCAACCTA
TGATCAGATTAAGGCTGCTATCAAGGAGGAGTCTGAGGGAAACCTCAAGG
GCATTTTGGGTTACGTTGATGAGGACCTTGTTTCCACTGACTTCCAGGGT
GACAACAGGTCCAGCATCTTCGATGCCAAGGCCGGGATTGCTCTGAACGA
CAACTTTGTCAAGCTTGTCTCCTGGTACGACAACGAGTGGGGATACAGCA
CCCGCGTGGTCGACCTCATCCGTCACATGCACAGCACCANGTAAATGAGA
NGCATACAGGGGAGAGTGGTTTGCCCCAAAGGAGTGTTCAAAGCCTCTTC
TTCTGAGAATAAATTTTTGTATGGAATATGTCAGTAAAAACTTTATTGGT
GTACCTGATGGTGTTGGGCTANCGGCCAATTTGGGGGATAAGTCTGCTNG
ACNAAN
>gi_25226887_gb_CA648591.1_
TCTCGAGTTTTTTTTTTTTTTTTTTTTTTTTTGGAGCAGAGCANCATTAC
TTATACAAGTAGTAGCATCAAGAATTTACAAATCANCANCGGCGGCAGCA
GCAGCAGCAATCATCATCATCGGAATCACAATACCCTCCTGGAATCCCAG
AANCCACTCTCGCGGTAACAATCCATCCATCCATCCAGTAATTAATCGCC
CTTATTTCCCCGAGCCCAACGCCATCATGTCATCATCAATCTCCCCCATC
AGAGGCGAGGCTGGAATGGCCTTCCGTGTTCCCACTGTTGATGTTTCTGT
TGTTGATCTGACTGTTANACTTGCGAAGCCAGCAACCTACGATCAGATTA
AGGCTGCTATCAAGGAGGAGTCCGAGGGAAACCTCAANGGCATTTTGGGT
TACNTTNATGANGACCNTGNTTCACTGACNCCANGGTGACAACAGTCCAG
CATCCTCNATGCCAAGGCGGGATGCTCTGAACGACAACTTGTCAAGCTGT
CCCCGGGACGACAACANCNGGGGATAAGACCCGCNTGGCNACTCATCGTC
ANANNACAGTACAANTANATGGCGGATAANGGGAAATGTTGCCANAGAGG
TCAAAGCCCTCTCGAANAATTGTTGG
>gi_25228929_gb_CA650633.1_
TCGATCTGTTCTCAACCCTCCCTCCGTCCGTCGCAGCTCCAGATTTCCTT
CCCCATGGCTCCGATCAAGATCGGCATCAATGGTTTCGGCCGGATCGGCA
GGCTTGTGGCCAGGGTTGCGCTCCAGAGCCCCGATGTCGAGCTCGTCGCC
GTTAACGACCCCTTCATCACCACCGACTACATGACCTACATGTTCAAGTA
TGACACTGTCCACGGACAGTGGAAGCACCATGAAGTTAAGGTGAAGGACT
CCAAGACCCTTCTCTTCNGTGANGAAAGAGGTTGCGGTGTTTGGCTGCAA
GAACCAGAGGAGATTCCATGGGCTGCTGCTGGGTGCTGAATACTTGTTGA
ATCCAACGGTGTTTTCACTGACAAGGACAAGGCTGCAGCTCACATTAAGG
GTGGTGCCAAGAAGNCATCAATTTTGCTCCAACAAAGGTGCTCCAAGTTT
NNCCGGTGGGGCAATGAGAAGGAATACAATCTGACATCGACATTGTCTCC
AACGCTAGCTGCACACTAACTGCCTTGCTCCCCTGCCAAGGTACAATGAC
AGGTTGGCANTGTTANGGTTGTGACAA
>gi_25230248_gb_CA651723.1_
TGCCCCTATGTTTGTGGTTGGTGTCAACGAGGACAAGTACACCTCAGACG
TTAACATTGTCTCAAATGCTAGCTGCACCACTAACTGCCTTGCTCCCCTA
GCTAAGATCATTAATGACAACTTCGGTATTATTGAGGGTTTGATGACCAC
TGTTCATGCCATCACTGCCACACAGAAGACCGTTGATGGTCCCTCCGAGC
AAGGACTGGAGAGGTGGCAGGGCCGCAAGTTTAACATCATTCCCAGCACA
CTGGTTCTGCTAAGGCTGTTNGTAAGGTCTCCCTNNAGCTNAAATGGCAA
GTTACCGGTTGTCCTTCCCGGGTCCCCACTGTNGATGTTNCCAGTTGTTG
ATCCAACTGTTTTNAACCCAAGAAGGTGCACATATGATGACATCCCAGAA
GNTACCAAGNTCAACCTNAGGGAAACTCCAAGGGATTTATGGNTACTTTT
AGGAAGATTTGGGCCCCACCGATTTTTTTGGTAACACAAGCCAACACCTT
TATCCCANGNTGGGATGCCTNAACGACAATTCGNCNAGCTGGCCGTGGAA
AGACAACAAAGGGGTCACAACN
>gi_25232894_gb_CA654369.1_
TGGCAAGGTTCTTCCTGAGCTGAATGGCAAGCTTACCGGTATGTCTTTCC
GGGTTCCCACTGTGGATGTGTCAGTTGTTGATCTCACTGTTAGAACCGAG
AAGGCTGCATCATACGATGACATCAAGAAGGCTATCAAGGCTGCATCTGA
GGGAAAACTCAAGGGGATCATGGGTTATGTCGAGGAAGATTTGGTCTCCA
CTGACTTTGTCGGTGACAGCAGGTCGAGCATCTTTGATGCCAAGGCTGGA
ATTGCTCTGAACGACCATTTCGTCAAGCTCGTCTCGTGGTACGACAACGA
AGTGGGGTTACAAGCAACCGCGTTGTCGATCTGATCCGCCACATGGCCAA
GACTCAAGTAGAGCGTTCTGATTTCCTTTGGTCAAAGGTGTCCCTGCTTT
GTCTATGCNAAAGAATAAATGTGGATGGTGTCCCCAAACGACGCCTGGTT
CATGTTAGTTGGACATGAGTTACCTTCTGTTTTCCGCATCAACTAATACT
TCTGTAATGGAGT
>gi_25233482_gb_CA654957.1_
TGCAGCTCTCGCCGCCACCCGCATCCCCACCAGCGCGCGTCTGCACAGCA
AGGCCGCCTCCAGGCAGAGGGTCGACTTCGCCGACTTCTCCGGGCTGAGG
CCGGGGTCGTGCTCCGTCAGCGCCGCCGCCAGGGAGGNGNCCTTCTCCGA
TGTCCTCGGCGCGCAGCTCGTCGCCAGGGCTTCCGGCGAGAACGCCGTGA
GGGCGCCGGCGGAGGCGAAGCTGAAGGTGGCCATCAACGGGTTCGGCCGC
ATCGGCCGCAACTTCCTCCGGTGCTGGCACGGCCGCGAGAACTCCCCGCT
CGAGGTCATCGTCATCAACGACAGCGGAGGCGTCAGGAACCGTCTCACCT
GCTCAAGTACGACTCGATGCTGGGACCTTCAAGCGGACGTGAAGTCGTGG
ACAACGAGACATCACGTCGACGGAAGAAANCAGTCTCTCCAACANGGACC
CTCAACTGCATGGGCCGACTCGGNTCNAATCGNATCAGGTACGGATTCNT
GGACGGCCGGGCCGGAACATTCAAGCT
>gi_25233485_gb_CA654960.1_
TGCTCCCCTAGCAAAGATCATTAATGACAACTTCGGTATTATTGAGGGTT
TGATGACCACTGTTCATGCCATCACTGCCACACAGAAGACCGTTGATGGT
CCCTCGAGCAAGGACTGGAGAGGTGGCAGGGCCGCAANTTTAACATCATT
CCCAGCAGCACTGGTGCTGCCAAGGCTGTTGGCAAGGTTCTTCCTGAGCT
GAATGGCAAGCTTACCGGTATGTCTTTCCGGGTTCCCACTGTGGATGTGT
CAGTTGTTGATCTCACTGTTAGAACCGAGAAGGCTGCATCATACGATGAC
ATCAAGAAGCTATCAAGCTGCATCTGAGGGAAAACTCAAGGGATCATGGN
TATGTCGAAGAAGATTGGCTCCACTGACTTGTCGGTGACACAGGCGACAC
CTTGATCCAAGCTGGATGCTCTGAACGACATTCTCAACTCGTCTCTGGTA
CACACAATGGGTTACACAACGCTTGTCATCGATCGCACATGCAAGANCAG
TAGACGTCGATTCNTGT
>gi_25236958_gb_CA658433.1_
CCGTCCCGTCCCCAGCCAACCTCCCATCCCCGTCTCGCGTCGCAGCGGCA
GTTCCACTCCCTCGCCATGGGCAAGATTAAGATCGGAATCAACGGTTTCG
GAAGGATCGGGAGGCTCGTCGCCAGGGTCGCCCTCCAGAGCGACGATGTC
GAGCTCGTCGCCGTCAACGACCCCTTTATCACCACCGAGTACATGACCTA
CATGTTCAAGTACGACACCGTTCACGGCCACTGGAAGCACAGTGACATCA
AGCTCAAGGACGACAAGACGCTGCTCTTTGGCGAGAAGCCAGTTACCGTC
TTCGGCGTCAGGAACCCTGAGGAGATCCCGTGGGGTGAGGCTGGGTGCCG
ATTACGTTGTGGNGTCCACCGGTGGTCTTCACTGACAAGGACAANGGCCG
CTGCTCACTTTGNNGGGGTGGTGCCAAAGAANGTGGTCATCTCTGCCCCA
AAGCAAAGANTGCCCCTAATGTTTGTGGTTGGTGGTCAAATGACGGACAA
GTACAACTTCAAGACNTTNTAATTGTCCCNAAATGGCNNACTGGAACAN
>gi_25236969_gb_CA658444.1_
CCAACCTCCCATCTCCGTCTCGCGTCGCGGCGGCAGTTCCACTCCCTCGC
CATGGGCAAGATTAAGATCGGAATCAACGGTTTCGGAAGGATCGGGAGGC
TCGTCGCCAGGGTAGCCCTCCAGAGCGACGATGTCGAGCTCGTCGCCGTC
AACGACCCCTTCATCACCACCGAGTACATGACCTACATGTTCAAGTACGA
CACCGTTCACGGNCACTGGAAGCACAGTGACATCAAGCTCAAGGACGACA
AGACTCTGCTCTTTGGCGAGAAGCCAGTTACCGTCTTCGGCGTCAGGAAC
CCTGAGGAGATCCCGTGGGGTGAGGCTGGTGCCGATTACGTTGTGGGAGT
CCAACCGGTGTCCTCACTGACAAGGACAAGGGGCGCTGCTCACTTTGAAG
GGTGGNGGCAAANAAGGTGGGCAACCNCTGCCCCAAAGCAAAAGATGCCC
CCTATGTTTGTGGGTTGGGGGTCAACGAAGGACNAAGTNCNCCCTCNAGA
CCGTTTAACATTGTCCTCCAAAATGNTANCTGGCCACCAACTTAACTGG
>gi_25237159_gb_CA658634.1_
CCAACCTCCCATCCCCGTCTCGCGTCGCAGCGGCAGTTCCACTCCCTCGC
CATGGGCAAGATTAAGATCGGAATCAACGGTTTCGGAAGGATCGGGAGGC
TCGTCGCCAGGGTCGCCCTCCAGAGCGACGATGTCGAGCTCGTCGCCGTC
AACGACCCCTTTATCACCACCGAGTACATGACCTACATGTTCAAGTACGA
CACCGTTCACGGCCACTGGAAAGCACAGTGACATCAAGCTCAAGGACGAC
AAGACGCTGCTCTTTGGCGAGAAGCCAATTACCGTCTTCGGCGTCAGGAA
NCCTGAGGAGATTCCGTGGGGTGAGGCTGGTGCCGATTACGTTGTGGGAG
TCCAACGGGTGTCTTCACTGACAAGGACAAGGGCGCTGCTCACTTGAAGG
GGTGGTGCCAAAGAAAGTGGTCATCTCTGCCCCAAAGCAAAGAATGCCCC
TATGTTTGTGGGTTGGTGTCAAATGAAGGACAAAGTACACCTCAANACGT
TAAAAATTGTCTCAAAN
>gi_25237703_gb_CA659191.1_
CCCGTCCCGTCCCGTCCCCAGCCAACCTCCCATCTCCGTCTCGCGTCGCG
GCNGCAGTTCCACTCCCTCGCCATGGGCAAGATTAAGATCGGAATCAACG
GTTTCGGAAGGATCGGGAGGCTCGTCGCCAGGGTAGCCCTCCAGAGCGAC
GATGTCGAGCTCGTCGCCGTCAACGACCCTTCATCAACAACCGAGTACAT
GACCTACATGTTCAAGTACGACACCGNTCAACGGCACTGGGAAGCACAGT
GACATCAAAGCTCAANGGACGACAAGACTCTGCTCCTTTGGCGAAAAANC
AATTACCGTCTTCGGCGTCAGGAACCCNGAGGAGATCCNTTGGGTAAGGC
TGTGCCGATTACNTTGTTGGAGTCACCGTGTCTCAACTGACAAGGACAAG
GCNCTGCCACTTTAANGGTGGTGCCANAAGGTGGCACTCTGCCCAAGCAA
NATGCCCCAAGTTTGNGGTTGGGTAACAAGGNAANTCACTCAANTTAAAA
TTGCCAAATGCAACTGNCAATAANGGCTTGCCCCCAACTAAATNATAAGC
AACTCGGTATATGNGGT
>gi_25237936_gb_CA659411.1_
GCGGCGTCAACGCCGACCTCTACACCCACGCCGACACCATCATCAGCAAC
GCCTCCTGCACCACCAACTGCCTCGCCCCCTTCGTCAAGGTGCTCGACCA
AAAGTTCGGCATCATCAAGGGAACCATGACCACAACCCACTCCTACACCG
GCGACCAGAGGCTGCTGGACGCGAGCCACCGCGACCTGCGCCGTGCCCGT
GCCGCCGCGCTCAACATCGTGCCCACCTCCACCGGCGCGGCCAAGGCCGT
GGCGCTGGTGCTGCCCAACCTCAAGGGCAAGCTCAACGGGATNGCGCTCC
GGGTGCCCACCCCCAACGTGTCCGTCGTCGACCTCGTGGTGCAGGTCTCC
AAGAAGACCCTCNCCGAGGAGGTGAACCAGGCGTTCCNCNAGCCGCNGCC
AACAACTCAAGGGCATCTCGATTTGCNANAGCCGCTCGTGTCGTCGATTC
AGGTGCTCCANTGTCTCCACATCGACGCTCCTAACATGGTATGGGAGANA
ATGGTANGTATCCGTGTACACAACANTGGGTACCCCAAAGGTNTCNACTC
NCGAATCTCNCGACA
>gi_25237989_gb_CA659464.1_
CGGACGTCAAGCCCGTGGGCGACAACGCCATCTCCGTGGACGGCAAGGTG
ATCAAGGTGGTGTCCGACCGCAACCCCTCCAACCTGCCGTGGGGCGAGAT
GGGCATCGACCTCGTCATCGAGGGCACCGGCGTCTTCGTCGACCGCGCCG
GCGCGGGCAAGCATCTCGAGGCCGGCGCCAAGAAGGTGCTCATCACCGCG
CCCGGCAAGGGCGACATCCCCACCTACGTCTGCGGCGTCAACGCCGACCT
CTACACCCACGCCGACACCATCATCAGCAACGCCTCCTGCACAACAACTG
CCTCNCCCCCNTCGTCAAAGTGCTCNACAAAAATTCCGNATCATCAAGGG
AACATGACAACAAACCANTCTANAACCGGGACAAAAGCTGTGGACCCANC
AACGCAACTGCGCGTGCCTNNCGCCGNGTCAAATCTGCCAACTCAACGNG
CGGCAAGGCCTTGNCTGGNGCTGCCAACTCANGGAAATCAACGGATNCCT
CCGGTGCAACCCAANTNTCGTCCCAATCTGGGAAGGNCCAAAANACNCCC
CAGGAGNGACAANGTCCCAAACCCNCAAAAGTAAGGATCTCAAT
>gi_25239072_gb_CA660547.1_
TGATGGTCCCTCGAGCAAGGACTGGAGAGGTGGCAGGGCCGCAAGCTTTA
ACATCATTCCCAGCAGCACTGGTGCTGCTAAGGCTGTTGGTAAGGTTCTT
CCTGAGCTGAATGGCAAGCTTACCGGTATGTCTTTCCGGGTTCCCACTGT
GGATGTTCAATTGTTTGATCTCACTGTTAAAAACCGANAAAGGCTGCATC
ATATGATTACATCAAAGAAAGGCTATCAAAGGNTGNATCTGAAGGGNAAC
TCAAAGGGATTAATGGGTTACGTTNAAGGAAGATTTGGTCCNCCAACGAC
TTNTTTGGTGACAACAAGTCCAACANCCTTTTATGCCAAAGGTTGGAATT
CTCCTAAACGACAATTNNTCNAACTTTTCNCCTNGGAATACAAACCAAAG
GGGTTNNAACAAACCCCTTNTNCACCCTATTCCCCCAATGGCNAAATCCA
TTAAAGNCCCGGTTTCCCTTTGGGGCCCTGCACAAANTNCCCCNTTTTAT
ANGNAAAAAAAATTGGGTGGCTCCCAACAANCC
>gi_25240314_gb_CA661789.1_
GACACTTCTCCCGTCCCGTCCCGTCCCCAGCCAACCTCCCATCTCCGTCT
CGCGTCGCGGCGGCAGTTCCACTCCCTCGCCATGGGCAAGATTAAGATCG
GAATCAACGGTTTCGGAAGGATCGGGAGGCTCGTCGCCAGGGTAGCCCTC
CAGAGCGACGATGTCGAGCTCGTCGCCGTCAACGACCCCTTCATCACCAC
CGAGTACATGACCTACATGTTCAAGTACGACACCGTTCACGGNCACTGGG
AAGCACAGTGACATCAAGCTCAAGGACGACAAGACTCTGCTCTTTGGCGA
GAAGCAGTTACCGTCTTCNGCGTCANGAACCTGAGGAGTTCCGTGGGGTG
ANGCTGGTGCCGATTACTTGTGGATCCACCGGTGTCTCACTGACAAGGAC
AAAGCCGCTGCTCATTTAAGGTGGTGCCAANAAGGTGGNCATCTCTGCCC
AAGCAAAATNCCCNATTTTGTGGTGGNTCAACANGANANTCACTCANACT
TAANATGTCCAAATGCAACTGGACACAATGCTGGNCCC
>gi_25241229_gb_CA662704.1_
TAACATTGTCTCAAATGCTAGCTGCACCACTAACTGCCTTGCTCCCCTAG
CAAAGATCATTAATGACAACTTCGGTATTATTGAGGGTTTGATGACCACT
GTTCATGCCATCACTGCCACACAGAAGACCGTTGATGGTCCCTCGAGCAA
GGACTGGAGAGGTGGCAGGGCCGCAAGCTTTAACATCATTCCCAAGCAGC
ACTGGTGCTGCCAAGGCTGTTGGCAAGGTTCTTCCTGAGCTGAATGGCAA
GCTTACCGGTATGTCTTTCCGGGTTCCCACTGTGGATGTGTCAGTTGTTG
ATCTCACTGTTAGAACCGAGAAGGCTGCATCAATACGATGACATCAAAGA
AGGCTATCAAGGCTGCATCTGANGGAAAACTCAAGGGGATCATGGGTTAA
GTCNAAGGAAGATTTGGTCNCCACTGACTTGTCCGGTGACAACAAGTCNA
ACATCNTTGATGCAAAGGTGGAATGCTCTGAACGACANTTCTCAAGCCGT
CCNTGGTACACAACANTGGGTANAGAACCCGTNTCATTGATCGCAATGCA
ANATCATNAACTCCGANTCCTTGGCAAGGGTCCCGCTTTCATCAAAAAAA
NTGTGGTCCAANANCCTGTAANTATTGCANAT
>gi_25241739_gb_CA663214.1_
CCGTCCCGTCCCCAGCCAACCTCCCATCCCCGTCTCGCGTCGCAGCGGCA
GTTCCACTCCCTCGCCATGGGCAAGATTAAGATCGGAATCAACGGTTTCG
GAAGGATCGGGAGGCTCGTCGCCAGGGTCGCCCTCCAGAGCGACGATGTC
GAGCTCGTCGCCGTCAACGACCCCTTTATCACCACCGAGTACATGACCTA
CATGTTCAAGTACGACACCGTTCACGGCCACTGGAAGCACAGTGACATCA
AGCTCAAGGACGACAAGACGCTGCTCTTTGGGCGAAGAAGCCAGTTACCG
TCTTCGGCGTCAGGAACCCTGAGGAGATCCGTGGGGTGAGGCTGGGTGCC
GATTACTTTGTGGATCCAACGGTGTCCTCACTGACAAGGACAAGGCCGCT
GCTCACTTGAAGGTGGGTGCCAAGAAGTGGNCAACTCTGCCCAAACAAAG
ATCCCTANGTTTGTGTTGGNGNCAATGAGGAAATTCACTCAAACTTAACA
TGTCTCAATGCTACTGCACACTACTGCCTTG
>gi_25241930_gb_CA663405.1_
GAGTGAAAATGACTCATGATTTAGTTCAAGCAAGTACATAATACCACCAA
AATGTGAGCCGCTAAGCCCAACCAACCATCAGGATACATCCAATAAAAGG
TTTTTAGCTGACATAATTCCATACAAAAATTTATTCTCAGAAGAAGAGGC
TTTGAACACTCCTCTGGGGGCAAACCACTCTCCCCTGTATGCCTCTCATT
TACTTGGTGCTGTGCATGTGACGGATGAGGTCCGACCACGCGGGGTGCTG
TATCCCCACTCCGTTGTCCGTACCAAGGAGACAAGTTGGACAAAGTTGTC
CGTTCAAGAGCATCCCGGCTTGGGATCGAAAGATGCTGGACTGTTGTCAC
CTGGGAANCAATGGGAACAAGNCCTCATCAACGTAACCCAAAAGCCTTGA
AGTTCCCTCAAAATCCTCCTTGGATAACAACCTTAACCGATCATAAGNTG
CCGGGTTNCAATCTAACAANCAGTTAACAACAGAACNCAACAATGGGGAA
CACGG
>gi_25242815_gb_CA664290.1_
CCGTCCCGTCCCCAGCCAACCTCCCATCCCCGTCTCGCGTCGCAGCGGCA
GTTCCACTCCCTCGCCATGGGCAAGATTAAGATCGGAATCAACGGTTTCG
GAAGGATCGGGAGGCTCGTCGCCAGGGTCGCCCTCCAGAGCGACGATGTC
GAGCTCGTCGCCGTCAACGACCCCTTTATCACCACCGAGTACATGACCTA
CATGTTCAAGTACGACACCGTTCACGGCCACTGGGAAGCACAGTGACATC
AACTCAAAGGACGACAAGACGCTGCTCTTTGGCGAGAANCATTACCNCTT
CGGCGTCAGGACCTGANGAATCCGTGGGGTGAGGTGGGTGCCGATACTTG
TGGANCCACGGTTCTCACTGACAAGGACAAGGCGCTGCCACTTGAAGGGT
GGGTGCAAGAAGTGGCANCTCTGCCCAACAAAGAGCCCTATTTGTGGTGG
TGTCAATGAGGAAAGTCACTAGACGTAACATGTCTAAATCAGCTGACACA
ACTGCCTGCTCCCAGAAAGATATATGACACTTCGTATATGAGGGTTGTNC
CACGT
>gi_25243381_gb_CA664856.1_
GACTGAACGATTTATATATTCTTCACAAACCACAACCAAAAAAGAGTACT
TGATTAGCAACTCCATTACAGATACTAGAGGTTGATGCGGAAAACAGAAG
GTAACTCATGTCCAACTAACATGAACCAGGCGTCGTCTGGCGACACCATC
CACATTTATTCTTCGCATAGACAAAGCAGGGACACCTCTGACCAGGCGCC
ACAAACGAAAGCAGAACGCTCTACTGGATCTTGGCCATGTGGCGGTTCAG
GTCGACACGCCGTTGCTGTAACCCACTCCGTTGTCATACCACGGAGACAA
NTTGACGAGTTNGTCCTTCAAGAGCATTCCAACCTTGGGATCAAAAGATG
CTCCGACTGCTGTCACCGACAAATCAGTGGGAGACAATCCTCCTCGAACT
AACCATGATCCCTTTGAGTTTCCTCCGGGTGCACCTTGGATANTTCCTNG
ATGTCACNATATGAGCACTTCTCNGTCTAACATGAGTTANCAACNGCACN
CCACAGTGGGGACCGGAAAGCTACNTAAGTTGCATNAACTAAGGAGACTN
CAANAGCTGGNACACAATGCGCTGGAAGAGTTAACTGCGGCCNCACTCCA
TCCTGTCAGGACANAAGNCNTCGGTGATGTGATGG
>gi_25243540_gb_CA665015.1_
CCATCTCCGTCTAGCGTCGGCGGCAGTTCCACTCCCTCGCCATGGGCAAG
ATTAAGATCGGAATCAACGGTTTCGGAAGGATCGGGAGGCTCGTCGCCAG
GGTCGCCCTCCAGAGCGACGATGTCGAGCTCGTCGCCGTCAACGACCCCT
TCATCACCACCGAGTACATGACCTACATGTTCAAGTACGACACCGTTCAC
GGCCACTGGGAAGCACAGCGACATCAAGCTCAAGGACGACAAGATCTGCT
CTTTGGGCGAGAANCANTACNCTTTGGCGTCAAGGAACCTGAGGAGATCC
GTGGGGTGAGGCTGGTGCCGATTACGTTGTGGANCCACGGGTGTCTTCAA
CTGGACAAGGACAAGCCGCTGCTCACTTTGAAGGTGGTGCCAAGAAGGTG
GCACTCTGCCCCNAANAAAATCCCTATTTTGTGTGGTGTCAATGAGACAA
NAACTCAAGCGTTAAATGTTCAAATGCANCTGCACATAATGCTGCTCCCC
AACTAAGTATAATGGNAACTCGGNTATGAGGTTGTGACACGGTATCATAA
NCANAAAAAACTNATGGCCNCACAAGANNGAAGNGAAGGCNAAGTTAAAN
ATCCAAAAAGG
>gi_25243852_gb_CA665327.1_
CTAGTCTCGAGTTTTTTTTTTTTTTTTTTTTTTTTTTTTTTTTTTTTATT
CAGGCAAACACAAGTACTGGACTGAACGATTTATATAATCTTCACAAACC
ACAACCAAAAAAGAGTACTTGATTAGCAACTCCATTACAGAAGTACTAGT
TGATGCGGAAAACAGAAGGTAACTCATGTCCAACTAACATGAACCANGCG
TCGTCTGGCGACAACAACCAACAATTATCCTCGCATAGACAAAGCAAGGA
CACCTCTGACCAAAGGGAATCAGAACGCTCTACTGAGTCCTGGGCATGTG
GCGGATCAGATNGACAACGCGGTTGCTGTAACCCCACTCCGTTGTCGTAC
CACGAGACGAGCTTGACCAAATGGTCTTCAAAAGCAAATTCAAGCCTTTG
GATCAAAGATGCNCNACCTGCTGTCACCGACAAAGTCCAGTGGNGACAAA
TCCTCCNCGAAAAACCANGATCCCCTGAGTTTCCCCAAATGGAACCTTGA
AACCTCCTGAGTCACNNAGAATNAACTCCCCGGTCNAA
>gi_25245189_gb_CA666610.1_
CCGAGGTTTTTTTTTTTACTGGACTGAACGATTTATATATTCTTCACAAA
CCACAACCAAAAAAGAGTACTTGATTAGCAACTCCATTACAGATACTAGT
TGATGCGGNAAACAGAAGGTAACTCATGTCCAACTAACATGAACCAGGCG
TCGTCTGGCGACGCCATCCACATTTATTCTTCGCATAGACAAGGCAGGGA
CACCTCTGACCAGGCGCCACAAAGGAAAGCAGAGCACTCTACTGAGTCTT
GGCCATGTGGCGGATCAGGTCGACAACGCGGTTGCTGTAACCCCATTCGT
TGTCATACNACGAGACAAGCTTGACGAAATGGTCGTTCAGAGCAATCCAG
CCTTGNATCAAAGATGCTCGACTGCNTCACAACAAATCGTGGAGACAATC
CCCTCAANGTAACCATGATCCCTTGACTCCCTCAGTCANCTNGATACCTC
TGAGTCACAAAGATGACCTCCGTCAANATGGNTNACACGNCAATCAATGG
ACCCGGAGNATCGTNCTTCATCGGNAGGA
>gi_25245381_gb_CA666794.1_
GACACTTCTCCCGTCCCGTCCCGTCCCCAGCCAACCTCCCATCTCCGTCT
CGCGTCGCGGCGGCAGTTCCACTCCCTCGCCATGGGCAAGATTAAGATCG
GAATCAACGGTTTCGGAAGGATCGGGAGGCTCGTCGCCAGGGTAGCCCTC
CAGAGCGACGATGTCGAGCTCGTCGCCGTCAACGACCCCTTCATCACCAC
CGAGTACATGACCTACATGTTCAAGTACGACACCGTTCACGGCCACTGGA
AGCACAGTGACATCAAGCTCAAGGACGACAAGACTCTGCTCTTTGGCGAG
AAGCCAGTTACCGTCTTCGGCGTCAGGAACCTGAGGAGATCCGTGGGTAN
GCTGGTGCCGATTACTTGTGGATCAACCGGTGTCTCACTGACAAGACAAG
GCGCTGCTCACTGAAGGTGTGCAAGAAGTGGTATCTCTGCCCAAGCAAAA
TGCCCTAGTTGTGGTGTTCAACAGGAAAGTCACTCAACGTAAATTGCCCA
ATGCACTGACACAACGCCTGCNCCCACNANTATAAGAACTCGGATATGAG
GTTTGTACACGTCAGCAN
>gi_25257901_gb_CA676274.1_
CCGAGGTTAGAGAACGAAATGACATGTGATTGATAACCAAAGAAGATGAG
TGAAAATGACTCATGATTTAGTTCAAGCAAGTACATAATACCACCAAAAT
GTGACCAACCATCAGGATACATCCAATAAAAGGTTTTTAGCTGACATAAT
TCCATACAAAAATTTATTCTCAGAAGAAGAGGCTTTGAACACTCCTCTGG
GGCAAACCACTCTCCCCAGTAACTTCATGCCTCTCATTTACTTGGAGCTG
TGCATGTGACGGATGAGGTCGACCACACGGGTGCTGTATCCCCACTCGTT
GTCGTACCAGGAGACAAGCTTGACAAAGTTGTCGTTCAGAGCAATCCCGG
CTTGGCATCAAAGATGCTGGACCTGTTGTCACCTGGAATCAGTGGAAACA
AGTCCTCATCCACGTAACCAAAATGCCTTGAGGTCCTCAGACTCCCCTGA
TACAGCTTAACTGATATAGGTGCTGGCTCGAAGTCAAAGTCAGATACACA
GAACATAACAGNGAACACGGAGGCATCATAACTTCGTAACTCGGAGACTG
CANACCTTGGGACAGNCTGCTGGATNTNTAACTGAGCCTCACTCCATCT
>gi_25258341_gb_CA676496.1_
CCGAGGTCCTCGATCTGTTCTCAGACCCTCCTCCGTCCGTCGCAGCTCCA
GATTTCCTTCCCCATGGCTCCGATCAAGATCGGTATCAACGGTTTCGGCC
GGATCGGCAGGCTTGTGGCCAGGGTTGCGCTCCAGAGCCCCGATGTCGAG
CTCGTCGCCGTCAACGACCCCTTCATCACCACCGACTACATGACCTACAT
GTTCAAGTATGACACTGTCCACGGACAGTGGAAGCACCATGAAGTTAAGG
TGAAGGACTCCAAGACCCTTCTCTTCGGTGAGAAGGAGTTGCTGTGTTTG
GCTGCAGGAACCCTGAGGAGATCCATGGGCTGCTGCTGGTGCTGAGTACG
TTGTTGAGTCACCGGTGTTTTCACCGACAAGGGCAAGGCTGCAGCTCAAT
TAAGGTGGTGCCAAGAAGGCATCATTCTGCTCCAGCAAGGATCTCCATGT
TGTCGTGGGTAATGAGAGGATAAGTCTGACATCACATTGTCTCAACGCAG
CTGACACAACGCCTCCCCTGCAAGGTACAANACGGTTGCATGTTAGGTTG
TACAANTAGCATACGCACCA
>gi_25259480_gb_CA677058.1_
GTAAAGTACACATCAATAATATGTATATCAAATATACCTTTGTTCAGTTT
GCCATCCTTCTCATCCGCCAAGTATCTAGAGGCACTTCCACTTCCAGTGA
CCATTTCCTTTGCAGTAGAAGCACTCAGTTTCAGGCTTGAGTCAAGCTTT
GGGTTTCTTCAGGGGAGTGCCAACTTGTTTGTCATTATTCTTTAATTCCC
CTTTCTATTCTTTTGCCCTTTTTCTTGAAACTAGTGGTCTTGTAAACCAT
CAACACTTGGATGCTCTTTCTTGGATTTCTACCTTCGCCAATTCAAACAT
CCGCGAAAGAGTCGGGGATTACTTTCGGTCACCCCTTAANATATTATAGG
TCAACAACGAATCCNAAAAATTGGGGGNGAAAAGGGACAAGAGACTTTGG
TCAATTACTACCTTACTCNGAAGATACTCCACTTGATCAAANAATGGTAG
ACCCGGGCAACCTGANANAGCCATTGGGTGAGCATCTCCCCATTTCCNAG
GAAAGACACAAGNGCTAAACTCCCGANAGGGAAGNGATGAATCAATNAAN
CTGGGANACTANNGCCCANGGGTAAAAATTTGNAGCCGTN
>gi_25259510_gb_CA677072.1_
TTTTTTTGTTTTTTTTTTTAGTCCCAAGAGAAAGTCTGACATATCTGAAT
TATATCGAGTTCAGTACAGCTCACAGAAGGAGGGTCAATTTATTGTGCCC
GAATCCTGTCTGATATATAGAGCACCAAGCCGCATGCTCCGGCGAGCAAC
TCCGAAACGAATGAAACACAACCAGCTGGGTACATTTATAGACTATAGAT
AGAGGATAATAATGTAGTTGTTCCGTTGGCGTTTCCTGATCAAGCTCCGA
CCTCCCGANTCTCACTCACCCGTCCGAACACCTTGCACCCCACGGGTTTG
GGTCCGGCTTGCCAGTTANCCTCCCAGCGGNCGCCGCTGCCGCCGGCCCC
GGCGCCCGGCACTTTGCCNCACCAAGTGCGCCAAGTTNACCACGCGCTGG
NTGTACCCACCCGTTGCGCNNNAAGGCGGACACTTNTACATGTCTCCCCA
ATACATGGGGGAAGGNTCGATCTGGNGGNACTCNGGNCAACGGATCNACG
GNACAAGGNCTCNAAAGTCNAGGNGCCTGACGGCNTCGNGGCTNCGGAAN
CNAATTAAGTCTCGGGGGANNCCGCCTTANGGNTTTACAGCCAACGGAAN
TTGGNTGGAACGG
>gi_25259653_gb_CA677140.1_
ACCAGAGGCTACTGGACGCGAGCCACCGCGACCTGCGCCGTGCCCGCGCC
GCCGCGCTCAACATCGTGCCCACCTCCACCGGCGCGGCCAAGGCCGTGGC
GCTGGTGCTCCCCAACCTCAAGGGNAAGCTCAACGGGATCGCGCTCCGGG
TGCCCACCCCCAACGTGTCCGTCGTCGACCTCGTGGTGCAGGTCTCCAAG
AAGACCCTCGCCGAGGAGGTGAACCAGGCGTTCCGCGACGCCGCCGCCAA
CGAGTCAAGGGCATCCTCGACGTCTGCGACGAGCGCTCCGTGTCCGTCGA
CTTCCGGGTGCTCCGACGTGTCCTCCACCATCGACGCGTCGCTCAAGCAT
GGGTCATGGGCGACGACATGGTCAAGGTCATCGCGTGGTACGACAACGAG
TGGGGTTACTCCCAGAGGTCGTCGACTCGCCGACATCGTCGCAAACAAAT
GGAAGTGAACGCCGGACGGCGGCGGATGCCTGTGAAGTGATCTCTCGAAA
TTTCCAAACATCGCACGGTGATCAATCTTGNATGAGAATCAGNNATCGAG
TCCAAANGTCCTTTTTTCCTTCTTCCNGCCTCTTTTCTCCCGATTTAANG
CANCCGGTTAAANNACTC
>gi_25260262_gb_CA677434.1_
TGAAGCAGGCGTCCCACCTCCTCAAGTACGACTCCACGCTGGGCATCTTC
GACGCGGACGTCAAGCCCGTGGGCGACAACGCCATCTCCGTGGACGGCAA
GGTGATCAAGGTGGTGTCCGACCGCAACCCCTCCAACCTGCCGTGGGGCG
AGATGGGCATCGACCTCGTCATCGAGGGCACCGGCGTCTTCCGTCGACCG
CGCCGGCGCGGGCAAGCATCTCCGAGGCCGGCGCCAAGAAGGTGCTCATC
ACCGCACCCCGGCAAGGGCGACATCCCCACCTACGTTCTGCGGCGTCAAC
GCCGACCTCTACACCCACGCCGACACCATCATCAACAACCCTCCTGGCAC
AACCAATGCTCCCCCCTTTNTCAAAGTGCTCGACAAAATTTCGGATCATC
AAGGGAACCATGACACACCATCATACACCGGGGACAAAGGTACTGGACCC
ACCACGNGACTGCGCCTNCCCCGCGCGNCTNAAATNTGCCACTCAACGGG
GCGGCAAGCNTGCCTGGGTCCCAACTCAAGGNAACNAACGATTCCTCGGG
NGCANCCAAGTGTCGTNTNACTCTGGGAAGTCCAAAAANCNCCCAGAGTA
AAAGGTTCCCAACCCCCAAAATTAGGGACTTAATTGAAAN
>gi_25260725_gb_CA677667.1_
GCTGCCGCTCCGGCGGAATGCCACCTCCGACGACTTCATGTCCGCGGTCT
CCTTCAGGACATACGCGGTGAGCACCAGCGGCGGGTCGCGGAAGGCGCCG
ACGGAGGCCAAGCTCAAGGTGGCGATCAACGGGTTCGGGCGCATCGGGCG
CAACTTCCTGCGGTGCTGGCACGGGCGCGGCGACAGCTCGCCGCTGGAGG
TGATCGCCATCAACGACACCGGAGGCGTGAAGCAGGCGTCCCACCTCCTC
AAGTACGACTCCACGCTGGGCATCTTCGACGCGGACGTCAAGCCCGTGGG
CGACAACGCCATCTCCGTGGACGGCAAGTGATCAAGTGGTGTCCGACCGC
AACCCTCCAACCTGCCGTGGGGCGAGATGGGCATCGACTCTCATCGAGGG
NACGGCTCTTCGTCGACGCGCCGGCGCGGGCAACATCTCNANGCCGGCCC
AAGAAGTGCTCATCACGCACCCGCAANGGCACATCCAACTACGTCNCGNG
TCAACCCGACTCTA
>gi_25260818_gb_CA677714.1_
GGTCCCTCGAGCAAGGACTGGAGAGGTGGCAGGGCCGCAAGCTTTAACAT
CATTCCCAGCAGCACTGGTGCTGCCAAGGCTGTTGGCAAGGTTCTTCCTG
AGCTGAATGGCAAGCTTACCGGTATGTCTTTCCGGGTTCCCACTGTGGAT
GTGTCAGTTGTTGATCTCACTGTTAGAACCGAGAAGGCTGCATCATACGA
TGACATCAAGAAGGCTATCAAGGCTGCATCTGAGGGAAAACTCAAGGGGA
TCATGGGTTATGTCGAGGAAGATTTGGTCTCCACTGACTTTGTCGGTTAC
AGCAGGTCGAGCATCTTTGATGCCAAGGCTGGAATTGCTCTGAACGACCA
TTTCGTCAAGCTCGTCTCGTGGTACGACAACGAGTGGGGTTACAGCAACC
GCGTTGTCGATCTGATCCGCCACATGGNCAAGACCAGTAAGCGTTCTGAT
TCCNTTGGTCAAAGTGTCCTGCTTTGTCTATGCNAAGAATAAATGTGGAT
GGTGTCNCANACACCCTGGTCATGTTANTGGCATAATTACTCGTTTCCAC
AACTATACTCGTATGATTCNACAATANCTTTTGGTGGGTGTAAATAAAAT
NTCATC
>gi_25261361_gb_CA678002.1_
CCCAGCCAACCTCCCATCCCCGTCTCGCGTCGCAGCGGCAGTTCCACTCC
CTCGCCATGGGCAAGATTAAGATCGGAATCAACGGTTTCGGAAGGATCGG
GAGGCTCGTCGCCAGGGTCGCCCTCCAGAGCGACGATGTCGAGCTCGTCG
CCGTCAACGACCCCTTTATCACCACCGAGTACATGACCTACATGTTCAAA
GTACGACACCGTTCACGGCCACTGGGAAGCACAGTGACATCAAACTCAAA
GGACGACAAGACGCTGCTCTTTGGGCGAGAACCATTTACCGTCCTTCNGC
GTCAAGAACCTGAGGAATTCCCGTTGGGTTNAGNTTGGTGCCCATACNTT
GTGGANCCAACCGGTGTCTTCNATGACAAGGACAAGNCCGCTGTCACTTN
TAGGGTGGTGCCAAGAAAGGGGGCACTCTGCCCCAAANAAAATGCCCTAA
NTTGTGGTTGGGTCAATTAGGAAATTCACTCAAACTTANATGTCCNAAGC
TACTGACANAAANGGCTTGNCCCTANCAANGTTTTAGGAAACTCGTATAT
NANGGTTGTTACAAGTTAATCATCATGCAAAAAAAACNTTTGGCC
>gi_25264605_gb_CA679832.1_
CTCGTCGCCAGGGTCGCCCTCCAGAGCGACGATGTCGAGCTCGTCGCCGT
CAACGACCCCTTCATCACCACCGAGTACATGACCTACATGTTCAAGTACG
ACACCGTTCACGGCCACTGGAAGCACAGCGACATCAAGCTCAAGGACGAC
AAGACTCTGCTCTTTGGCGAGAAGCCAGTTACCGTCTTTGGCGTCAGGAA
CCCTGAGGAGATCCCGTGGGGTGAGGCTGGTGCCGATTACGTTGTGGAGT
CCACCGGTTCTTCACTGACAAGGACAANGCCGCTGCTCACTTGAAGGGTG
GTGCCAAGAAGTGGTCATCTCTGCCCCAAGCAAAGATGCCCCTATGTTTG
TGGTTGGTGTCAATGANGACAAGTACACTCAAGACTTAACATTGTCTCAA
ATGCTAACTGNANCNATTAACNGCTTTGTCCCCCAACNNAAANTAATTAA
NGANAATTCCGTATAATGAGGGTTTGATGACACGTTCAAGCCATCAACNG
CACACAGAAACGTTGATGGCCCTCNAACAAGGACGGANAAGTGGGAAGGC
CCAACTTTANTCATCCANCANACNGGGCTGCAAGNTGTTGGAAGGTCTCC
GAAC
>gi_25265820_gb_CA680424.1_
GATGACCACAGTTCATGCCATGACTGCAACCCAGAAGACTGTTGATGGTC
CTTCCAGCAAGGACTGGAGAGGTGGAAGGGCTGCCAGCTTCAACATCATT
CCAAGCAGCACTGGTGCCGCAAAGGCTGTTGGCAAGGTGCTCCCAGAGCT
TAACGGAAAGTTGACTGGAATGGCCTTCCGTGTTCCCACTGTTGATGTTT
CTGTTGTTGATCTGACTGTTAGACTTGCGAAGCCAGCAACCTATGATCAG
ATTAAGGCTGCTATCAAGGAGGAGCTGAGGGAAACCTCAAGGGCATTTTG
GGTTACGTTGATGAGGACCTTGTTTCCACTGACTTCCAGGGTGACAACAG
GTCCAAGCATCCTCCGATGCCAAGGCCGGGATTGCTCTGAACGACAACTT
TGTCAAGCTTGTCTCCTGGTACGACAACGAATGGGGATACACACCGCGTG
GTCGACCTCAACCCGTCAAAATCACACACAAATTAATGANAGCATACAGG
GAAAATGGTTGCCCAAAGGATGTCAAANCTCTCTCCGAGAATAATTTTGA
AGGATTAGCACTAAACTTTATGGTGACCCGATGTGGTTGGCTAACGCCAA
TTGGGGATAAGTCTGCTNACNA
>gi_25266395_gb_CA680761.1_
CTTTGGACATGGCGTCGCCCATGCTCTCCACCGCCATGGCGCCACTCCAG
GGGGGCATGCTGGAGTTCTCCGGGCTGAGGAGCTCGTCGTCGCTGCCGCT
CCGGCGGAATGCCACCTCCGACGACTTCATGTCCGCGGTCTCCTTCAGGA
CATACGCGGTGAGCACCAGCGGCGGGTCGCGGAAGGCGCCGACGGAGGCC
AAGCTCAAGGTGGCGATCAACGGGTTCGGGCGCATCGGGCGCAACTTCCT
GCGGTGCTGGCACGGGCGCGGCGACAGCTCGCCGCTGGAGGTGATCGCCA
TCAACGACACCGGAGGCGTGAAGCAGGCGTCCCACCTCCTCAAGTACGAC
TCCACGCTGGGCATCTTCGACGCGGACGTCAAGCCCTNGGGCGACAACGC
ATCTCCGTNGGACGGNANGTGATCAAGGTGGTTCCGACCGNAACCCTCAA
CCTGCCGTGGGGCAAATGGGATCGACTCGTATCGAGGCACGGGTCTTCTT
CAACGCCCGGCGNGGNAACATTCAAGGCGGGCAAAAAGNGTAACACGCAC
CGGNAGGGGANTCCACTAGTCGNGGTAACGCACTCANACAGCGCAAACAT
ANANGCTCTNCAAAATGCTCCCCTCTAAGGGNNA
>gi_25267147_gb_CA681466.1_
TCGGTATCAACGGTTTCGGCCGGATCGGCAGGCTTGTGGCCAGGGTTGCG
CTCCAGAGCCCCGATGTCGAGCTCGTCGCCGTCAACGACCCCTTCATCAC
CACCGACTACATGACCTACATGTTCAAGTATGACACTGTCCACGGACAGT
GGAAGCACCATGAAGTTAAGGTGAAGGACTCCAAGACCCTTCTCTTCGGT
GAGAAGGAGGTTGCTGTGTTTGGCTGCAGGAACCCTGAGGAGATNCCATG
GGCTGCTGCTGGTGCTGATACTTGTTGATCCACCGGTGTTTTCAACCGAC
AANGACAAGNTGCAACTCACATTNAGGGTGGTGCCAAGAAGNCATCATTC
TGCTCCCAACAANGATCTCCATGTTTTCCGTGGGTCCAATGANAANGATA
CAATCCTGACATCGAATTTCTCCNAACGCTAACTGCACAACNACTGCCTG
CTCCNCTGGCCAAGGTACAATGACAAGTTTGGCATGTTNAAGGTTGATGA
CACAGTCAAGCAANGACGNAACCANAAAAAGGTGATGGCCTCACAAGGAT
GGAAAGTGAAGGTGCAGTTAAATAATCANAAAACGGGCNAAGGTGTTGAA
GNGNCCAANCTAANGAATTCGAAGCTTCCNTCCAGTAGTTCCGTTATAAG
N
>gi_25267391_gb_CA681695.1_
GCAATGGCCGCCCATGCAGCTCTCGCCGCCACCCGCATCCCCACCAGCGC
GCGTCTGCACAGCAAGGCCGCCTCCAGGCAGAGGGTCGACTTCGCCGACT
TCTCCGGGCTGAGGCCGGGGTCGTGCTCCGTCAGCGCCGCCGCCAGGGAG
GCCTCCTTCTCCGATGTCCTCGGCGCGCAGTCCGTCGCCAGGGCTTCCGG
CGAAGAACGCCGTNGAGGGCGCCGGCGGGAGGCGAAGCTGAAGGTGGCCA
TCAACGGGTCCCGGCCGCATCCGGGCGCAATTTCCTCCCGGTTCTGGGCA
CGGCGCCAAAATCCCCCGTCCAAGTCATCGTCATCAACGACAGCGGANGC
TTCAAGGACCGTCTCAACTGGTCAAANTACNATCCATGCTGGNACTTNNA
AGGNGGACTNAAATTTTTNGGCAACAAACATCANCTTCAACGGAAGAATC
AAGTCTCTCAAANAGGACCCTCAAGTGCAATNGCCANTCGGATTANATCT
CNCANGNACGGATTTCTGGACGCCCGGCCGGAACTTCAAGNTGGGCAAAA
GNATANANGTCCGGCAAGGGCGAATNCACTAGTNTCGTGNACAGGNATAC
GCATAGTCCAAATATAGAAGNTTCNACACATGCTCCCATTCAGCN
>gi_25267707_gb_CA682001.1_
GAGAACTAGTCTCCATCACCAAGTTAGTAGAACTTCGTGATGAACTATGA
CATGCAAGGGATAATGGAAACGATTCCCAAGCTCTTCGTAATGCGGAAAT
TGACGAAGGTAGAAATCGAGAAAAACATCAAGTGTTGATGGTAGACAAGA
CCACTAGTTTCAAGAAAAGGGCAGNNAGGAAGAAGGGGAACTCAAAGAAG
AACAGCAAGCAANTGCTGCTCAAAGTTGAAGAAGCCAATCTGTCCTAAGC
CTGAACTANTGTTTCTACTGCAAAAGGACTGGCCACTGGGANCGGTTTAA
CCCAAGTGATTGGGCGNTAAGAAGGATGGAAAGTGACATAGTNAATTGAN
AACAAGTAATGAGNGNCTTTACAANGTTAACCCAANCCCAATATTTGGAC
NATCAATTGCCAAAATAATACCCCAACGGATTGCAGATAACAGGATATTA
GGTGAATGATAGTTGTTGAATGGTCACANATGNATGATATCGCAAAATCC
TAACTTCGAATATGTNAACTAATAAGTGTATTTGGTTNCTTACATANATA
ATTNNTAAGTNTTGANCATTATCATTANNAAAAANTGTGTNTTNAAAACC
TAA
>gi_25267965_gb_CA682223.1_
TGGCCTTCCGGGTTCCTACACCTAACGTATCCGTTGTTGATCTGACCTGC
CGACTTGAGAAAGACGCTTCCTACGAAGATGTGAAAGCAGCTATCAAGGA
AGCATCAGAAGGTCCGCTTAAAGGTATTTTAGGCTACACAGATGAGGATG
TTGTTTCAAACGACTTTGTTGGTGACACAAGGTCAAGCATATTTGATGCC
AATGCTGGTATGGGTCTAAGTTCATCTTTCATGAAGCTCGTCTCCTGGTA
CGACAACGAGTGGGGCTATAGCAACCGTGTCCTGGATCTGATCGGGCACA
TGGTTCTTGTCGCCTAACGATGATGCCACAATATGATTTAGCACAGAANG
TCTCCTCGCGTAGTGTANGAAGTGAAGGCTGCAATTTTGATGGCATTTTC
GTATCCTGGAATAATAATAATCTGTACGATGAAAACATCAAATCAATCCG
CGTCGACTTTAACTCAGAACGATCATGATGGNCGTTAAACCCATAATGAA
CTGTTGNGGTGGCATAAACCAACTCCGACCNTCTCAATCANATGCGTTAA
AAAAAGGGGGCCCGTACCAATCCCNAANGATCTATACCNCCCACGGCTCG
TTTAACTCTACGGAAACCGGGTACAANTACCCTGANAACCCT
>gi_25271221_gb_CA684327.1_
CTCGTGCCGAATTCGGCACGAGGCCGTGGGGCGAGATGGGCATCGACCTC
GTCATCGAGGGCACCGGCGTCTTCGTCGACCGCGCCGGCGCGGGCAAGCA
TCTCGAGGCCGGCGCCAAGAAGGTGCTCATCACCGCGCCCGGCAAGGGCG
ACATCCCCACCTACGTCTGCGGCGTCAACGCCGACCTCTACACCCACGCC
GACACCATCATCAGCAACGCCTCCTGCACCACCAACTGCCTCGCCCCCTT
CGTCAAGGTGCTCGACCAAAAGTTCGGCATCATCAAGGGAACCATGACCA
CAACCCACTCCTACACCGGCGACCAGAGGCTGCTGGACGCGAGCCACCGC
GACCTGCGCCGTGCCCGTGCCGCCGCGCTCAACATCGTGCCCACCTCCAC
CGGCGCGGCCAAGGCCGTGGCGCTGGTGCTGCCCAACCTCAAGGGCAAGC
TCAACGGGATNGCGCTCCGGGTGCCAACCCCAACGTGTCCGTCGTCGACC
TCGTGGTGCANGTCTCCAAGAAGACCCTCGCCGAGGAGGT
>gi_25271715_gb_CA684548.1_
CTCGTGCCGAATTCGGCACGAGATTCACTCCTACACTGCCACGCAGAAAA
CTGTTGACGGCCCTTCTGCTAAAGACTGGCGTGGTGGTCGTACTGCAGCC
CAGAACATTATTCCTAGCAGCACAGGTGCCGCAAAAGCTGTTGGCAAGGT
TATCCCTGAGCTTAACGGGAAATTAACAGGAATGGCAATGCGTGTGCCCA
CTGCTAATGTGTCTGTCGTTGACTTGACATGTCGTATCGAGAAGAGCGCT
ACCTATGATGAAATTAAAAAGGCTGTGAAGATTGCCGCCGGAAATGAACT
ACAAGGCATCCTTTCGTACACCGAAGATGAAATTGTCTCTACGGATTTAA
TCGGCAACAACCACTCATCTATATTTGACGCCAAGGCCGGAATATCACTC
AACGACAACTTTGTTAAGCTTGTTGCATGGTACGATAACGAGTGGGCTTA
CTCTCGCCGAGTGTTAGATCTAATCACCTATATCGCTAAAATTGATGACT
CCAATTNAGATTATANATTTCNGTT
>gi_25273575_gb_CA685286.1_
CACATTTCTCACAATCAACTCATCTCTCACCTCAATAAAATTACCCTAAT
TACCAAATATGGCTCCGATCAAAGTTGGCATTAATGGTTTCGGTCGTATA
GGCCGCATTGTCTTCCGAAACGCTGCTCAAAGCTGTGACATCGAAGTTGT
TGCTGTCAATGACCCCTTCATTGAACCAGAATATGCCGCGTACATGCTGA
AGTATGATTCAACTCATGGTCAGTTTAATGGAGACATACAAGCAGTCGAG
GACGGACTAGTTGTCAACTCCAAGAACGTCAAGTTCTACAACAAAAGGAA
CCCTGAAGAGATACCATGGGCCGACACAGGAGCTCAGTATATCGTAGAGT
CAACTGGTGTCTTTACAACAACCGAAAAGGCTAAGGCACACTTGAAAGGA
GGTGCTAAAAGGGTTGTCATTTCGGCTCCCTCTGCTGACGCACCCATGTT
TGTCATGGGTGTCAACCACAAGTCGTACACAACTGATCTTGANGTGATTC
AA
>gi_25275244_gb_CA686109.1_
CTGGTGCCGAATTCGGCACGAGCCGTCCCCAGCCAACCTCCCATCCCCGT
CTCGCGTCGCAGCGGCAGTTCCACTCCCTCGCCATGGGCAAGATTAAGAT
CGGAATCAACGGTTTCGGAAGGATCGGGAGGCTCGTCGCCAGGGTCGCCC
TCCAGAGCGACGATGTCGAGCTCGTCGCCGTCAACGACCCCTTTATCACC
ACCGAGTACATGACCTACATGTTCAAGTACGACACCGTTCACGGCCACTG
GAAGCACAGTGACATCAAGCTCAAGGACGACAAGACGCTGCTCTTTGGCG
AGAAGCCAGTTACCGTCTTCGGCGTCAGGAACCCTGAGGAGATTCCGTGG
GGTGAGGCTGGTGCCGATTACGTTGTGGAGTCCACCGGTGTCTTCACTGA
CAAGGACAAGGNCGCTGCTCACTTGAAGGGTGGTGCCAAGAANGTGGNCA
TCTCTGCCCAAAGCAAAAGATGCCCCTAAGGTTGTGGGNTGGTGTCAATT
GAGGACAAGTACAACTCAAACGGTAACAATGTCTCAAATNGCTAGCTTGA
ACAATAAATGCCT
>gi_25276778_gb_CA686868.1_
GCAATTTAGTACGGTATTATTTTAAACCGAAATATATAATCTAATTGGGG
TCATCAATTTTAGCGATNTAGGTGATTAGATCTAACACTCGGNNAGAGTA
AGCCCACTCGTTATCGTACCATGCAACAAGCTTAACAAAGTTGTCNTTGA
GTGATATTCCGGCCTTGGNGTCAAATATANATGAGTGGTTGTTGCCGATT
AAATCCGTAGAGACAATTTCATCTTCGGTGTACGAAAGGATGCCTTGTAG
TTCATTTCCGGCGGCAATCTTCACAGCCTTTTTAANTTCATCATAGGTAG
CGCTCTTCTCGATACGACATGTCAAGTCAACGACAGACACATTNCCAGTG
GGCACACGCATTGCCATTCCTGTTAATTTCCCGTTAAGCTCAGGGATAAC
CTTGCCAACAGCTTTTGCGGCACCTGTGCTGCTAAGAATAATGTTCTGGG
CTGCAGTACGACCACCACGCCAGTCTTTAGCAAGAAGGGCCGTCAACAAG
TTTTCTGCGTGGCANTGTAGGANTGAATGGTAATCATAANANCCTCCACA
A
>gi_25279637_gb_CA689073.1_
CTCGTGCCGAATTCGGCACGAGCTTCTCCCGTCCCGTCTCCAAGCAAACC
TCCCATCTCCGTCTAGCGTCGGCGGNAGTTCCACTCCCTCGCCATGGGCA
AGATTAAGATCGGAATCAACGGTTTCGGAAGGATCGGGAGGCTCGTCGCC
AGGGTCGCCCTCCAGAGCGACGATGTCGAGCTCGTCGCCGTCAACGACCC
CTTCATCACCACCGAGTACATGACCTACATGTTCANCGTACGACACCGTT
CACGGGCACTGGGNAGCACAAGCGACATCAAGCTCAAGGACGACAAGACT
CTGCTCTTTGGGGGAGAAGCCAAGTTACCGTCCTTTGGCGTCAGGAACCC
TGGAGGAAGATCCCCGCTGGGGGNTGAAGGGCTGGTGCCNATTTACGTTT
GTGGAGGTCCCACCGGGTGTCTTTAACTGAACAAGGGACAANGGCCGGCT
GCTCAACTTTGAAAGGGGTGGGTGCCAACGAAGGGTGGGTCATCTCTGGC
CCCNAAGGCCANAGATGG
>gi_25413420_gb_CA691641.1_
CTCGTGCCGAATTCGGCACGAGCTCGCGTCGCAGCGGCAGTTCCACTCCC
TCGCCATGGGCAAGATTAAGATCGGAATCAACGGTTTCGGAAGGATCGGG
AGGCTCGTCGCCAGGGTCGCCCTCCAGAGCGACGATGTCGAGCTCGTCGC
CGTCAACGACCCCTTTATCACCACCGAGTACATGACCTACATGTTCAAGT
ACGACACCGTTCACGGNCACTGGAAGCACAGTGACATCAAGCTCAAGGAC
GACAAAGACGCTGCTCTTTGGNGAGAAGCCAAGTTACCGTCTTCGGCGTC
AGGAACCCTGAGGAGATTCCGTGGGGTGAGGCTGGTGCCGATTACGTTGT
GGGAGTCCAACGGTGTCTTCACTGACAAAAGGACAAAGGNCGCTGGCTCA
CTTTGAAANGGGTGGGGGGCAAAGAAAGGGGGGGCAATTCTCTTGCCCCA
AAGCAAAAGATGGCCCCTAATGNTTTGTGGGGTTGGGNGTCAATTGAAGG
ACAAANN
>gi_25415143_gb_CA693357.1_
TATCTCTCTATTAAGGCAAACACAAGTACTGGACTGAACGATTTATATAT
TCTTCACAAACCACAACCAAAAAAGAGTACTTGATTAGCAACTCCATTAC
AGATACTAGTTGATGCGGAAAACAGAAGGTAACTCATGTCCAACTAACAT
GAACCAGGCGTCGTCTGGCGACGCCATCCACATTTATTCTTCGCATAGAC
AAAGCAGGGACACCTCTGACCAGGCGCCACAANGGAAAGCAGAGCACTCT
ACTGAGTCTTGGCCATGTGGCGGATCAGGTCGACAACGCGGTTGCTGTAA
CCCCATTCGTTGTCATACCACGAGACAAGCTTTACGAAATGGNCGTTCAN
AGCAANTCCAGCCNTGGGATCAAAGATGCTCGAACTGNTGTCAACAACAA
AGTCCGTGGAGACCAAATCCTCCTCAAAGTAACCCATGATNCCCNTGAGC
TTCCCTCAAATGCAACCTTGATANCCTTCTTGAGTCATCATATGATGCAA
CCTTCTCNGGTCTAACATGAGATAACAACTGACACATCACANTGGGAACC
GGGAAGCATACGGTAACTGCATNAANTCAGAAGACCTNCAAAGCTNGAGA
CATGCNCNGGATGTNTAACTNCGGCCGCACTCCATCTTGNCAGGACATAA
GGCTCGGGTGATGNG
>gi_25415240_gb_CA693454.1_
CCAACCTCCCATCCCCGTCTCGCGTCGCAGCGGCAGTTCCACTCCCTCGC
CATGGGCAAGATTAAGATCGGAATCAACGGTTTCGGAAGGATCGGGAGGC
TCGTCGCCAGGGTCGCCCTCCAGAGCGACGATGTCGAGCTCGTCGCCGTC
AACGACCCCTTTATCACCACCGAGTACATGACCTACATGTTCAAGTACGA
CACCGTTCACGGCCACTGGGAAGCACAGTGACATCAAGCTCAAGGACGAC
AAGACGCTGCTCTTTGGCGAGAAGCCAGTTACCGTCTTCGGCGTCAGGAA
CCCTGAGGAGATCCGTGGGGTGAGGCTGGGTGCCGATTACGTTGTGGGAN
CCACCGGGTGTCTTCACTGACAAGGACAAGGCCGCTGCTCACTTNAAAGG
GTGGGTGCCAAGAAGGTGGCATCTCTGCCCCAAGCAAAGATGCCCTAAGT
TTGTGGTTGGGTCAATGAGGACAAATNCACTCANACTTAACATTGTCNAA
ATGCAACTGACAATAAATGCCTTGTCCCCNACAAAGTNATTAAGGCAACT
CGGAATTATTGAGGGTTGTGACAANGTNAGCATCATGCAAAAAAAACGTN
ATGG
>gi_25415835_gb_CA694049.1_
TACATAATACCACCAAAATGTGAGCTCTAAGCCCAACCAACCATCAGGAT
ACATCCAATAAAAGGTTTTTAGCTGACATAATTCCATACAAAAATTTATT
CTCAGAAGAAAGGCTTTGAAAACTCCTCTGGGGCAAACCACTCTCCCCAG
TAACTTCATGCCTCTCATTTACTTGGGAGCTGTGCATGTGACGGATGAGG
TCGACCACACGGGTGCTGTATCCCCACTCCGTTGTCGTACCAAGGAGACA
AGCTTGACAAAGTTGTCGTTCAAGAGCAATCCCGGCTTGGCATCAAAGAT
GCTGGACCTGTTGTCANCCTGGGAATCAATGGGAACAAGNCCTCATCACG
TNACCAAAATGCCTTGAGGTTCCCTCAAATCCTCTTGATAACACCTTAAT
CTGATCATAGTTGCTGGTTCNCAATCTAACATCAGTTAACACAGAACANA
ACAGTTGGAAACGGANGCATCCATCAANTCCCTTAANCCNGGAACACTGC
AACANCTTGGGGACAATTCTGTTGNATAATTAACTGGAACCNTCACTCCA
TCCTGCNGAAGNCACAAATCTCGGGTGATCATGGATAATGNGCACAACCN
NAAAGCAACCGNATGNACTACAGGGCAGGATT
>gi_25417162_gb_CA695376.1_
TTTTTTTTGAGTACTGGACTGAACGATTTATATATTCTTCACAAACCACA
ACCAAAAAAGAGTACTTGATTAGCAACTCCATTACAGATACTAGAGGTTG
ATGCGGAAAACAGAAGGTAACTCATGTCCAACTAACATGAACCAGGCGTC
GTCTGGCGACACCATCCACATTTATTCTTCGCATAGACAAAGCAGGGACA
CCTCTGACCAGGCGCCACAAACGAAAGCANAACGCTCTACTGAGTCTTGG
GCATGTNGNGGATGAAGGTCCTACAACGCGGGTTGCTGGTNACCCCACTC
NGTTGGNNATNCCAACGAGACAAGCTTGACGAAGTGGTCCTTCAAGAGCA
ATTCCAGCCTTGGNATCAAAAGATGCTCGACCTGCTGTCACCGGACAAAA
TCAGTGGGAGACAAATCCTCCCTCCGAACTTACCCATGATNCCCTTGGAT
TTTCCCTCCGGGATGCAACCTTGANAACCTTCCTGGATGTCATCATATGA
TGCAACTTCTCNGTTCTAACAATGGAGNTNAACAACTGACACATCCACAA
TGGGGAACCCGGAAAGAATACCGTAAGCTTGCAATCACTCAGGAAGAACC
TTACAACAGCCTTGGAACACANTGCTGCNGGGAATGATNTAAACTTCGGC
CTGCAACTCCCATCCTTCCCANGGACAANAAAGGTCTTTNTTGATATGAT
ANANNGGCACAACCCAAAANCGANTNCATAAGTTT
>gi_25417409_gb_CA695623.1_
GGATGTGTCAGTTGTTGATCTCACTGTTAGAACCGAGAAGGCTGCATCAT
ATGATGACATCAAGAAGGCTATCAAGGCTGCATCTGAGGGGAAGCTCAAG
GGGATCATGGGTTACGTTGAGGAGGATTTGGTCTCCACCGACTTTGTTGG
TGACAGCAGGTCGAGCATCTTTGATGCCAAGGCTGGAATTGCTCTGAACG
ACCATTTCGTCAAGCTTGTCTCGTGGTATGACAACGAATGGGGTTACAGC
AACCGCGTTGTCGACCTGATCCGCCACATGGCCAAGACTCAGTAGAGTGC
TCTGCTTTCCTTTGTGGCGCCTGGTCAGAGGTGTCCCTGCTTTGTCTATG
CGAAGAATAAATGTGGATGGCGTCCCCAGACGACGCCTGGGTTCATGTTA
GTTGGCATAATTACCTTCTGTTTTCCGCATCAACTAGTACTGTAAGGAGT
NCCNATCAAGTANCCTTTTTGGTTGTGGTTGTGAAGAATATATAATCGTC
AATCANTACTGGTTTGCTAATAAGAATAACCCATAATCCTAAAAAAAAAA
AA
>gi_25418672_gb_CA696880.1_
AACACAAGTACTGGACTGAACGATTTATATAATCTTCACAAACCACAACC
AAAAAAGAGTACTTGATTAGCAACTCCATTACAGAAGTACTAGTTGATGC
GGAAAACAGAAGGTAACTCATGTCCAACTAACATGAACCAGGCGTCGTCT
GGCGACACCATCCACATTTATTCTTCCGCATAGACAAAGCAGGGACACCT
CTGACCAAAGGAAATCAAGAACGCTCTACTGATCTTGGGCATGTGGCGGT
TCAGTTCGACAACGCGGTTGCTGTAACCCACTCCTTTGTCGTACACGAGA
CGAGTTTGACGAAATGGCCTTCAAGAGAATTCCAAGCTTGGGAACAAAGA
TCTCGACTGGCTGTCACCGACAAANCAATGGAGACAATCTCCTCCGACAT
AACCATGATCCCTTGGANTTCCCCANATGCACCTTGGATACTTCTTGATT
CACGTATGAGCANCTTCTCNGTTCTAACATGAGNNAACAACGGCACNCAC
ATGGGGAACCGGNAAGAATACGGTAACTGCATTAACTAGGAAGACCTGCA
ACAGCTTGAACACAATGTGCNGGAATGANTAACTTGNGCCTGCACTCCAT
CTTCCAGGANANAAGGCCTCGGTGATANGATANANGCANACCNANAACCC
ATTTTTTANTTTT
>gi_25418864_gb_CA697072.1_
CTCGATCTGTTCTCAACCTCCCCTCCGTCCGTCGCAGCTCCAGATTTCCT
TCCCCATGGCTCCGATCAAGATCGGCATCAATGGTTTCGGCCGGATCGGC
AGGCTTGTGGCCAGGGTTGCGCTCCAGAGCCCCGATGTCGAGCTCGTCGC
CGTCAACGACCCCTTCATCACCACCGACTACATGACCTACATGTTCAAGT
ATGACACTGTCCATGGACAGTGGAAGCACCATGAAGTTAAGGTGAAAGGA
CTCCAAAGACCTTCTCTTCGGCCAAGAAGGAGTAGCTGTGTTTGGGCTGC
AAGAACCTGAGGAAGATTCCATGGGGCTGCTGCTGGGTGCTGATACGTTG
TTGATCCACCGGGNTTTTAACTGACAAGGACAAGNTGCAGTCAAATTAAG
GGGGGTGCCAAGAAGNCACATTNTGCTCCCAACAAAGATCTCCAAGTTTG
TCNGGGNTCAATGANAAGGATAAATCTGANTCACATNTCTCAACCTAGTN
GACAATAATGCCTGCNCTCTGCNAGGTANAATGAAGGTTGGAATGTNAGG
GTTGTACAAATCANGCAAGATGAACCAAAAAGTTANGCCTCACAGGNGGA
AGGGAGGNGCAATTAANATCAAAANCGTNCCAAGGGTGANGGNCAT
>gi_25419326_gb_CA697534.1_
CAGATGCACAGCGTTGAGACTTCCTTTGCAGGAAGTCTATTATAATCCGT
GTCTGGACACTGAAAAATCAGAGAAAGAAAAAAGAAGAACAAGAAAAGAA
AGGAAAAAAAAGAAGCTGTTGGGAGTTCGATACTCTGAATTCTCATTACA
AAGAATCGATCATCCGTGACGATGGCTGGGGAAAATTTCGAGAGGAGTCA
CTTCACAGGGCAATGCCGCCGTCCGGCGTTCACTTCCATTGGGTTGGCGA
CGATGTCGGCGAGGTCGACGACCCTCTGGGGAGTAACCCCACTCCGTTGT
CGTACCACGCGATGACCTTGACCATGTCGTCTCCCATGACCATGCTGAGC
GACCGTCGATGGTGGAGGACACTCCGGAGCACTGAAGTCGAAGGACACGA
ACGGTCGTCCCAAACTCNAGGATGCCTTGACTCGTTGGGGGGCGTCCCGG
AACNCTGGTTAACTCCTCGGGAAGGTCTCTTGNAACTGCACAAAAGGCCA
CACGGANNNTTGGGGTGGGNACCGA
>gi_25420404_gb_CA698611.1_
CTCGTGCCGAATTCGGCACGAGCCGGCGAGAACGCCGTGAGGGCGCCGGC
GGAGGCGAAGCTGAAGGTGGCCATCAACGGGTTCGGCCGCATCGGCCGCA
ACTTCCTCCGGTGCTGGCACGGCCGCGAGAACTCCCCGCTCGAGGTCATC
GTCATCAACGACAGCGGAGGCGTCAGGAACGCGTCTCACCTGCTCAAGTA
CGACTCGATGCTGGGCACCTTCAAGGCGGACGTGAAGATCGTGGACAACG
AGACCATCAGCGTCGACGGCAAGAACATCCAGGTCGTCTCNAACAGGGAC
CCCCTCAAGCTGCCATGGGCCGACTCGGGATCNACATCGTCATCAAGGGT
ACCGGATGTTCGTGGACGGCCCCGGNGCCGGGAAGCATCTCAAAGGCTGG
CGCCAAGAAGGCACCATNACNGCTCCGGGCAAGGCGCCGAAATCCCCACC
TANTCNNCGGTTTCAACAAGGGCGATAAGGCATGAGGTCCCAAATATCAG
AANNCTTCT
>gi_25420427_gb_CA698634.1_
CGCAAAGGCTGTTGGCAAGGTGCTCCCAGAGCTTAACGGAAAGTTGACTG
GAATGGCCTTCCGTGTTCCTACTGTTGATGTTTCTGTTGTTGATCTGACT
GTTAGACTTGCGAAGCCAGCAACCTATGATCAGATTAAGGCTGCTATCAA
GGAGGAGTCTGAGGGAAACCTCAAGGGCATTTTGGGTTACGTGGATGAGG
ACCTTGTTTCCACTGACTTCCAGGGTGACAACAGGTCCAGCATCTTTGAT
GCCAAGGCCGGGATTGCTCTGAACGACAACTTTGTCAAGCTTGTCTCCTG
GGTACGACAACGAGTGGGGGATACAGCACCCGTGTGGTCGACCTCATCCG
TCACATGCACACTCCAAAGTAAATGAGAGCATGAATTACTGGGGAGAGTG
GTTGCCCCAGAGGAGTGTTCAAACCTTCCTCCTGAGAATAAATTTTGTAT
GGATTATTCAGCTAAAAACTTTTAATGGATGTATCCTGATGGNTGGTGGG
CTAAAACCACATTTGGTGGNATA
>gi_25420560_gb_CA698767.1_
GCGTCGCCCATGCTCTCCACGGCCATGGCGCCACTCCAGGGGGGCATGCT
GGAGTTCTCCGGGCTGAGGAGCTCGTCGTCGCTGCCGCTCCGGCGGAATG
CCACCTCCGACGACTTCATGTCCGCGGTCTCCTTCAGGACATACGCGGTG
AGCACCAGCGGCGGGTCGCGGAAGGCGCCGACGGAGGCCAAGCTCAAGGT
GGCGATCAACGGGTTCGGGCGCATCGGGCGCAACTTCCTGCGGTGCTGGC
ACGGGCGCGGCGACAGCTCGCCGCTGGGAGGTCATCGCCATCAACGACAC
CGGAGGCGTGAAGCAGGCGTCCCACCTCCTCAAAGTACGACTCCACGCTC
GGCATCTTCCGACGCGGACGTCAACCCCGTGGGGCGACAACGCCATCTCC
CGTCGACGGAAGGTGATCAAGGTGGTGTCCGACCGCAACCCTCCAACCTG
CCGTGGGTGAGATGGNATCAACTCGTATCNAGGNAACGGCGTCTCGTCGA
CGCGCCGGCTCAAGGGGGGCCG
>gi_25421492_gb_CA699699.1_
GTCCCGTCCCCAGCCAACCTCCCATCCCCGTCTCGCGTCGCAGCGGCAGT
TCCACTCCCTCGCCATGGGCAAGATTAAGATCGGAATCAACGGTTTCGGA
AGGATCGGGAGGCTCGTCGCCAGGGTCGCCCTCCAGAGCGACGATGTCGA
GCTCGTCGCCGTCAACGACCCCTTTATCACCACCGAGTACATGACCTACA
TGTTCAAGTACGACACCGTTCACGGCCACTGGGAAGCACAGTGACATCAA
GCTCAAGGACGACAAGACGCTGCTCTTTGGGCGAGAAGCCAGTTACCGTC
TTCGGCGTCAGGAACCCTGAGGAGATCCCGTGGGGTGAGGCTGGGTGCCG
ATTACGTTGTGGAGTCAACCGGTGTCTTAACTGACAAGGACAAGGCCGCT
GCTCACTTGAAGGGTGGTGCCAAGAAGTGGTCATCTCTGCCCAAGCAAAA
TGCCCTATGTTGTGGTTGGTGTAATGAGGACAGTCACTCAAACNTAAATG
TCCAAATGCNACTGCACACTAANGCTTCNCCTACAAAGTTATAANANANT
CGTATATGAGGTTGTACATGTNTGCATANGCAAAAAAACTNANGCCTCAC
AGACGGAAGNGAGGCNAANTANATATCANANNGGGTCAGTTGAAGTTC
>gi_25421832_gb_CA700052.1_
CTCCCGTCCCGTCTCCAGCAAACCTCCCATCTCCGTCTAGCGTCGGCGGC
AGTTCCACTCCCTCGCCATGGGCAAGATTAAGATCGGAATCAACGGTTTC
GGAAGGATCGGGAGGCTCGTCGCCAGGGTCGCCCTCCAGAGCGACGATGT
CGAGCTCGTCGCCGTCAACGACCCCTTCATCACCACCGAGTACATGACCT
ACATGTTCAAGTACGACACCGTTCACGGCCACTGGAAGCACAGCGACATC
AAGCTCAAGGACGACAAGACTCTGCTCTTTGGCGAGAAGCCAGTTACCGT
CTTTGGCGTCAGGAACCCTGANGAGATCCCGTGGGGTGANGCTGGTGCCG
ATTACGTTTGGAGTCCAACGGTGTCNTCACTGACAAGGACAAGGGCGCTG
CTCACTTNAAGGTGGTGCCAAGAAGGTGGTCATCTCTGCCCAAAGCAAAG
ATGCCCTAAGTTTGTGGTTGNGTCAATGANGACAAGTTAACTCANACTTT
ANATTGTCCAAATGCNACTGCACACTAACGGCTTGCCCCCAACTAAAAAN
>gi_25421888_gb_CA700095.1_
CGAGAAGCCAGTTACCGTCTTCGGCGTCAGGAACCCTGAGGAGATCCCGT
GGGGTGAGGCTGGTGCCGATTACGTTGTGGAGTCCACCGGTGTCTTCACT
GACAAGGACAAGGCCGCTGCTCACTTGAAGGGTGGTGCCAAGAAGGTGGG
TCATCTCTGCCCCAAGCAAAGATGCCCCTATGTTTTGTGGTTTGGTGTCA
ATGAGGACAATTACACCTCCAGACGTTAACATTTCTCCAAATGCTAACTT
CACCACTAACTNGCTTTNTCCCCTAGCAAAGATTCATTAATGACAACTTC
CCGTATTATTGNGGTTTTNAATGACACTGTTCAATGCCATCAACTGGCCA
CACAAGAAAACCTTTTATGNCCCTCCCAGCAAAGGATGNAAAGGTGGNAA
GGCCNCANTTTTAAAANAATCCCAACANAACNGGTCTGCCAAGGTGTTTG
NAGNTCTTCCCNGAACTTAATGGAACTTACCGTATTTTCCCGGTCCACGT
GGANTTCATTGTTGTTTCACGTTTNAACNAAAGGTGANATACATACANAN
ANGTTAAGGTCACTAGGAAANCANGGATAGTTTNNAGAANTTGCCNTATT
TTCGAANAGCACAN
>gi_25421915_gb_CA700122.1_
GCCTTGCTCCTCTTGCTAAGGTTATCAATGACAGGTTTGGCATTGTTGAG
GGTTTGATGACCACAGTTCATGCCATGACTGCAACCCAGAAGACTGTTGA
TGGTCCTTCCAGCAAGGACTGGAGAGGTGGAAGGGCTGCCAGCTTCAACA
TCATTCCAAGCACACTGGGTGCCGCAAAGGCTGTTTGGCAAGGTGCTCCC
AAAGCTTAACGGAAAGTTTGACTGGAATGGCTTCCGTTTTCCCACTGTTT
ATGTTCCGTTGTTTGATTCTGACTGTTAAACTTTCCGAAGCCAACAACCT
ATGATTCAGATTTAAAGNTGCATCAAGGAGGAGTCCTTAAGGAAACTCCA
AAGGATTTTGGTAANTTTAATAAGACTTGTTTCCACCGAATTCCAAAGGG
GACAAAAGTCCACATCTTNCAATCCCAAGGCCGGATNCCCTTAACNAAAT
TTTTNAAACTNTNCCCGGGANNANAACCATTGGGAANAAAACCCCTTGGC
NACCCANCTTAAAATCAANCCCATTTTTTAAGGATACGGGAAATGTTNCC
CAAGGATTTAAACCNTTTTCAAAAAATTTTTGGATTTNCNAAACCNTTTT
GGTTNCCGAGGNGGGGN
>gi_25423040_gb_CA701247.1_
GCCGTCCCAATCCTCGATCTGTTCTCAACCTCCCCTCCGTCCGTCGCAGC
TCCAGATTTCCTTCCCCATGGCTCCGATCAAGATCGGCATCAATGGTTTC
GGCCGGATCGGCAGGCTTGTGGCCAGGGTTGCGCTCCAGAGCCCCGATGT
CGAGCTCGTCGCCGTCAACGACCCCTTCATCACCACCGACTACATGACCT
ACATGTTCAAGTATGACACTGTCCATGGACAGTGGGAAGCACCATGAAGT
TAAGGTGAAAGGACTCCAAGACCCTTCTCTTCGGCCAGAAGGAGGTAGCT
GTGTTTGGGCTGCAAGGAACCTGAGGAAGATTCCAAGGGGCTGCTGCTGG
GTGCTGANACTTGTTTAATCCACCGGGTGTTTTCAACTGACAAGGACAAG
NTGCAACTCACATTAANGGTGGGTGCCAAGAAGNCATCATTCTGCTCCCA
ACAAAGATCTCCCATGTTTGCCTGTGGNGGCAATNANAANGGATAAAGTC
TGACACGACTTTCTCCA
>gi_25424254_gb_CA702461.1_
GCAAGCTGCCGGGAAGAAGCCAAAGAATGGACCCAAGCCCGAGACTGAGT
GTTTTTATTGCAAGGGAAGTGGTCACTGGAAGCGGAACTGCCCCAAATAC
TTAGCGGACAAGAAGGCCGGCAACACTAAAGGTATATGTGATATACATGT
AATTGATGTGTACCTTACCAGTACTCGTAGTAGCTCCTGGGTATTTGATA
CCGGTGCGGTTGCTCACATTTGTAACTCAAAGCAGGAGCTGCGGAATAAG
CGGAGACTGGCGAAGGACGAGGTGACGATGCGCGTCGGGAATGGTTCTAA
GGTCGATGTGATCGCCGTCGGCACGCTACCTCTACATTTACCTACGGGAT
TAGTTTAAACCTCAATAATTGTTATTTAAGTGCCAGCTTTGAGCATGAAC
ATTGTATCAAGATCTCGTTTAATTCNNAGATGGCTACCCATTTAAATCCC
GAGAATAATGGTGTCTATTTATANGAGAATATGTTTAATGGCATGCCCGC
TGGTGAATGGTTATCTAATNCCNCAGGGGGGGCCCGGTACCAATN
>gi_25425826_gb_CA704033.1_
TGGACATGGCGTCGCCCATGCTCTCTACCGCCATGGCGCCACTCCAGGGG
GGCATGCTGGAGTTCTCCGGGCTGAGGAGCTCGTCGTCGCTGCCGCTCCG
GCGGAATGCCACCTCCGACGACTTCATGTCCGCGGTCTCCTTCAGGACAT
ACGCGGTGAAGCACCAGCGGCGGGTCGCGGAAGGCGCCGACGGAGGCCAA
NGCTCAAGGTGGCGATCAACGGGTTCGGGCGCATCGGGGCGCAACTTCCT
TGCGGTGCTGGCACGGGCGCGGCGAACAAGCTCGCCGCTTGGAGGTGATC
GCCATCAAACGACACCGGGAGGCGTTGAAGCAANGCGTCCCACCCTCCTC
AAAGTACGACTCCAACGCTGGGCATCTTCCGAACGCCGGACGTCAAGCCC
GTTGGGCCGAACAACGCCCATCTCCGTTGGGACGGGCAAAGGTGATCAAA
GGTGGGTGTCCGAACCCGCAAANCCCCTCCAAACCNTGCCGTTGGGGGCC
GAAG
>gi_25429565_gb_CA707772.1_
GAAAACAGAAGGTAACTCATGTCCAACTAACATGAACCAGGCGTCGTCTG
GCGACACCATCCACATTTATTCTTCGCATAGACAAAGCAGGGACACCTCT
GACCAAAGGAAATCAGAACGCTCTACTGAGTCTTGGCCATGTGGCGGATC
AGATCGACAACGCGGTTGCTGTAACCCCACTCGTTGTCGTACCACGAAGA
CGAGCTTGACGAAATGGGTCGTTCAAAAGCAATTCCAGCTTGGCATCAAA
GATGCTCCGACCTGCTGTCACCGGACAAAGTCAGTGGGAGACCAAATCTT
CCTCGACATAAACCAATGATTCCCCCTTGAGTTTTTCCTCAAGATGCAAG
CCNTTGATAAGCCTTCCTTGGATGGTCATCCGTATGGATNGNAGCCCTTC
TCGGGNTTCTAACAAGTGGAAGATTTAAACAAACTNGACACAATCCAACA
AGTTGGGGAANCCCGGGAAAAGACATAACCGGGTAAAGCNTTGCCAATTC
AGNCTCAANGGAAGNAACCTTTGCCAAAAANGCCNTTGGGAAGAAA
>gi_25429758_gb_CA707965.1_
CAAACTCCCATCTCCGTCTCGCGTCGCGGGGGGAGTTCCACTCCCTCNCC
ATGGGCAAGATTAAGATNGGNATCAACGGTTTCNGAAGGATNGGGAGGNT
CNTCCCCANGGTAACCCTCCAAAGCGACGATGTCTAGCTCGTCGCCGTCA
ANGAACCCTTCATCACCANCGAGTACATGACCTACATGTTCAAGTACGAA
AACGTTCANGGGCACTGGNAGCACANTGACATCAAGCTCAAAGGGCGACA
AAACTCTGCTCTTTGGNGAAAAACCANTTAACGTCTTCNGGGTCAGGAAA
CCTGANGGAAATTCCNTNGGGTGAGGGTGGTGGCCCATTAAATTGTTNGA
GTCCAACCGGTGGTCTTTACTGAACAAAAGGACAAAGGGCCGCNGCTCAC
NTTAAAAGGGTGGGTGNCAAAAAAAGGNGGTCAATCTCTGGCCCCAAAGC
AAAANATGCCCCCAAAGTTTGGTNGGGTGGGNGTCCAACCAAGGACAAAT
TAAACCTCAAAACCNTTAANAAN
>gi_25430168_gb_CA708375.1_
GGTAGCTGTGTTTGGCTGCAGGAACCCTGAGGAGATCCCATGGGCTGCTG
CTGGTGCTGAGTACGTTGTTGAGTCCACCGGTGTTTTCACTGACAAGGAC
AAGGCTGCAGCTCACATTAAGGGTGGTGCCAAGAAGGTCATCATTTCTGC
TCCCAGCAAAGATGCTCCCATGTTTGTCTGTGGTGTCAATGAGAAGGAAT
ACAAGTCTGACATCGACATTGTCTCCAACGCTAGTTGCACCACTAACTGC
CTTGCTCCTCTTGCTAAGGTTATCAATGACAGGTTTGGCATTGTTGAGGG
TTTGATGACCACAGTTCATGCCATGACTGCAACCCAGAAGACTGTTGATG
GTCCTCCAGCAAAGGACTGGAGANGTGGAAGGGCTGCCANCTTCAACATC
ATTCCAAGCAGCACTGGTGCCGCCAAAGGCTGTTGGCAAGGGGCTCCCAA
AAGCTTAANCGGAAAAGTTGACTGGAATGGGCCTTCCGTTGTTCCCTACC
GGTTGATGTTTCTNGTTTG
>gi_25430747_gb_CA708954.1_
CCGCCGACGGGCCGCTCAAGGGCATCCTCGACGTCTGCGACGAGCCGCTC
GTGTCCGTCGACTTCCGCTGCTCCGACGTCTCCACCAAGCATCGACGCCT
CCCTCACCATGGTCATGGGCGACGACATGGTCAAGGTCGTCGCCTGGTAC
GACAACGAGTGGGGCTACAGCCAGCGCGTGGTTGATCTGGCGCACCTGGT
GGCGGCCAAGTGGCCGGGCGCCGGGACCGGCGGCAGCGGCGACCCGCTGG
AGGACTACTGCAAGACCGACCCCAAACGCCGTGGAGTGCAAGGTGTTCGA
CGAGTGAACCCGAGAGCTCGGAGGTTTGCCGCTGGGCNTTGACCGGTCCG
AGGGCTGATCAGAAAAACGCAACGAAGCAACTACATTTATTATCCTCTAT
ATCCTATAAGTCTAAAAAAATGTTACAAGCCTGGATTTGTGTTTCAATTC
GTTTCCAAGATTGCTCNGCCGAAGCTTGCGGNTTTGGGTGCTCCTAATAT
ATCANGACNAGGATTCGGGG
>gi_25431758_gb_CA709965.1_
AGCAAACCTCCCATCTCCGTCTAGCGTCGGCGGCAGTTCCACTCCCTCGC
CATGGGCAAGATTAAGATCGGAATCAACGGTTTCGGAAGGATCGGGAGGC
TCGTCGCCAGGGTCGCCCTCCAGAGCGACGATGTCGAGCTCGTCGCCGTC
AACGACCCCTTCATCACCACCGAGTACATGACCTACATGTTCAAGTACGA
CACCGTTCACGGCCACTGGAAGCACAGCGACATCAAGCTCAAGGACGACA
AGACTCTGCTCTTTGGCGAGAAGCCAGTTACCGTCTTTGGGCGTCAGGAA
CCCTGANGAGATCCCGTGGGGTGAGGGCTGGCGCCGATTACNTTGTGGAG
TCCACCGGGTGTCTTCACTGANCAAGGACAAANGNCCGCCTGCTCACTTG
AAGGGGTGGGTGCCAAANGAAGGGTGTCCATCCTCTGGCCCAAAGCAAAG
NTTCCCCCTATGGTTTGNGGGTGGGGTT
>gi_25433885_gb_CA712092.1_
CTTCTCCCGTCCCGTCCCGTCCCCAGCCAACCTCCCATCTCCGTCTCGCG
TCGCGGCGGCAGTTCCACTCCCTCGCCATGGGCAAGATTAAGATCGGAAT
CAACGGTTTCGGAAGGATCGGGAGGCTCGTCGCCAGGGTAGCCCTCCAAG
AGCGACGATGTCGAGCTCGTCGCCGTCAACGACCCCTTCATCACCACCGA
GTACATGACCTACATGTTCAAGTACGACACCGTTAACGGCACTGGGAACA
CANTGACATCAACTCAAAGGACAACAAAATCCGGCCCTTTGGNNAAAAAC
AATTNACGTTTTTCGGGGTTANGAAACCTAAGGGATTCCCTTNGGGNAAG
GCCGGNGCCCATAACTTTNTGGGTCCAACCGGNTNTTCACTGAAAAGGNG
AAGGGGCTGTCCCATTTAAGGGGGGGNCAAAAAGGNGGCAATCTTTGCCC
CAAANAAAATNCCCAANTTTGGGTTGGGGTCAACAAGGAAATTNACTCAA
ACNTTAAATTCTNAATGCAACTGACAANAAAGGCCTNGNNCCTACTNANA
ATATAN
>gi_25434303_gb_CA712510.1_
GCGGCGGCAGTTCCACTCCCTCGCCATGGGCAAGATTAAGATCGGAATCA
ACGGTTTCGGAAGGATCGGGAGGCTCGTCGCCAGGGTAGCCCTCCAGAGC
GACGATGTCGAGCTCGTCGCCGTCAACGACCCCTTCATCANCACCGAGTA
CATGACCTACATGTTCAAGTACGACACCGTTCACGGNCACTGGAAGCACA
GTGACATCAAGCTCAAGGACGACAAGACTCTGCTCTTTGGCGAGAAGCCA
GTTACCGTCTTCGGGGTCAAGGAACCCTGAGGAAATTCCNTGGGGTGANG
GTGGGTGCCGATTACGTTGTGGAGTCCACCGGTGTCTTCACTGACAAGGA
CAAGGCCGCTGCTCACTTNAAGGGTGGGTGCCAAGAANGTGGTCATCTCT
GCCCCAAGCAAAGATGCCCCTATGTTTGTGGTTGGTGTCAACGANGACAA
GTNCACCTCAAACGTTNACATTGTCCCAAAATGCTAACTGCACAACTAAC
TGCCTTGCTCCCCTAACTAAGATCATTAATGACAACTCGGTATT
>gi_25434338_gb_CA712545.1_
CCCCAGCCAACCTCCCATCTCCGTCTCGCGTCGCGGCGGCAGTTCCACTC
CCTCGCCATGGGCAAGATTAAGATCGGAATCAACGGTTTCGGAAGGATCG
GGAGGCTCGTCGCCAGGGTAGCCCTCCAGAGCGACGATGTCGAGCTCGTC
GCCGTCAACGACCCCTTCATCACCACCGAGTACATGACCTACATGTTCAA
GTACGACACCGTTCACGGCCACTGGGAAGCACAGTGACATCAAGCTCAAG
GACGACAAGACTCTGCTCTTTGGGCGAAGAACCATTACCGTCTTCCGGCG
TCAAGGAACCCTGAGGAGATTCCGTGGGGTTGAGGCTGGTGCCGATACTT
TGTGGATCCACCGGTGTCCTCACTGACAAGGACAAGGCGCTGCTCACTTN
TAAGGGTGGTGCCAAGAAGTGGCACTCTGCCCCAAGCAAAATCCCCTATG
TTTGTGGTGGTGTCNACGANGACAATTCACTCAGACTTNAATTGTCTCAA
AGCTACTGCACACTAATGCTGCTCCCTAACTAAGTCATTAATGACAACTG
GTATAATGAGGGTTGATGACACGNN
>gi_25438459_gb_CA716666.1_
CTCGATCTGTTCTCAACCTCCCCTCCGTCCGTCGCAGCTCCAGATTTCCT
TCCCCATGGCTCCGATCAAGATCGGCATCAATGGTTTCGGCCGGATCGGC
AGGCTTGTGGCCAGGGTTGCGCTCCAGAGCCCCGATGTCGAGCTCGTCGC
CGTCAACGACCCCTTCATCACCACCGACTACATGACCTACATGTTCAAGT
ATGACACTGTCCATGGACAAGTGGAAGCACCATGAAGTTAAGGTGAAGGA
CTCCAAGACCCTTCTCTTCGGGCAAAAAGAGGTANCTGTGTTTGGCTGGA
AGGAAACCCGGAGGGAATTCCAAGGGGCTGGCTGCCGGG
>gi_25440181_gb_CA718388.1_
CCCGTCTCCAGCAAACCTCCCATCTCCGTCTAGCGTCGGCGGCAGTTCCA
CTCCCTCGCCATGGGCAAGATTAAGATCGGAATCAACGGTTTCGGAAGGA
TCGGGAGGCTCGTCGCCAGGGTCGCCCTCCAGAGCGACGATGTCGAGCTC
GTCGCCGTCAACGACCCCTTCATCACCACCGAGTACATGACCTACATGTT
CAAGTACGACACCGTTCACGGCCACTGGAAGCACAGCGACATCAAGCTCA
AGGACGACAAGACTCTGCTCTTTGGGCGAAGAAGCCAGTTACCGTCTTTG
GCGTCAGGAACCCTGAGGAGATCCCGTGGGGTGAGGCTGGGTGCCGATTA
CTTGTGGANCCACCGGTGTCTTCACTGGACAAGGACAAGGCCGCTGCTCA
CTTGAAGGGTGGGTGCCAAGAAGTGGGCATCTCTGCCCCAAGCAAAGATG
CCCCTANGTTTGTGGTGGTGTCAATGAGGACAATTACACTCAGACTTAAA
TGTCTCAAATGCTACTGCACACTAATGCCTTGCTCCCCTAACTAAGTCAT
TAATGACAACTCGTATAATGAGGGTTGATGACACTGTCAAGCCACACTG
>gi_25441040_gb_CA719247.1_
AATACCGGCTTCCCCCGGGCTGCAAGGAATTCGGNACGANGCTTCCAGAC
ACTTCTCCCGTCCCGTCCCCAAGCCAACCTCCCATCCCCGTCTCGCGTCG
CAAGCGGGAGTTCCACTCCCTCGCCATGGGCAAGATTAAGATCGGAATCA
ACGGTTTCGGAAGGATCGGGAGGCTCGTCGCCAGGGTCGCCCTCCANAGC
GACGATGTCGAGCTCGTCGCCGTCAACGACCCCTTTATCACCACCGAGTA
CATGACCTACATGTTCAAGTACGACACCGTTCACGGCCACTGGAAGCACA
GTGACATCAAGCTCAAGGACGACAAGACGCTGCTCTTTGNCGAGAAGCCA
ATTACCGTCTTCGGCGTCAGGAACCCTGAGGAGATCCGTGGGGTGAGGCT
GGTGCCGATTACGTTGTGGAGTCCACCGGTGTCTTCACTGACAAGGACAA
NGGCGCTGCTCACTTGAAGGGTGGTGCCAAAAAGGTGGTCATCTCTGCCC
AAACAAAAGATGCCCCTATGTT
>gi_25441732_gb_CA719939.1_
TCCCAATCCTCGATCTGTTCTCAAGACCCTCCTCCGTCCGTCGCAGCTCC
AAGATTTCCTTCCCCATGGCTCCGATCAAGATCGGTATCAACGGTTTCGG
CCGGATCGGCAGGCTTGTGGCCAGGGTTGCGCTCCAGAGCCCCGATGTCG
AAGCTCGTCGCCGTCAACGACCCCTTCATCACCACCGACTACATGACCTA
CATGTTCAAGTATGACACTGTCCACGGNNCAGTGGGAAGCACCATGAANT
TAAAGTGAAGGACTCCAAGACCCTTCTCTTCNGTGAGAAANGAGGTTGCT
GTGTTTTGGCTGCATGAACCCTGCAGGAGATCCCATGGGGCTGCTGCTGG
GTGCCTGAAGTACGTTGTNTGAAGTCCACCCGGTGNTTTTTCAACCNNAC
NAAGGGACAAGGGCTGGCAAGCTCACAATTAAAGGGTGGNTGGCCNAAGA
ANGTCAATCAATTTCTGGCTCCCCAAGCAAAGGGATGCTNCCCANTGNTT
TGTCTGNTGGTCGTCAAATTGAAAAAGGGAN
>gi_25444783_gb_CA722990.1_
NGGTCNCGTCCCGTCCCCANCCAACCTCCCATCTCCGTCTCGCGTCGCGG
CGGTAGTTCCACTCCCTCGCCATGGGCAAGATTAANATCGGAATCAACGG
TTTCGGAAGGATCGGGAGGCTCGTCGCCAGGGTAGCCCTCCAGAGCGACG
ATGTCGAGCTCGTCGCCGTCAACGACCCCTTCATCACCACCGAGTACATG
ACCTACATGTTCAAGTACGACACCGTTCACGGCCACTGGAAGCACAGTGA
CATCAAGCTCAAGGACGACAAGACTCTGCTCTTTGGCGANAAGCCANTTA
ACGTCTTCGGCGTCANGAACCCTGAAGGAATTCCCTNGGGTGAAGGTNGG
GCCNATTAACTTGTGGGAGTNCAACCGGTGTCCTTAATGAAAAAGNAAAA
GGCNCCNGCCACTTTGAAGGGGNGNGG
>gi_25447027_gb_CA725194.1_
GCCTCGATCTGTTCTCAGACCCTCCTCCGTCCGTCGCAGCTCCAGATTTC
CTTCCCCATGGCTCCGATCAAGATCGGTATCAACGGTTTCGGCCGGATCG
GCAGGCTTGTGGCCAGGGTTGCGCTCCAGAGCCCCGATGTCGAGCTCGTC
GCCGTCAACGACCCCTTCATCACCACCGACTACATGACCTACATGTTCAA
GTATGACACTGTCCACGGACAGTGGAAGCACCATGAAGTTAAGGTGAAGG
ACTCCAAGACCCTTCTCTTCGGTGAGAAGGAGGTTGCTGTGTTTGGGCTG
CAGGAAACCTGAGGGAGATCCAATGGGCTGCTGCTGGTGCTGAGTTACTT
TGTTGAGTNCAACCGGTGGTTTCAACCGACAAAGGACAAAGGNTGAAGTC
ANAATTAAGGGGGGNGGCAAAGAAAGGCAATAATTTCTGGTCCCAANAAA
GGATGCNCCAATGTTTGTCGGTGGGGGCAAAGGANAAAGGAATAANAANT
CTGAAANCNAAATNGCCNCAAACGCTAAGTTNAACNATNAANGGCCTTGC
NCCCCCTGGCNAAGGTTACNAAGGANAGGTTTGGAATTTTNGGGGNTTGN
TNACCAANTTNATGCAAGGANGGNAACCCAAAAANAGGTTTG
>gi_25448709_gb_CA726810.1_
GTCCCGATCCTCGATCTGTTCTCAACCCTCCCTCCGTCCGTCGCAGCTCC
AGATTTCCTTCCCCATGGCTCCGATCAAGATCGGCATCAATGGTTTCGGC
CGGATCGGCAGGCTTGTGGCCAGGGTTGCGCTCCAGAGCCCCGATGTCGA
GCTCGTCGCCGTTAACGACCCCTTCATCACCACCGACTACATGACCTACA
TGTTCAAGTATGACACTGTCCACGGACAGTGGAAAGCACCATGAAGTTAA
GGTGAAGGACTCCAAGACCCTTCTCTTCGGTGAAAAGGAGGTTGCGGTGT
TTGGCTGCAAGGAACCCAAAGGAAATTCCAAGGGCTGCTGCTGGTGCTGA
GTACGTTNTTNAATCCAACGGTGTTTTCACTGAAAAGGGAAAGGNTGCAA
NTCANAATAAGGGTGGGGGCAAGAANGNCAACAATTCCGCTCCCAACAAG
GANGCNCCCAAGTTTGGCCGTGGGGTCAAATGANAAAGGATANAAATCTG
ACATCCAAATTGTCTCCAACGCCAAACTGCAAAACTNACTGGGCCTTGCC
CCNCCTTGGN
>gi_25449378_gb_CA727440.1_
GCTCCCGTCCCGTCCCGTCCCCAGCCAACCTCCCATCTCCGTCTCGCGTC
GCGGCGGCAGTTCCACTCCCTCGCCANGGGCAAGATTAAGATCGGAATCA
ACGGTTTCGGAAGGATCGGGAGGCTCGTCGCCAGGGTAGCCCTCCAGAGC
GACGATGTCGAGCTCGTCGCCGTCAACGACCCCTTCATCACCACCGAGTA
CATGACCTACATGTTCAAGTACGACACCGTTCACGGCCACTGGAAGCACA
AGTGACATCAAGCTCAAGGACGACAAGACTCTGCTCTTTGGCGAGAAGCC
AGTTACCGTCTTCGGCGTCAGGAACCCTGAGGGAGATCCCGTGGGGTGAG
GCTGGGTGCCCGATTACGTTGTGGAAGTCCACCGGTGTCTTCACTGACAA
AGGACAAAGGNCCGCTGCTCACTTTAAGGGTGGTGCCAAGAAGGTGGTCA
TCTCTGCCCAAACAAAGATGCCCCTATGTTTGGGGGTTGGGNGTCAACGA
NGACAAGTNCNACCTCAAAACGTTTAANATTGTCTCAAAATTNTNAGCTG
NAACAACTAAACTGGCCTTGGCTCCCCTAAGCTAAAATTAATTAATGA
>gi_25450189_gb_CA728207.1_
GCACGAGGTCTCCTGGCTTTATAAAACCGGCGGCATTAAACCCTCCCCAC
CTCTTCATATCCGCTTCCAGACACTTCTCCCGTCCCGTCCCGTCCCCAGC
CAACCTCCCATCTCCGTCTCGCGTCGCGGCGGCAGTTCCACTCCCTCGCC
ATGGGCAAGATTAAGATCGGAATCAACGGTTTCGGAAGGATCGGGAGGCT
CGTCGCCAGGGTAGCCCTCCAGAGCGACGATGTCGAGCTCGTCGCCGTCA
ACGACCCCTTCATCACCACCGAGTACATGACCTACATGTTCAAGTACGAC
ACCGTTCACGGCCACTGGAAGCACAGTGACATCAAGCTCAAGGACGACAA
GACTCTGCTCTTTGGCGAGAAGCCAGTTACCGTCTTCGGCGTCAGGAACC
CTGAAGAGATCCCGTGGGGTGAGGCTGGTGCCGATTACGTTGTGGAGTCC
ACCGGTGTCTTCACTGACAAGGACAANNCCGCTGCTCACTTGAAGGGTGG
TGCCAAGAAAGTGGTCATCTCTGCCCCAAGCAAAGATGCCCCTATGTTTG
TGGTTGGTGTCAACGNNNACAAGTACACCTCAGNCNTTAACATTGTCTCA
AATGCTAA
>gi_25450382_gb_CA728397.1_
GCACGAGGATGATCCTTTCATTGATGCTAAGTACATGGCCTATATGTTCA
AGTATGACTCCACTCATGGCCCCTTTAAAGGATCCATTAATGTCGTGGAT
GATTCAACCCTGGAGATCAATGGGAAGAAAATCACAATAACAAGCAAAAG
AGATCCCGCAGAGATTCCTTGGGGTAACTTTGGAGCTGACTATGTTGTTG
AGTCTTCTGGTGTTTTTACAACCATCGATAAAGCATCGGTACACTTGAAG
GGTGGTGCTAAGAAAGTGGTGATATCTGCTCCATCCGCAGATGCTCCCAT
GTTTGTGGTTGGAGTAAATGAGATGAGCTACGATCCCAAGATGAATGTTG
TTTCTAATGCAAGTTGTACCACTAACTGTCTTGCTCCTCTTGCCAANGTT
GTTCATGAAGAATTTGGCATTCTTGAAAGTCTAATGACAACTGTTCACGC
CACAACAGCCACCCAAAAGACTGTTGATGGTCCTTCAATGAAAGATTGGA
GNNNAAGACGTGGTGCTGGTCAAAACATAATTCCTAGCTCCACTGGTGCA
GCAAAGGCTGTTGGGAAAGTCCTCCCTGNNNTAAATGGAAA
>gi_25451697_gb_CA729694.1_
GGACACTTCTCCCGTCCCGTCCCCAGCCAACCTCCCATCCCCGTCTCGCG
TCGCAGCGGCAGTTCCACTCCCTCGCCATGGGCAAGATTAAGATCGGAAT
CAACGGTTTCGGAAGGATCGGGAGGCTCGTCGCCAGGGTCGCCCTCCAGA
GCGACGATGTCGAGCTCGTCGCCGTCAACGACCCCTTTATCACCACCGAG
TACATGACCTACATGTTCAAGTACGACACCGTTCACGGCCACTGGAAGCA
CAGTGACATCAAGCTCAAGGACGACAAGACGCTGCTCTTTGGCGAGAAGC
CAGTTACCGTCTTCGGCGTCAGGAACCCTGAGGAGATCCGTGGGGTGAGG
GCTGGTGCCGATTACGTTGTGGAGTCCAACGGGTGTCTTCACTGACAAGG
GACAAAGGCCGCCTGCTCACTTGAANGGTGGTGGCCAAAGAANGNGGGCA
ATCTCTGCCCCAAGCAAAAGATGCCCCCTAATGTTTTGGTGGGTTGGGGT
NCAATTGAAGGGCAAAGTTAAANCTCAAANACGNTTAACAANTGGCCCAA
AATTGNTAACNGGCACAANTNAATGGG
>gi_25451708_gb_CA729705.1_
CCCGTCCCGTCCCCAGCCAACCTCCCATCCCCGTCTCGCGTCGCAGCGGC
AGTTCCACTCCCTCGCCATGGGCAAGATTAAGATCGGAATCAACGGTTTC
GGAAGGATCGGGAGGCTCGTCGCCAGGGTCGCCCTCCAGAGCGACGATGT
CGAGCTCGTCGCCGTCAACGACCCCTTTATCACCACCGAGTACATGACCT
ACATGTTCAAGTACGACACCGTTCACGGCCACTGGAAGCACAGTGACATC
AAGCTCAAGGACGACAAGACGCTGCTCTTTGGCGAGAAGCCAGTTACCGT
CTTCGGCGTCAGGAACCCTGAGGAGATCCGTGGGGTGAGGCTGGTGCCGA
TTACGTTGTGGAGTCCACCGGTGTCTTCACTGGACAAGGACAAGGGCCGC
TGCTCACTTTGAAGGGTGGTGCCAAAGAAAGGTGGTCATCTCCTGCCCCA
AAGCAAAAGAATGCCCCTAANTTTGGTGGGTTGGGGGTCAAATGAGGGAA
CNAAGGTACACCTCAAGAACGNTTAACAATTGTNCTCAAAATTCCTAGNC
TGCAACAACTAAACTGGCCTTGCNCCCCCTANCAAAAGATNANT
>gi_25547660_gb_CA732062.1_
GCACGAGGAAACGATAGTATATATTACAGATGCACAGCGTTGAGACTTCC
TTTGCAGGAAGTCTATTATAATCCGTGNCNNNGACACNNNAAATAATCNN
NANNNAANNNNNAAAAGTAAGCAACAAGNNAAAGAAAGGNNAAAAAAAGA
AGCTGGTGGGAGCTCGATACTTCGAATTCTCATTACAAAGAATCGATCAT
CCGTGACGATGGCTGGGGAAAATTTCGAGAGGAGTCACTTCACAGGGCAA
TAATGCCGCCGTCCGGCGTTCACTTCCATTGGTCGGCGACGATGTCGGCG
AGGTCGACGACCCTCTGGGAGTAACCCCACTCGTTGTCGTACCACGCGAT
GACCTTGACCATGTCGTCTNNCATGACCATGCTGAGCGACGCGTCGATGG
TGGAGGACACGTCNNAGCACCTGAAGTCGACGGACACGAGCGGCTCGTCG
CAGNNNTCGNNNATGCCCTTGAGCTCGTTGGCGGCTGCGTCGCGGAACGC
CTGGTTCANNNNNTNGNCNNNGNTCTTCNNNNNGACCTGCACCACGNNNT
CGAC
>gi_25548636_gb_CA733038.1_
GCACGAGGGCGAGATGGGCATCGACCTCGTCATCGAGGGCACCGGCGTCT
TCGTCGACCGCGCCGGCGCGGGCAAGCATCTCGAGGCCGGCGCCAAGAAG
GTGCTCATCACCGCGCCCGGCAAGGGCGACATCCCCACCTACGTCTGCGG
CGTCAACGCCGACCTCTACACCCACGCCGACACCATCATCAGCAACGCCT
CCTGCACCACCAACTGCCTCGCCCCCTTCGTCAAGGTGCTCGACCAAAAG
TTCGGCATCATCAAGGGAACCATGACCACAACCCACTCCTACACCGGCGA
CCAGAGGCTGCTGGACGCGAGCCACCGCGACCTGCGCCGTGCCCGTGCCG
CCGCGCTCAACATCGTGCCCACCTCCACCGGCGCGGCCAAAGCCGTGGCG
CTGGTGCTGCCCAACCTCAAGGGCAAGCTCAACGGGATCGCGCTCCGGGT
GCCCACCCCCAACGTGTCCGTCGTCGACCTCGTGGTGCAAGTCTCCAAGA
AGACCCTCGCCGAGGAGGTGAACCNNNCGTTCCGCGACGCCNNNNNNAAC
GAGCTCAAAGGCATCNTCGACGTCTGCGACGAGCCGCTCGTGTCCGTCGA
CTTCNNN
>gi_25550347_gb_CA734749.1_
NCACCTCAGACGTTAACATTGTCTCAAATGCTAGCTGCACCACTAACTGC
CTTGCNCCCCTAGCAAAGATCATTAATGACAACTTCGGTATTATTGAGGG
TTTGATGACCACTGTTCATGCCATCACTGCCACACAGAAGACCGTTGATG
GTCCCTCGAGCAANGACTGGAGAAGTGGCAAGGCCGCAAGCTTTAACATC
ATTCCCAGCAGCACTGGTGCTGCCAANGCTGTTGGCAANGTTCTTCCTGA
GCTGAATGGCAAGCTTACCGGTATGTCTTTCCGGGTTCCCACTGTGGATG
TGTCAGTTGTTGATCTCACTGTTAAAACCGAGAAGGCTGCATCATACGAT
TACATCAAANAANGNTATCAAAGGCTGCATCTGAAGGGAAAACTCCAAGG
GGATCATGGGTTTANGTTCGANGGAAGATTTGGTCTCCAACTGAACTTTN
GTCCGGTNAACNAACAAGGTCCAAGCAATCCTTTTGATGGCCNAAGGGTG
GGAANTGGCTCCTGAAACCANCCAAATTNCNTCAAANCTCAATNTCCNTT
GGTNACCTCCGGGGCCGCCAAACANNGGCTAAATCCCAATTTTCCCCCCG
GCCNCCAANTGGGGNNGCCNGGGANGCAATTGNGACCTTCNGGGGCCCAA
ATTCCCCCCCAANAAGGGANTTCCNTATTTANAAATTCCCCNGGGCCGTC
CNTTTTTANAANNGTCCCNGAANTGGGGAAAAACCCTGGGNGTTTNCCCA
ACNTTTATTCCCCCTTNGAANNAAAANCCCCCTTTCNCAANTTGGGGTTA
ATNAACNAAAAAGGCCCCCAACNNTTTNCCCTTCCCAANAATN
>gi_25551305_gb_CA735707.1_
TAGCGTGGTCGCGGCCGAGGTACACTCTCATACATAAAGGAAAGAAAATC
ATTCTACACCCTATGTCTCCTGAGCAAATTTTAAAAGATCATCTTGCTCG
GGCTAGTAGAAACACAAATATTGAGCGCACTAAATCTTGCATATATTCTT
TATTTTTGAAGTTGTCCTTGATCTTCCTCTCTCGCCGTTGCCTTTAATTC
CAGCTAGCTAATAAACACTGCTTATATTTTTTGTGATCCTGGCTGGCCAA
ATTCGCTGGAGTCTGCTCTGTCTCAGATGGGCCGCAGCAGTTCCACGCCC
CCCTTCTGACCCATGCCCCCTTCTGTAAGCAAGGAGCACCAGGAAGGCAC
CATCCTTTAGGTATGAAAATTTCTGGATCTATCTATTTTGCACATGATCT
CTTGAACTGGCTCCCTTCATAACCCTCCATCAAATCAAACAAAATAGCCT
TTGCAGCACAAGTGCTGCTCGGAATGATGTTGAAGCTGGCAGCCCTTCCA
CCCCTCAAGTACCTGCCCGGGCGGCCGCTCGAA
>gi_25556043_gb_CA740220.1_
CCGCAAAGATAACCAATCATACATAAAAAAATTCAAAAAAAATTCAAATA
TTATTCATAGATNGACTTGATCATAAACCCACAATTCATCGGCCTCAACA
GACACACGCAAAANNNAAATTACATCGAATAGTTCTCCACAAAAAAGGGG
AAAACATTGTATTGAGATCCAAAAAGAGAGAAAAAGCCATCTAGCTACTA
ACTATGGACCCGTAGGTCTGAGGTAAACCACTCACACTTCATCGGAAAGG
CTATGGTGTTTATGTAAAAGCCCTCCATGATCGATACCCCCTCCGGCGGA
GCTCCGTAAAAGGCCCCAANNTGGGATCTCGTGGATACAAAAAGTTACGG
CGNNNAAATTAGGGTTTTGGCTCCGTATCTAATAGTTTGGGGGTGAGCTC
GGAGGTTGCCGCTGGCTTGACCGGTCGAGGCTGATCAAAAAANNCAACGA
AGCAACTACATTATTATCCTCTATATCTATAGTCTATAAAATGTACCAAT
TGAAGTGG
>gi_25556754_gb_CA740931.1_
AGGTACATCAAAACAACAGACAGCAGCGAGATGCGGCCGGACATGGTCGC
CGACGATCCTCTTGGAGCTGCTGCGCGAGACCTCGGCCGAGGTAGCAAAC
CTCCCATCTCCGTCTAGCGTCGGCGGCAGTTCCACTCCCTCGCCATGGGC
AAGATTAAGATCGGAATCAACGGTTTCGGAAGGATCGGGAGGCTCGTCGC
CAGGGTCGCCCTCCAGAGCGACGATGTCGAGCTCGTCGCCGTCAACGACC
CCTTCATCACCACCGAGTACATGACCTACATGTTCAAGTATGACACTGTC
CATGGACAGTGGAAGCACCATGAAGTTAAGGTGAAGGACTCCAAGACCCT
TCTCTTCGGCCAGAAGGAGGTAGCTGTGTTTGGCTGCAGGAACCCTGAGG
AGATCCCATGGGCTGCTGCTGGTGCTGAGTACTCCTTGATCTTATCGGCA
TGGTCATATGAGTAGTCTGTCTCCAAAGCAACCGCAAGAACATTCTTGTA
TGCGTTGAGGAACATGTGCGGCGCAGCAGCCATGGTGGGGTATGAGATCG
CCAGGGACAGTGAGGCAACCATGGAAACACCAGAAGCAAACTTGTCCATC
NNNNCTTCCTCAGTNNNNNCAAGAACCTCNNNNCTGANGACNGACCCACT
G
>gi_25561034_gb_CA745211.1_
TCGAGCGGCCGCCCGGGCAGGTCGTGGCGCTGGTGCTGCCCAACCTCAAG
GGCAAGCTCAACGGGATCGCGCTCCGGGTGCCCACCCCCAACGTGTCCGT
GGTCGACCTTGTGGTGCAGGTCTCCAAGAAGACCCTCGCCGAGGAGGTGA
ACCAGGCGTTCCGCGACGCCGCCGCCAACGAGCTCAAGGGCATCCTCGAC
GTCTGCGACGAGCCGCTCGTGTCCGTCGACTTCAGGTGCTCCGACGTGTC
CTCCACCATCGACGCGTCGCTCAGCATGGTCATGGGAGACGACATGGTCA
AGGTCATCGCGTGGTACCTCGGCCGCGACCATCGAGCGGCCGCCCGGGCA
GGTACTCGTCCTCTTCGCTGTCCTGACTGCCCTTGTTCCGCTTTTCTGTA
ACCATTTCGAACGAATCAATCCTATTCCGCGAAGATCCGTATGGCGTCTT
CGCCCAGACGAGATTGATCGTGCGCTTTNNNAGTCCGGCAATTGCTGGCA
TGCAGCAGCAGATCATGCTGCTTTCCACCTCGATTAAACACCACTGGAGG
AGCGACATGAAGTCGTAGGTCGCATTTCGAATGGTGGTTAGCTGACGCAG
GTGCGTGAGGCGGACNNTGCTGCNNNCCGTCACAATGA
>gi_289682696_gb_GD189344.1_
CTGGCTCTGTTTGATTAGCAACTCCATTACAGATACTAGTTGATGCGGAA
AACAGAAGGTAACTCATGTCCAACTAACATGAACCAGGCGTCGTCTGGCG
ACGCCATCCACATTTATTCTTCGCATAGACAAAGCAGGGACACCTCTGAC
CAGGCGCCACAAAGGAAAGCAGAGCACTCTACTGAATCTTGGCCATGTGG
CGAAAGATGCTCGACCTGCTGTCACCAACAAAGTCGGTGGAGACCAAATC
CTCCTCAACGTAACCCATGATCCCCTTGAGCTTCCCCTCAGATGCAGCCT
TGATAGCCTTCTTGATGTCATCATATGATGCAGCCTTCTCGGTTCTAACA
GTGAGATCAACAACTGACACATCCACAGTGAGTGCTGCTGGGAATGATGT
TAAAGCTTGCGGCCCTGCCACCTCTCCAGTCCTTGCTCGAGGGACATCAA
CGGTCTTCTGTGTGGCAGTGATGGCATGTACAGTGGTCACCTGCCCGGGC
GGCCGCTCGA
>gi_289682988_gb_GD189636.1_
TTCGAGCGGCCGCCTGGGCAGGTTTTTTTTTTTTTTTTTTAAGAGAAATA
AGATTATTCAGGCAAACACAAGTACTGGACTGAACGATTTATATAATCTT
CACAAACCACAACCAAAAAAGAGTACTTGATTAGCAACTCCATTACAGAA
GTACTAGTTGATGCGGAAAACAGAAGGTAACTCATGTCCAACTAACATGA
ACCAGGCGTCGCCTGGCGACACCATCCACATTTATTCTTCGCATAGACAA
AGCAGGGACACCTCTGACCAAAGGAAATCAGAACGCTCTACTGAGTCTTG
GCCATGTGGCGGATCAGATCGACAACGCGGTTGCTGTAACCCCACAAAGA
TGCTCGACCTGCTGTCACCGACAAAGTCAGTGGAGACCAAATCTTCCTCG
ACATAACCCATGATCCCCTTGAGTTTTCCCTCAGATGCAGCCTTGATAGC
CTTCTTGATGTCATCGTATGATGCAGCCTTCTCGGTTCTAACAGTGAGAT
CAACAACTGACACATCCACAGTGAGTGCTGCTGGGAATGATGTTAA
>gi_289683883_gb_GD189160.1_
AAGGAAAAAAGAATAGAAGAGGAGAAAGAGAGTGGGGAGTGAGAGTGAGA
AAGAGAGGGAGGAGAGAGAGCGAGGAGGAGGAAGCTTGCAACGCACAACA
GAGTGGGGTATACAGCACCCGTGTGGTCGACCTCATCCGTCACATGCACA
GCTCCAAGTAAATGAGAGGCATGAAGTTACTGGAGGAGAGTGGTTTGCCC
CAGAGGAGTGTTCAAAGCCTTTCTTCTGAGAATAAATTTTTGTATGGAAT
TATGTCAACTAAAAACCTTTTATTGAATGTATCCTGATGGTTGGTTGGGC
TTAGAGCTCACATTTTGGTGGTATTATGTACCGGATGGACCAGATCAAGG
CCGAGATGAAGAACGGCGTGCTCCGGGTGGTCGTGCCCAAGGGCAAGGAG
GAGGAGCGCAAGGACGTCTTCAAGGTCAAAATGGACTAGGCACTAGGCAG
GATCACGCCAAGTTTCGCGTCACGAAATAACCGAATCGTCTCGGGTGAGC
CAAGTAATAATAACTAAAAATAACTCAAGCTTTTATTGGTTTGAGAAAAA
AGAGAAGAATGATAAAAGAAAAAACCTTGTGAGTCGGGGGGGGATTCACA
CGAAAATGGGGCCACTCAGTCAATCGCTCTGAGGCCCATATTAATCCGCC
CGGAGACCGAAAAACGAGTAAGCACCTGAGG
>gi_31418057_gb_CD490978.1_
TTTTTTTTTTTTTTTTTTTTTTTTTTTTGCAACCCCACTGTTTATATTCT
TCACAAGCAAAAACTAAACTCAGGTCCCATATTAGTGAATTTGTTACAGG
ATGGTAGCAGAAATGGAAACACAAAACATGTTCAGACCCAGCATGGAGCG
GGCGTCCAGAGGCACCATTCACATTTATTCTCAGCATAGACAAGCAGCGG
GATGGACAGCGACCAAGGCCATTGGGATGCTATGGAAAGCAGAAAAATCT
CTACTGGGTCTTGAACATGTGGCGGATCAGGTCGACAACACGGTTGCTGT
AGCCCCACTCGTTGTCGTACCACGAGACAAGCTTGATGAAGTTGTCGTTC
AGGGCAATACCAGCCTTGGCATCAAAGATGCTCGACCTGCTGTCACCAAC
GAAGTCTGTGGAAACCAAATCCTCCTCCACGTAGCCCATGATACCCTTGA
GTGGGCCCTCAGAAGCAGCCTTAATAGCTTTCTTGATATCCTCATAGGAG
GCACCCTTCTCGATTCTGACAGTAAGGTCAACAACTGACACATCCACGGT
GGGAACCCGGAAGGACATACCAGTGAGCTTGCCATTCAAATCAGGAAGAA
CCTTACCAACAGCCTTGGCAGCTCCAGTGCTGCTGGGGATGATGTTAAAG
CTAGCAGCCCTGCCACCTCTCCAGTCCTTGGCTGAGGGTCCATCAACAGT
CTTCTGGGTGGCAGTGATGGCATGAACAGTTGTCATCA
>gi_32547779_gb_CD863963.1_
CGACCCACGCGTCCGTCGACCCACGCGTCCGTCGACCCACGCGTCCGTGG
TCATGGGCGACGACATGGTCAAGGTCGTCGCCTGGTACGACAACGAGTGG
GGCTACAGCCAGCGCGTGGTTGATCTGGCGCACCTGGTGGCGGCCAAGTG
GCCGGGCGCCGGGACCGGCGGCAGCGGCGACCCGCTGGAGGACTACTGCA
AGACCGACCCCAACGCCGTGGAGTGCAAGGTGTTCGACGAGTGAAGTGAG
AGCTCGGAGGTTGCTGCTGGCTTGACCGGTCGAGGCTGATCAGAAAACGC
AACGAAGCAACTACATTATTATCCTCTATCTATAGTCTATAAAATGTACC
AGCTGGATTGTGTTTCATTCGTTTCGAGATTGCTCGCCAAGCTTGCGGCT
TGGTGCTCTATATATCAGACAGGATTCGGGCACAATAAATTGACCCTTCT
TCTGTGAGTTGTACTGAACTCCATATTATTCAGATGTGTCAGGCTTTCTC
TTGGGACTTTC
>gi_32549465_gb_CD865649.1_
CTCCCGTCCCGTCCCCAGCCAACCTCCCATTCCCGTCTCGCGTCGCAGCG
GCAGTTCCACTCCCTCGCCATGCGCAAGATTAATGATCGGAATCAACGGT
TTCGGAAGGATCGGGAGGCTCGTCGGCAGGGTCGCCCTCCAGAGCGACGA
TGTCGAGCTCGTCGCCGACAACGACCCCTTTATCACCACCGAGTGCATGA
CCTACATGTTCAAGTACGACACCGTTCACGGCCACTGCAAGCACAGTGAC
ATCAAGCTCAAGGACGACAAGACGCTGCTCTTTGGCGAGAAGCCAGTTAC
CGTCTTCGGCGTCAGGAACCCTGAGGAGATCCCGTGGCGTGAGGCTGGTG
CCGATTACGTTGTGGAGTCCACCGGTGTCTTCACTGACAAGGACAAGGCC
GCTGCTCACTTGAAGGGTGGTGCCAAGAAGGTGGTCATCTCTGCCCCAAG
CAAAGATGCCCCTATGTTTGTGGTTGGTGTCAATGAGGACAAGTACACCT
TAGACGTTAACATTGTCTCAAATGCTAGCTGCACCACTAACTGCCTTGCT
CCCCTAGCAAAGATCATTAATGACAACTTCGGTATTATTGAGGGTTTGAT
GACCACTGTTCATGCCATCACTGCCACACAGAAGACCGCTGCTGGTCCCT
CGAGCAAGGACTGCAGAGGTGGCAGGGCCGCAAGCTCTAACATCATTCCC
AGCAGCACTGGTGCTGCCA
>gi_32553667_gb_CD869851.1_
CCCACGCGTCCGGCAACTGTACCTTTGAAAATGGTGAAGATCGGCATCAA
CGGATTTGGCCGCATTGGCCGCATTGTCCTGCGCGCTGCCCTGCAGAGCA
AGGACGTGACTGTCGTCTCCATCAACGATCCGTTCATCGATCTTGAGTAC
ATGGTCTACATGTTCAAGTATGACTCGACGCACGGCCGCTTCAAGGGCAC
CGTTGAGCAGAAGGACGGCAAGCTCTGGGTCGAGGGCAAGCCCATCACCG
TCCACACCTTCAAGAACCCGGAGGAGATTCCCTGGGGCAAGGACGGCGCC
GACGTCGTTGTCGAGTCCACTGGTGTCTTCATCACCAAGGACAAGGCTGG
CGCTCACTTCAAGGGCGGCGCCAAGAAGGTCGTCATCACCGCTCCGTCGG
CCGATGCCCCGATGTTCGTCATGGGCGTCAACGAGGAGAAGTACAACCCG
GAGACTGACCACGTGATCAGCAACGCCTCTTGCACCACCAACTGCCTTGC
CCCGCTGGCCAAGGTTGTGCACGAGAACTTTGGCATTGTGGAGGGTCTGA
TGACCACGGTGCACTCGTACACCGCAACGCAGAAGACCGTGGACGGTCCG
AGCGGCAAGACCTGGCGCGACGGCCGCGGCGCTGCCCAGACATCATCCCG
CCACCACCGGCGCTGCCAGGCTGTCGGAAGGTCATCCCG
>gi_32553703_gb_CD869887.1_
GGTTATTCTCTTTTTTAATTTTTAGTTTTTGGTTGGTTGTTGTTGGTTGG
ATGATTCCAGACCGAAAAGCACCCGTCAGAACAAACAAACAAGCAAGCAA
CACAAAAAAGGAAATGGGGAGAAACAAGTTCACAAATCAAAGAAAGAAAA
GGAAGTGAGGAAGACATAGAAGAGGCATAGGTCCATAGGTCCTTGGTTTT
TTTACAGCTTGGCGCCAATGTACTTGACGAGGTCGACGACGCGGTGGCTG
TAGCCAAACTCGTTGTCGTACCAGGAGATGAGCTTGACAAAGTTGTCGTT
GAGGGCAATGCCGGCCTTGGCATCGAAGATGCTCGAGTTAGAGTCGCCGA
TGAAGTCGGTCGAGACAACCTCATCATCAGTGTAGGCCAGAATTCCCTTC
ATAGAGCCGGTGGAGGCCTCCTTGATGACCTTGCAGATGGCCTCGTAGGT
GGCCGGCTTGGCCAGACGGCAGGTAAGGTCGACGACGGAGACATCCGGAG
TAGGCACGCGGAAGGCCATGCCAGTCA
>gi_32558984_gb_CD875168.1_
CCACGCGTCGCGGGCCGCTCAAGGGCATCTCGACGTCTGCGACGAGCCGC
TCGGGTCCGTCGACTTCCGCGGCTCCGACGTCTCCACCAGCATCGACGCT
TCCCTCACCAGGGTCATGGGCGACGACATGGTCAAGGTCGTCGCCTGGTA
CGACAACGAGTGGGGCTACAGCCAGCGCGTGGTTGATCTGGCGCACCTGG
TGGCGGCCAAGTGGCCGGGCGCCGGGACCGGCGGCAGCGGCGACCCGCTG
GAGGACTACTGCAAGACCGACCCCAACGCCGGGGAGTGCAAGGTGTTCGA
CGAGTGAAGTGAGAGCTCGGAGGTTGCTGCTGGCTTGACCGGTCGAGGCT
GATCAGAAAACGCAACGAAGCAACTACATTATTATCCTCTATCTATAGTC
TATAAAATGTACCAGCTGGATGGTGTTTCATTCGTTTCGAGATTGCTCGC
CAAGCTGGCGGCTGGGTGCTCTATATATCAGACAGGATTCGGGCACAATA
AATGGACCCTTCTTCTGGG
>gi_32562407_gb_CD878591.1_
TCGACCCACGCGTCCGCGGACGCGTGGGGTGAGAAGGAGGTTGCGGCGTT
TGGCTGCAGGAACCCAGAGGAGATCCCATGGGCTGCTGCTGGTGCTGAGT
ACGTTGTTGAGTCCACCGGTGTTTTCACTGACAAGGACAAGGCTGCAGCT
CACATTAAGGGTGGTGCCAAGAAGGTCATCATTTCTGCTCCCAGCAAGGA
TGCTCCCATGTTTGTCTGTGGTGTCAATGAGAAGGAATACAAGTCTGACA
TCGACATTGTCTCCAACGCTAGCTGCACCACTAACTGCCTTGCTCCTCTT
GCTAAGGTTATCAATGACAGGTTTGGCATTGTTGAGGGTTTGATGACCAC
AGTTCATGCCATGACTGCAACCCAGAAGACTGTTGATGGTCCTTCCAGCA
AGGACTGGAGAGGTGGAAGGGCTGCCAGCTTCAACAACATTCCAAGCAGC
ACTGGTGCCGCAAAGGCTGTTGGCAAGGTGCTCCCAGAGCTTAACGGAAA
GTTGACTGGAATGGCCTTCCGTGTTCCCACTGTTGATGTTTCTGTTGTTG
ATCTGACTGTTAGACTTGCGAAGCCAGCAACCTATGATCAGATTAAGGCT
GCTATCAGGGAGGAGTCTGAGGGAAACCTCAAGGGCATCTC
>gi_32635569_gb_CD879685.1_
CCACGCGTCCGGTCATTTGTGAGCTCCCAGTGGACCAGATAGTTGATTGC
AGTAAAAATGGTAGCATGCAGTTTTCTTCTTAATTGGAGTACATCACTTC
ACCTAATGATCTGATGTGTTTCAGGCTGTTGGCAAGGTTCTTCCTGAGCT
GAATGGCAAGCTTACCGGTATGTCTTTCCGGGTTCCCACTGTGGATGTGT
CAGTTGTTGATCTCACTGTTAGAACCGAGAAGGCTGCATCATACGATGAC
ATCAAGAAGGCTATAAAGTAAGTCTTAAATCTTAGAGTATCTCCTAAGAG
AAGTATAAGAGTTATTGTTGAGAAAGATCTACTTCTAATTCCTGCCTGCC
TGCCCATGTGACTCGAATGTCACTGATGAGTATTCAAATTATTTTCAGGG
CTGCATCTGAGGGAAAACTCAAGGGGATCATGGGTTATGTCGAGGAAGAT
TTGGTCTCCACTGACTTTGTCGGTGACAGCAGGTATGATTGATGCCTTAA
TGCTGCTGACAAGAGCTACCGAGTGTTATCAGATGGTAACTGTTTCTCCA
TGTTGTATTTTTTCCATTCAGGTCGAGCATCTTTGATGCCAAGGCTGGAA
TTGCTCTGAACGACCATTTCGTCAAGCTCGTCTCGTGGTACGACAACGAG
TGGGGTTACAGGTTAGTTGCCATATAACGGATTGTTCTACAACACGCTAT
CCAATGTCTCTG
>gi_32635572_gb_CD879686.1_
CAGGCAAACACAAGTACTGGACTGAACGATTTATATAATCTTCACAAACC
ACAACCAAAAAAGAGTACTTGATTAGCAACTCCATTACAGAAGTACTAGT
TGATGCGGAAAACAGAAGGTAACTCATGTCCAACTAACATGAACCAGGCG
TCGTCTGGCGACACCATCCACATTTATTCTTCGCATAGACAAAGCAGGGA
CACCTGACCAAAGGAAATCAGAACGCTCTACTGAGTCTTGGCCATGTGGC
GGATCAGATCGACAACGCGGTTGCTGCACAGAAATAAGATTCAAGTGTTA
CAGGCTGAAGCTGAAGCGATGAAACAGAGACATTGGATAGCGTGTTGTAG
AAACAAATCCGTTATATGGCAACTAACCTGTAACCCCACTCGTTGTCGTA
CCACGAGACGAGCTTGACGAAATGGTCGTTCAGAGCAATTCCAGCCTTGG
CATCAAAGATGCTCGACCTGAATGGAAAAAATACAACATGGAGAAACAGT
TACCATCTGATAACACTCGGTAGCTCTTGTCAGCAGCATTAAGGCATCAA
TCATACCTGCTGTCACCGACAAAGTCAGTGGAGACCAAATCTTCCTCGAC
ATAACCCATGATCCCCTTGAGTTTCCCTCAGATGCAGCCCTGAAATAATT
GAATACTCATCAGTGACATTCGAGTCAATGGGCAGGCAG
>gi_32646550_gb_CD883264.1_
CGGACGCGTGGGTCGACCAGCATCGACGCCTCCCTCACCATGGTCATGGG
CGACGACATGGTCAAGGTCGTCGCCTGGTACGACAACGAGTGGGGCTACA
GCCAGCGCGTGGTTGATCTGGCGCACCTGGTGGCGGCCAAGTGGCCGGGC
GCCGGGACCGGCGGCAGCGGCGACCCGCTGGAGGACTACTGCAAGACCGA
CCCCAACGCCGTGGAGTGCAAGGTGTTCGACGAGTGAAGTGAGAGCTCGG
AGGTCGAGGCTGATCAGAAAACGCAACGAAGCAACTACATTATTATCCTC
TATCTATAGTCTATAAAATGTACCAGCTGGATGGTGTTTCATTCGTTTCG
AGATTGCTCGCCGAGCATGCGGCTTGGTGCTCTATATATCAGACAGGATT
CGGGCACAATAAATTGACCCTCCTTCTGTGAGCTGTACTGAACTCGATAT
AATTCAGATATGTCAGACTTTCTCTTGGGACTTTTGAAAGTGTCCTTGTG
TGAAAAACAACCAAAAAAAAAAA
>gi_32651583_gb_CD886197.1_
CCACGCGTCCGCGGACGCGTGGGCGGACGCGTGGGTCGAGTAGCCGTCCC
AATCCTCGATCTGTTCTCAACCTCCCCTCCGTCCGTCGCAGCTCCAGATT
TCCTTCCCCATGGCTCCGATCAAGATCGGCATCAATGGTTTCGGCCGGAT
CGGCAGGCTTGTGGCCAGGGTTGCGCTCCAGAGCCCCGATGTCGAGCTCG
TCGCCGTCAACGACCCCTTCATCACCACCGACTACATGACCTACATGTTC
AAGTATGACACTGTCCATGGACAGTGGAAGCACCATGAAGTTAAGGTGAA
GGACTCCAAGACCCTTCTCTTCGGCCAGAAGGAGGTAGCTGTGTTTGGCT
GCAGGAACCCTGAGGAGATCCCATGGGCTGCTGCTGGTGCTGAGTACGTT
GTTGAGTCCACCGGTGTTTTCACTGACAAGGACAAGGCTGCAGCTCACAT
TACGGGTGGTGCCAAGAAGGTCATCATTTCTGCTCCCAGCAACGATGCTC
CCATGTCAGTCTGTGGTGTCAACGAC
>gi_32655668_gb_CD888388.1_
TCGACCCACGCGTCCGCCCTTCTCTTCGGTGAGAAGGAGGTTGCGGTGTT
TGGGCTGCAGGAACCCAGAGGAGATCCCATGGGCTGCTGCTGGTGCTGAG
TACGTTGTTGAGTCCACCGGTGTTTTCACTGACAAGGACAAGGCTGCAGC
TCACATTAAGGGTGGTGCCAAGAAGGTCATCATTTCTGCTCCCAGCAAGG
ATGCTCCCATGTTTGTCTGTGGTGTCAATGAGAAGGAATACAAGTCTGAC
ATCGACATTGTCTCCAACGCTAGCTGCACCACTAACTGCCTTGCTCCTCT
TGCTAAGGTTATCAATGACAGGTTTGGCATTGTTGAGGGTTTGATGACCA
CAGTTCATGCCATGACTGCAACCCAGAAGACTGTTGATGGTCCTTCCAGC
AAGGACTGGAGAGGTGGAAGGGCTGCCAGCTTCAACATCATTCCAAGCAG
CACTGGTGCCGCAAAGGCTGTTGGCAAGGTGCTCCCAGAGCTTAACGGAA
AGTTGACTGGAATGGCCTTCCGTGTTCCCACTGTAGATGTTTCTGTGGTT
GATCTGACTGTTAGACTTGCGAAGCCAGCAACCTATGATCAGATTAAGGC
TGCTATCAAGGAGGAGTCTGAGGGAAACCTCAAGGGCATACGGGGTTACG
TTGATGAAGGACCTTGTTTCCCCTGACTTC
>gi_32659034_gb_CD890041.1_
CCACGCGTCCGCGGACGCGTGGGCGGACGCGTGGGCGGACGCGTGGGCGG
TTTCGGAAGGATCGGGAGGCTCGTCGCCAGGGTCGCCCTCCAGAGCGACG
ATGTCGAGCTCGTCGCCGTCAACGACCCCTTCATCACCACCGAGTACATG
ACCTACATGTTCAAGTACGACACCGTTCACGGCCACTGGAAGCACAGCGA
CATCAAGCTCAAGGACGACAAGACTCTGCTCTTTGGCGAGAAGCCAGTTA
CCGTCTTTGGCGTCAGGAACCCTGAGGAGATCCCGTGGGGTGAGGCTGGT
GCCGATTACGTTGTGGAGTCCACCGGTGTCTTCACTGACAAGGACAAGGC
CGCTGCTCACTTGAAGGGTGGTGCCAAGAAGGTGGTCATCTCTGCCCCAA
GCAAAGATGCCCCTATGTTTGTGGTTGGTGTCNATGAGGACAAGTACACC
TCAGACGTNTACATTGTCTCAAATGCTAGCTGCACCACTAACTGCCTTGC
TCCCCTAGCTAAGATCATTAATGACAACTTCGGTATTATTGAGGGTTTGA
TGACCACTGTTCATGCCATCACTGCCACACAGAAGAACGTTGATGGTCCC
TCGAGCCAGGAC
>gi_32663980_gb_CD893337.1_
GGGACTGAACGATTTATATAATCTTCACAAACCACAACCAAAAAAGAGTA
CTGGATTAGCAACTCCATTACAGAAGTACTAGTTGATGCGGAAAACAGAA
GGTAACTCATGTCCAACTAACATGAACCAGGCGTCGTCTGGCGACACCAT
CCACATTTATTCTTCGCATAGACAAAGCAGGGACACCTGACCAAAGGAAA
TCAGAACGCTCTACTGAGTCTGGGCCATGTGGCGGATCAGATCGACAACG
CGGTTGCTGTAACCCCACTCGTTGTCGTACCACGAGACGAGCTTGACGAA
ATGGTCGTTCAGAGCAATTCCAGCCTGGGCATCAAAGATGCTCGACCTGC
TGTCACCGACAAAGTCAGGGGAGACCAAATCTTCCTCGACATAACCCAGG
ATCCCCTTGAGTTTTCCCTCAGATGCAGCCTTTATAGCCTTCTGGATGTC
ATCGTATGATGCAGCCTTCTCGGTTCTAACAGGGAGATCAACAACGGACA
CATCCACAGGGGGAACCCGGAAAGACATACCGGTAAGCTTGCCATTCAGC
TCAGGAAGAACCTGGCCAACAGCCTGGCAGCACCAGGGCGG
>gi_32672579_gb_CD898251.1_
CCACGCGTCCGCGGACGCGTGGGCGGACGCGTGGGCGGACGCGTGGGCGG
ACAGTGGAAGCACCATGAAGTTAAGGTGAAGGACTCCAAGACCCTTCTCT
TCGGTGAGAAGGAGGTTGCGGTGTTTGGCTGCAGGAACCCAGAGGAGATC
CCATGGGCTGCTGCTGGTGCTGAGTACGTTGTTGAGTCCACCGGTGTTTT
CACTGACAAGGACAAGGCTGCAGCTCACATTAAGGGTGGTGCCAAGAAGG
TCATCATTTCTGCTCCCAGCAAGGATGCTCCCATGTTTGTCTGTGGTGTC
AATGAGAAGGAATACAAGTCTGACATCGACATTGTCTCCAACGCTAGCTG
CACCACTAACTGCCTTGCTCCTCTTGCTAAGGTTATCAATGACAGGTTTG
GCATTGTTGAGGGTTTGATGACCACAGTTCATGCCATGACTGCAACCCAG
AAGACTGTTGATGGTCCTTCCAGCAAGGACTGGAGAGGTGGAAGGGCTGC
CAGCTTCAACATCATTCCAAGCAGCACTGGTGCCGCAAAGGCTGTTGGCA
AGGTGCTCCCAGAGCTTAACGGAAAGTTGACTGGAATGGCCTTCCGTGTT
CCCACTGTTGATGTTTCTGTTGTTGATCTGACTGTTAGACTTGCGAAGCC
CAGCACCTATGATCAGATTAGGCTGCTATCACTGAGGAGTCTGA
>gi_32675785_gb_CD901457.1_
CCACGCGTCCGCCACCGACTACATGACCTACATGTTCAAGTATGACACTG
TCAACGGATAGTGGAAGCACCATGAAGTTAAGGTGAAGGACTCCAAGACC
CTTCTCATCGGTGAGAAGGAGGTTGCTATGTTTGGCTGCAGATCCCATGG
GCTGCTGCTGGTGCTGAGTACGTTGTTGAGTCCACCGGTGTTTTCACTGA
CAAGGACAAGGGTGGTGCCAAGAAGGTCATCATTTCTGCTCCCAGCAAGG
ATGCTCCCATGTTTGTCTGTAGTGTCAATGAGAAGGAATACAAATCTGAC
ATCGACATTTTATCCAACGCTAGCTGCACCACTAACTGCCTTGCTCCTCT
TGCTAAGGTTATCAATGACAGGTTTGGCATCGTTGAGGGTTTGATGACCA
CAGTTCATGCCATGACTGCAACCCGGAAGACTATTGATGGTCCTTCCAGC
AAGTACTTGAGAGGTGGAAGGGCTGCCAGCTTCAACATCATTCCGAGCAG
CACTTGTGCTGCAAAGGCTATTTTGTTTGATTTGATGGAGGGTTATGAAG
GGAGCCAGTTCAAGAGATCATGTGCAAAATAGATAGATCCAGAAATTTTC
ATACCTAAAGGATGGTGCCTTCCTGGTGCTCCTTGCTTACAGAAGGGGGC
ATGGGTCAGAAGGGGGGCGTGGAACTGCTGCAGCCCATCTGAGACAGAGC
AGACTCCAGCGAATTTGGCCAGCCAGGATCACAAAAAATATAAGCAGTGT
>gi_32676012_gb_CD901684.1_
CCACGCCGTCCGACAGACACAAGAAATATTCAGTTATGAGGATTGAAGAA
ATTAATGATCATTCAGTCATTGAGGATTTGAGAAGAGACATCAATGCTCC
AGTAGAGGTGTTATTGAAGTTGTGGCTGTCAATAGTCCTTTTATTGATGC
TAAGTACATGGATCCATTGAGATCGTGGATGATTCAGTATTGGAGATTAA
TGCGAAAAGATCACAACCACAGGCGAAAGAGGGAACGGAGAAGTCTGAAT
GCGCCAACAAGTAGCGACCAATGAGCTGTCGTCTATGGATTGGCTAAGCG
AGGAGTTGTCTTGCGCTGCAAGGGCATCTTGCAAATCGATTTCCTTGGTT
TGATGTGTTTCAGATTCTAATTAGTATTTAATTTCCTTGGTTTTAACTTA
TAACCGGACAAAAATTGTTATTGCACCTGAATATTTGATTATGAATCTAA
GTTATGGGAAAATAGGTGGAGTAAGAGGAAATGAGGCGTTGTTCGATGGG
GCCTTGCCAAGGTGGCCTTGAGTTTCCGCAATCGAAACACCACTTT
>gi_32676322_gb_CD901994.1_
CCACGCGTCCGCGCCGTCAACGACCCCTTCATCACCACCGACTACATGAC
CTACATGTTCAAGTATGACACTGTCCACGGACAGTGGAAGCACCATGAAG
TTAAGGTGAAGGACTCCAAGACCCTTCTCTTCGGTGAGAAGGAGGTTGCT
GTGTTTGGCTGCAGGAACCCTGAGGAGATCCCATGGGCTGCTGCTGGTGC
TGAGTACGTTGTTGAGTCCACCGGTGTTTTCACCGACAAGGACAAGGCTG
CAGCTCACATTAAGGGTGGTGCCAAGAAGGTCATCATTTCTGCTCCCAGC
AAGGATGCTCCCATGTTTGTCTGTGGTGTCAATGAGAAGGAATACAAGTC
TGACATCGACATTGTCTCCAACGCTAGCTGCACCACTAACTGCCTGCTCC
TCTTGCTAAGGTTATCAATGACAGGTTTGGCATTGTTGAGGGTTTGATGA
CCACAGTTCATGCCATGACTGCAACCCAGAAGACTGTTGATGGTCCTTCC
AGCAAGGACTGGAGAGGTGGAAGGGCTGCCAGCTTCAACATCATTCCAAG
CAGCACTGGTGCCGCAAAGGCTGTTGGCAAGGTGCTCCCAGAGCTTAACG
GAAAGTGACTGGAATGGCCTTCCGGTTCCCACGGTGATGTTTCTGTGGTG
ATCTGACTGGTTAGACTGGCGAAGCCAGCAACCTAAGGATCAGAT
>gi_32691969_gb_CD917645.1_
GGAGGTCGTCGCCAGGGTCGCCCTCCAGAGCGACGATGTCGAGCTCGTCG
CCGTCAACGACCCCTTTATCACCACCGAGTACATGACCTACATGTTCAAG
TACGACACCGTTCACGGCCACTGGAAGCACAGTGACATCAAGCTCAAGGA
CGACAAGACGCTGCTCTTTGGCGAGAAGCCAGTTACCGTCTTCGGCGTCA
GGAACCCTGAGGAGATCCCGTGGGGTGAGGCTGGTGCCGATTACGTTGTG
GAGTCCACCGGTGTCTTCACTGACAAGGACAAGGCCGCTGCTCACTCTGA
AGGGTGGTGCCAAGAAGGTGGTCATCTCTGCCCCACGCAAAGATGCCCCT
ATGTTTGTGGTTGGTGTCAATGAGGACAAGTACACCTCAGACGTTAACAT
TGTCTCAAATGCTAGCTGCACCACTAACTGCCTTGCTCCCCTAGCAAAGA
TCATTAATGACAACTTCGGTATTATTGAGGGTTTGATGACCACTGTTCAT
GCCATCACTGCCACACAGAAGACCGTTGATGGTCCCTCGAGCAAGGACTG
GAGAGGTGGCAGGGCCGCAAGCTTTAACATCATTCCCAGCAGCACTGGTG
CTGCCAAGGCTGTTGGCAAGGTTCTTCCTGAGCTGAATGGCAAGCTTACC
GGTATGTCTTTCCGGGTTCCACTGTGGATGTGTCAGTTGTTGATCTCACT
GTTAGAACCGAGAAGGCTGCATCATACGATGACATCAAGAAGGCTATAAG
GCTGCATCTGAGGGAAAATCAAGGGGATCATGGTTATGTCGAAGGAAGA
>gi_32693239_gb_CD918915.1_
CACGCGTCCGATTCTGAACAGGTGAGTAGCACAAGCAATTATGTGCTCAG
TGGTAGATTTCAAAAGAGACCCAATGCCCAGAGTATCTGAGCCTGCTAAA
GACTTTGTTCGACAGACGCTGGATCCCAATCCCAATCACACGGTTTACTA
CAACACACGTACTCGGTGGTGTCTGTCGGTAGGATCTCCCTAAACATGTG
TCATCAAATCCAACTGCAAGCTACACGACAAGCTATGATTGAATACCATG
TACAAGGAGTGCGTCCACTGACATACGGACACAAGAGATATTCAGTTATG
AGGATTAGGATATTAATGATCGTTCAGTCATTGAGGATTAAAAGAGGCAT
CAATGCTCCAGTAGAGGTGGTATTGAAGTCGTGGCTGTCAGTAGACCTTT
TATTGATGCTAACTACATGCCATGGAGTGAGTCCAGTGACATACAGATAT
GAGAGATATTCGGTTATGAGGATTGGGGAAATTAATGATCATTCAGTCAT
TGCGGATTTGAAAGGAGACATCAAGGCAGCAAATGGGGCAGTATNTTGAT
CTCATTTCATCTGACGCATTGAATATNTGTTGTCTTCTTTACATGCCACC
AAGTTCATGTTGCTTTTCTTGTATGATTATNTTGTAGTCTGCTCCACTGT
GAACTTAAATGAAGACCTAGGTTGATTTCTAATTTGTGAATGTCATTGAG
C
>gi_32770690_gb_CD922926.1_
CACAAGATCTCTGGATCTGGCACACTTTCTTCACGGCCGGATCGCACATG
ATATCAACGTGCTTCAACGCTCGCCGGTGTTTGCAAGGCTTGCCGAAGGA
AACAGCCCGCCAGTGAGTGTTACCATCAACGGCCACAACTACGACAAATG
ATACTACCTAGGTGACGATATCTATCATCAGTGGACCACTATTGTGAAGA
CAATCCCTGACTCTGTCGGAGAGAAGAGGATTTTCACAAGAGCAAGAGAG
TGCTAGAAAGGATCTCGAGCGTGCCTTTGGTGTTCTGCAATCTCCATGGG
GAATCGTTCAGTATCCTGTTATAAATTGGAGCACCAAGAAGTTGTGAAAG
GTGATGACTGCTTGTGTGAGCATGCACAATATGACCATAGAGGATGAACG
CTCGGAATATATTTACAATCAAGGGTTTCAGTTTCAAGGTGAGAGTGTAG
TGCGGCTTGTACCTGAGCACGGCGGAGGAGCCGCAATGTTGCGCAGTTCA
TCCAAATTCATCATGAACTGCGTGATTAACAAACTCACATGCAGCTGC
>gi_32773678_gb_CD925914.1_
CCACGCGTCCGCCCACGCGTCCGCAAGAAGGTGGTCATCTCTGCCCCAAG
CAAAGATGCCCCTATGTTTGTGGTTGGTGTCAACGAGGACAAGTACACCT
CAGACGTTAACATTGTCTCAAATGCTAGCTGCACCACTAACTGCCTTGCT
CCCCTAGCTAAGATCATTAATGACAACTTCGGTATTATTGAGGGTTTGAT
GACCACTGTTCATGCCATCACTGCCACACAGAAGACCGTTGATGGTCCCT
CGAGCAAGGACTGGAGAGGTGGCAGGGCCGCAAGCTTTAACATCATTCCC
AGCAGCACTGGTGCTGCTAAGGCTGTTGGTAAGGTTCTTCCTGAGCTGAA
TGGCAAGCTTACCGGTATGTCTTTCCGGGTTCCCACTGTGGATGTGTCAG
TTGTTGATCTCACTGTTAGAACCGAGAAGGCTGCATCATATGATGACATC
AAGAAGGCTATCAAGGCTGCATCTGAGGGGAAGCTCAAGGGGATCATGGG
TTACGTTGAGGAGGATTTGGTCTCCACCGACTTTGTTGGTGACAGCAGGT
CGAGCATCTTTGATGCCAAGGCTGGAATTGCTCTGAACGACCATTTCGTC
AAGCTTGTCTCGTGGTATGACAACGAATGGGGTTACAGCAACCGCGTAGC
AACCTGATCCGCCAATGGCCAGACTCAGTAGAGTGTCTGCTTCCTTTGT
>gi_32774458_gb_CD926694.1_
CTCCGGCCGTCCCGACGCCACAAACCCAAGCAGTGATCACGCCGCCTCCC
TCCCCGATGGATCAACGGCCACATAAATAAGCCGGCGCACCACCTGCTCC
TTTCCGCCTAGCATCGGCAGCAGCAATGGCCGCCCATGCAGCTCTCGCCG
CCACCCGCATCCCCACCAGCGCGCGTCTGCACAGCAAGGCCGCCTCCAGG
CAGAGGGTTGACTTCGCCGACTTCTCCGGGCTGAGGCCGGGGTCGTGCTC
CGTCAGCGCCGCCGCCAGGGAGGCGTCCTTCTCCGATGTCCTCGGCGCGC
AGCTCGTCGCCAGGGCTTCCGGCGAGAACGCCGTGAGGGCGCCGGCGGAG
GCGAAGCTGAAGGTGGCCATCAACGGGTTCGGCCGCATCGGGCGCAACTT
CCTCCGGTGCTGGCACGGCCGCGAGAACTCGCCGCTCGAGGTCATCGTCA
TCAACGACAGCGGAGGCGTCAGGAACGCGTCTCACCTGCTCAAGTACGAC
TCGATGCTGGGCACGTTCAAGGCGGACGTGAAGATCGTGGACAACGAGAC
CATCAGCGTCGACGGCAAGAACATCCAGGTCGTCTCCAACAGGGACCCCC
TCAAGCTGCCATGGGCCGAGCTCGGCATCGACATCGTCATCGAGGGTACT
GGAGTGTTCGTGGACGGCCCCGGCGCCGGGAAGCATCTCCAGGCCGGCGC
CAAGAAGGTCATCATCACCGCTC
>gi_32778911_gb_CD931147.1_
GTGACTTCGACCGTCTTAAATTGTCGACTGCGCCCTTTATGGAAAGGAAC
CTAGAGTTTATGATTGGGTGCATGGATGGTCTTTCATCAGAGCAAAACAA
GTTCCAATATTACTATCGCAACCTAGGAAGGCAACAGTCACAGCAACAGG
CTTGCCTTCTCTTTTGAAGCCATGCCGTCCCAATCCTCGATCTGTTCTCA
ACCTCCCCTCCGTCCGTCGCAGCTCCAGATTTCCTTCCCCATGGCTCCGA
TCAAGATCGGCATCAATGGTTTCGGCCGGATCGGCAGGCTTGTGGCCAGG
GTTGCGCTCCAGAGCCCCGATGTCGAGCTCGTCGCCGTCAACGACCCCTT
CATCACCACCGACTACATGACCTACATGTTCAAGTATGACACTGTCCATG
GACAGTTGGAAGCACCATGAAGTTAAGGTGAAGGACTCCAAGACCCTTCT
CTTCGGCCAGAAGGAGGTAGCTGTGTTTGGCTGCAGGAACCCTGAGGAAA
TCCCATGGGCTGCTGATGGTGCTGAGTACGTAGTTG
>gi_32782099_gb_CD934335.1_
CCACGCGTCCGCGGACGCGTGGGTCGCCCACGCGTCCGGCTGCTAAGGCT
GTTGGTAAGGTTCTTCCTGAGCTGAATGGCAAGCTTACCGGTATGTCTTT
CCGGGTTCCCACTGTGGATGTGTCAGTTGTTGATCTCACTGTTAGAACCG
AGAAGGCTGCATCATATGATGACATCAAGAAGGCTATCAAGGCTGCATCT
GAGGGGAAGCTCAAGGGGATCATGGGTTACGTTGAGGAGGATTTGGTCTC
CACCGACTTTGTTGGTGACAGCAGGTCGAGCATCTTTGATGCCAAGGCTG
GAATTGCTCTGAACGACCATTTCGTCAAGCTTGTCTCGTGGTATGACAAC
GAATGGGGTTACAGCAACCGCGTTGTCGACCTGATCCGCCACATGGCCAA
GACTCAGTAGAGTGCTCTGCTTTCCTTTGTGGCGCCTGGTCAGAGGTGTC
CCTGCTTTGTCTATGCGAAGAATAAATGTGGATGGCGTCGCCAGACGACG
CCTGGTTCATGTTAGTTGGACATGAGTTACCTTCTGTTTTCCGCATCAAC
TAGTATCTGTAATGGAGTTGCTAATCAAGTACTCTTTTTTGGTTGTGGTT
TGTGAAGAATTATATAAATCGTTCAGTCCAAGTACTTTGTGTTTTGCCT
>gi_33216514_gb_CF132922.1_
CGCCTGCAGGTACCGGTCCGGAATTCCCGGGTCGACCCACGCGTCCGCGC
GAAGAAGAGGGAGATCGCCCGCTGCACAACGCCCGCGCCGCCGCCCCAAT
CAAGGCATCGTGCGTGAGGAGCAAGGTTGCCTGCAGCTTCCCTTCCGTCG
GAGCTACCTCCTCACCTGCTAGAAGCATTGAGCCGGTAAGAGCCACCGCC
ACACAGGCGCCCCCTGCCTCCTCTCAATCTTCTAGTGGGGAGAAGACAAA
GGTCGGCATCAATGGTTTTGGGCGGATTGGGAGGTTAGTTCTGCGAATTG
CAATCGATAGAGATGATATTGAAGTTGTGGCCGTCAATGATCCGTTTATC
GATGCTAAATACATGGCCTACATGTTTAAGTATGATTCCACACACGGTCC
ATTCAAAGGAACCATAGCAGTTCTGGACGAGTCAACCTTGGAGATTAATG
GGAAGAAAGTCTCAGTTACAAGCAAAAGGGACCCCTCAGATATCCCTTGG
GGTAACTTTGGAGCTGAATATGTTGTTGAATCATCTGGTGTTTTTACAAC
AGTTGAGAAAGCTTCAGCACATTTGAAGGGGGGTGCAAAGAAAGTGGTGA
TATCGGCTCCGTCAGCGGATGCTCCCATGTTTGTTGTTGGAGTAAATGAG
AAGAATTACAACCCTAGCATGGATGTCGTCTCTAATGCTAGTTGTACCAC
CAACTGTCTTGCTCCTGTTGCCAAGGTTGTCCACGAGGAGTTTGGCATTC
TTGAAGGCCTAATGACAACTGTCCATGC
>gi_33217206_gb_CF133267.1_
GGTCCGGAATTTTCGGGTCGACCCACGCGTCCGCGGACGCGTGGGAAGGC
TGCAGCTCACATTAAGGGTGGTGCCAAGAAGGTCATCATTTCTGCTCCCA
GCAAGGATGCTCCCATGTTTGTCTGTGGTGTCAATGAGAAGGAATACAAG
TCTGACATCGACATTGTCTCCAACGCTAGCTGCACCACTAACTGCCTTGC
TCCTCTTGCTAAGGTTATCAATGACAGGTTTGGCATTGTTGAGGGTTTGA
TGACCACAGTTCATGCCATGACTGCAACCCAGAAGACTGTTGATGGTCCT
TCCAGCAAGGACTGGAGAGGTGGAAGGGCTGCCAGCTTCAACATCATTCC
AAGCAGCACTGGTGCCGCAAAGGCTGTTGGCAAGGTGCTCCCAGAGCTTA
ACGGAAAGTTGACTGGAATGGCCTTCCGTGTTCCCACTGTTGATGTTTCT
GTTGTTGATCTGACTGTTAGACTTGCGAAGCCAGCAACCTATGATCAGAT
TAAGGCTGCTATCAAGGAGGAGTCTGAGGGAAACCTCAAGGGCATTTTGG
GTTACGTTGATGAGGACCTTGTTTCCACTGACTTCCAGGGTGACAACAGG
TCCAGCATCTTCGATGCCAAGGCCGGGATTGCTCTGAACGACAACTTTGT
CAAGCTTGTCTCCTGGTACGACAACGAGTGGGGATACAGCACCCGCGTGG
TCGACCTCATCCGTCACATGCACAGCACCAAGTAAATG
>gi_37207776_gb_CB307122.1_
GCACGAGGATCAGATCCTTTGGACATGGCGTCGCCCATGCTCTCCACGGC
CATGGCGCCACTCCAGGGGGGCATGCTGGAGTTCTCCGGACTGAGGAGCT
CGTCGTCGCTGCCGCTCCGGCGGAATGCCACCTCCGACGACTTCATGTCC
GCGGTCTCCTTCAGGACATACGCGGTGAGCACCAGCGGCGGATCGCGGAA
GGCGCCGACGGAGGCCAAGCTCAAGGTGGCGATCAACGGGTTCGGGCGCA
TTGGGCGCAACTTCCTGCGGTGCTGGCACGGGCGCGGCGACAGCTCGCCG
CTGGAGGTCATCGCCATCAACGACACCGGAGGCGTGAAGCAGGCATCCCA
CCTGCTCAAGTACGACTCCACGCTCGGTATCTTCGACGCGGACGTCAAGC
CCGTGGGCGACAACGCCATCTCCGTCGACGGCAAGGTGATCAAGGTGGTG
TCCGACCGCAACCCCTCCAACCTGCCGTGGGGCGAGATGGGCATCGACCT
CGTCATCGAGGGCACCGGTGTCTTCGTCGACCGCGCCAGCGCCGCCGGCG
TCCGGGCAAGCATTTTTAAGGCCCGGCGCCAAAGAAGGTGCTCATCACCG
CACCCGGCAAGGGAGACATCCGCACCTACGTCTGCGGCGTCAACGCCGAC
CTTTACACCCACGCCGACACCATCATCAGCAACGCCTCCTGCACCA
>gi_383538486_dbj_HX084182.1_
GGATAGCTTCATCGTCGAGAGGGAAACAGCCCGGATCACCAGCTAAGGCC
CCTAAATGACCGCTCAGTGATAAAGGAGGTGGGGGTGCAAAGACAGCCAG
GAGGTTTGCCTAGAAGCAGCCACCCTTTAAAGAGTGCGTAATAGCTCACT
GATCGAGCGCCCTTGCGCTGAAGATGAACGGGGCTAAGCGATCTGCCGAA
GCTGTGGGATGTCAAAATGCATCGGTAGGGGAGCGTTCCGCCTTAGAGGG
AAGCAACCGCGAAAGCGGGGGTCGACGAAGCGGAAGCGAGAATGTCGGCT
TGAGTAACGAAAACATTGGTGAGAATCCAATGCCCCGAAAACCCAAGGTT
TCCTCCGCAAGGTTCGTCCACGGAGGGTGAGTCAGGGCCTAAGATCAGGC
CGAAAGGGGTAGTACAGGAATATTGACCTGTTGCAACGCTTCTTGCACCA
CCAACTGCCTCGCGCCATTCGCCAAGGTCCTGGACGAGGAGTTCGGGATC
GTGAAGGGGACCATGACAACCACGCACTCGTACACGGGCGACCAGAGGCT
GCTGGACGCGTCCCACCGCGACCTGCGGAGGGCGAGGGCAGCGGCGCT
>gi_383543430_dbj_HX082269.1_
CCAAACAGTCTGCCCATCATGGTCAAGTGTGGTATCAACGGTTTCGGTCG
TATCGGCCGCATTGTCTTCCGCAATGCTATCGAGCACCCCGACTGCGAGA
TTGTCGCCGTCAACGACCCCTTCATCGAGCCCAAGTACGCCAAATACATG
CTCGAGTACGACTCCACCCACGGCCGCTTCAAGGGCACCGTCGAGGTCTC
GGGCTCGGACCTGGTCGTCAACGGCAAGAAGGTCAAGTTCTACACTGAGC
GTGACCCCGCCAACATTCCCTGGTCCGAGACTGGCGCCGAGTACGTCGTT
GAGTCGACCGGTGTCTTCACCACCACCGACAAGGCCTCTGCTCACTTGAA
GGGTGGTGCCAAGAAGGTCATCATCTCGGCCCCCTCTGCCGACGCCCCCA
TGTACGTGATGGGTGTCAACGAGAAGTCGTACGACGGCAGCGCCAGCGTC
ATCTCCAACGCTTCTTGCACCACCAACTGCTTGGCTCCCCTCGCCAAGGT
CATCAACGACAAGTTTGGCATCGTTGAGGGTCTCATGACCACCGTCCACT
CCTACACTGCCACCCAGA
>gi_383543448_dbj_HX082287.1_
TCCCTACTTCAGCTCTTGAGCGTTGGGCAAGCAACCTGTATTGGGCCCTT
TGCAAAAACATAGAAACGCTTACTTGCCACCGTCAACCTTGGAGATGTAG
GTGACGAGGTCAATGACACGACGGCTGTAGCCCCACTCGTTGTCGTACCA
GCTGACGAGCTTGACGAACTTGTCGTTGAGGGCAATACCGGCCTGGGCGT
CGAAGATGGACGAGGCGTTGTTGCCGATCATGTCGGACGAGACGACATCG
TCCTCGGTGTACTCGAGGATGCCCTTCAGGGGGCCGTCGGCAGCCTCCTT
GATGGCGGCCTTGATCTCCTCGTACGAGGCACCCTTCTCAAGGCGGCAGG
TCAGGTCGACAACCGAGACGTTGGCGGTGGGCACACGCATCGACATGCCG
GTGAGCTTTCCGTTAAGGGCGGGGATGACCTTGCCGACNGCCTTGGCGGC
GCCGGTAGAGCTGGGGATGATGTTCTGGGCGGCGCCACGGCCTCCGCGCC
AGTCCTTGGC
>gi_383550156_dbj_HX082530.1_
AATGCTTGGCAGTCTCGTGCTGATGATTATTCCCTCGTTCAGTGCGGCAT
GCTTTACAGCTTAGAACCGGGGCTCCAAAAGCGTTTTGAGCAACACGGAG
CATATGAGATGTTCGAGGAGCTGAAACTAGTTTTCCAAGCTCATGCCCGG
GTCGAGAGATATGAAGTCTCCGACAAGTTCTATAGTTGTAAGATGGAGAA
AAATAGTTCTGTCAGTGAGCACATACTCAAAATGTCTGGGTTGCACAACC
GCCTGTCCCAGCTGGACATTAACCTCCCGGATGAGGCGGTCATTGACAAA
ATCCTTCAGTCGCTCCCACCAAGCTACAAGAGCTTTGTGATGAACTACAA
TATGCAGGGGATGGTGAAGACCATTCCTGAAGTATTTTCAATGCTAAAGT
CAGCAGAGGTTGAAATCAAGAAAGAACATCAAGTTCTGATGGTCAATAAG
ACCACTAAGTTCAAGAAGGGCAAGGGTAAGAAGAACTTCAAGAAGGACGG
CAAAGATGTTGCCGCGCCCGGTAAGCCAGTTGCCGGGAAGAAGTTAAAGA
ATGGACCCAAGCCTGAGACTGAGTGCTTTTATTGCAAGGGGAAGGGTCAC
TGGAAGCAGAACTGCCCCAAATACTTAGCG
>gi_383550173_dbj_HX082547.1_
CGAGATCTAGATACAATGTTCATGCTCAAACTTGGCACCAAATAACAATT
ATTAAGGTTCAAAACTAATCCCGTAGGTAAATATAGAGGTAGTGTGCCGA
CGGCGATCACATCGACCTTGGAACCATTCCCGACGCGCATCGTCACCTCG
TCCTTCGCCAGTCTCCGCTTATTCCGCAGCTCCTGCTGTGAGTTACAAAT
ATGAGCAACGACACCGGTATCAAATACCCAGGAGTTACTACGAGTACTGG
TAAGGTACACATCAATTACATGTATATCAAATATAGCTTTGGTGTTGCCG
GCCTTCTTATCCGCTAAGTATTTGGGGCAGTTCTGCTTCCAGTGACCCTT
CCCCTTGCAATAAAAGCACTCAGTCTCAGGCTTGGGTCCATTCTTTAACT
TCTTCCCGGCAACTGGCTTACCGGGCGCGGCAACATCTTTGCCGTCCTTC
TTGAAGTTCTTCTTACCCTTGCCCTTCTTGAACTTAGTGGTCTTATTGAC
CATCAGAACTTGATGTTCTTTCTTGATTTCAACCTCTGCTGACTTTAGCA
TTGAAAATACTTCAGGAATGGTCTTCACCATCCCCTGCATATTGTAGTTC
ATCACAAAGCTCTTGT
>gi_383554069_dbj_HX088786.1_
CAAGCGACGAAATGCTTCGGGGAGTTGAAAATAAGCATAGATCCGGAGAT
TCCCAAATAGGTCAACCTTTTAAACTGCCTGCTGAATCCATGAGCAGGCA
AGAGACAACCTGGCGAACTGAAACATCTTAGTAGCCAGAGGAAAAGAAAG
CAAAAGCGATTCCCGTAGTAGCGGCGAGCGAAATGGGAGCAGCCTAAACC
GTGAAAACGGGGTTGTGGGAGAGCCACCGCGACCTGCGCCGTGCCCGCGC
CGCCGCGCTCAACATCGTGCCCACCTCCACCGGCGCGGCCAAGGCCGTGG
CGCTGGTGCTCCCCAACCTCAAGGGCAAGCTCAACGGGATCGCGCTCCGG
GTGCCCACCCCCAACGTGTCCGTCGTCGACCTCGTGGTGCAGGTCTCCAA
GAAGACCCTCGCCGAGGAGGTGAACCAGGCGTTCCGCGACGCCGCCGCCA
ACGAGCTCAAGGGCATCCTCGACGTCTGCGACGAGCCGCTCGTGTCCGTC
GACTTCCGGTGCTCCGACGTGTCCTCCACCATCGACGCGTCGCTCAGCAT
GGTCATGGGCGACGACATGGTCAAGGTCATCGCGTGGTACGACAACGAGT
GGGGTTACT
>gi_383557748_dbj_HX151961.1_
TAAAAGGACACATGTATCGTGCAGAGATGAAGCTAAAACTCTTGTGTTTG
CTAATGTCACATTGGTGCTTAAAATACCTCCGGCGTGTTCCCCTTTGAAT
TATATCTTTCCCATTTATACATATCCTAGCTAAGTAGAGATTATTAATTT
TGGCTCAGTTGGTCGCAGCTAGCTTCTCTCGGGGCCGAACACCCCCATGG
CAGAGCCAACGGAGGCGAAGCCGCAGGCGACCAGGCAGCCGGCGCCTTCA
CTGACAAGGACAAGGCCGCTGCTCACTTGAAGGGTGGTGCCAAGAAGGTG
GTCATCTCTGCCCCAAGCAAAGATGCCCCTATGTTTGTGGTTGGTGTCAA
CGAGGACAAGTACACCTCAGACGTTAACATTGTCTCAAATGCTAGCTGCA
CCACTAACTGCCTTGCTCCCCTAGCTAAGATCATTAATGACAACTTCGGT
ATTATTGAGGGTTTGATGACCACTGTTCATGCCATCACTGCCACACAGAA
GACCGTTGATGGTCCCTCGAGCAAGGACTGGAGAGGTGGCAGGGCCGCAA
GCTTTAACATCATTCCCAGCAGCACTGGTGCTGCTAAGGCTGTTGGTAAG
GTTCTTCCTGAGCTGAATGGCAAGCTTACCGGTATGTCTTTCCGGGTTCC
CACTGTGGATGTGTCAGTTGTTGATCTCACTGTTAGAACCGAGAAGGCTG
CATCATATGATGACATCAAGAAGGCTATCAAGGCTGCATC
>gi_383561232_dbj_HX147385.1_
TCTTAGGGTGTCCTTCGACTGCATATAGCTAGAGACCATAATAAGAATAC
GCGCTAACATGACCGTCCCAAACCATCCATCCACACCAGCACAATCACCT
CGCCACCAGATACAAAACCATGCCTACGGTAATATCCACACCAAACGTCT
GACCCGTGCACAACACAACCAACATAAAAGCTCCTTCCCCCTGAGCAGTT
CAATGGGAAAATAATGCAACTGCATCCACCAAATTCTACTGCTGCTTGCA
CTCAGTCGGTTGCTCGGCGTTCCCTTGTGCGCCACCCTTTGAAGGTCCCT
TCGGTTTGCCCGCCACCTTCTTTGTTGGCTTGTTTAGCTCTTCCTCGTCA
TCGTCCTCATCCTCATCATCGTCCTCATCCTCATCATCTTCTTCATCATC
ATCATCATCATCCTCATCGTCGTCATCCTCGTCACGCCGTCCCAATCCTC
GATCTGTTCTCAGACCCTCCTCCGTCCGTCGCAGCTCCAGATTTCCTTCC
CCATGGCTCCGATCAAGATCGGTATCAACGGTTTCGGCCGGATCGGCAGG
CTTGTGGCCAGGGTTGCGCTCCAGAGCCCCGATGTCGAGCTCGTCGCCGT
CAACGACCCCTTCATCACCACCGACTACATGACCTACATGTTCAAGTATG
ACACTGTCCACGGACAGTGGAAGCACCATGAAGTTAAGGTGAAGGACTCC
AAGACCCTTCTCTTCGGTGAGAA
>gi_383562902_dbj_HX152911.1_
TGATGACTCGCGCTTACTAGGCATTCCTCGTTGAAGACCAACAATTGCAA
TGATCTATCCCCATCACGATGAAATTTCCCAAGATTACCCGGGCCTGTCG
GCCAAGGCTATATACTCGTTGAATACATCAGTGTAGCGCGCGTGCGGCCC
AGAACATCTAAGGGCATCACAGACCTGTTATTGCCTCAAACTTCCGTCGC
CTAAACGGCGATAGTCCCTCTAAGAAGCTAGCTGCGGAGGGATGGCTCCG
CATAGCTAGTTAGCAGGCTGAGGTCTCGTTCGTTAACGGAATTAACCAGA
CAAATCGCTCCACCAACTAAGAACGGCCATGCACCACCACCCATAGAATC
AAGAAAGAGCTCTCAGTCTGTCAATCCTTGCTATGTCTGGACCTGGTAAC
CCCAGCCAACCTCCCATCTCCGTCTCGCGTCGCGGCGGCAGTTCCACTCC
CTCGCCATGGGCAAGATTAAGATCGGAATCAACGGTTTCGGAAGGATCGG
GAGGCTCGTCGCCAGGGTAGCCCTCCAGAGCGACGATGTCGAGCTCGTCG
CCGTCAACGACCCCTTCATCACCACCGAGTACATGACCTACATGTTCAAG
TACGACACCGTTCACGGCCACTGGAAGCACAGTGACATCAAGCTCAAGGA
CGACAAGACTCTGCTCTTTGGCGAGAAGCCAGTTACCGTCTTCGGCGTCA
GGAACCCTG
>gi_383568300_dbj_HX125432.1_
TGTCCAGGCCCCCAGGGCCTCCGTCCGCATGGAGGTTGTGGCGCAGAAGA
AGATCCGCGTCGCCATCAACGGCTTCGGCCGCATTGGCCGCAACTTCCTG
CGCTGCTGGGAGGGCAGGCAGAACACCCTGCTGGACGTCGTCGCCGTGAA
CGACTCCGGCGGTGTCAAGCAGGCCAGCCACCTGCTGAAGTATGACTCCA
TCCTGGGCACCTTCAACGCCGACGTGAAGGTCGTGGACGAGAACACCATC
TCCGTCAACGGCAAGAACATCCGCATTGTGTCCAGCCGCGACCCCCTGGC
CCTGCCCTGGAAGGACCTGAACATCGACCTGGTCATCGAGGGCACCGGTG
TCTTCATTGACCAGAAGGGCGCTGGCAAGCACATCACCGCTGGTGCCAAG
AAGGTGCTGATCACCGCCCCCGCCAAGGAGAAGGAGATCCCCACCTTCGT
GTGCGGTGTCAACGCCGAGGACTACAAGCACGAGTACCCCATCATCTCCA
ACGCCTCGTGCACCACCATGACCACCACCCACTCCTACACCGGTGACCAG
CGCCTGCTGGACGCCTCCCACCGCGACCTGCGCCGTGCCCGTGCCGCGTG
CCTGAACATCGTGCCCACCTCCACCGGTGCCGCCAAGGCCGTGTCCCTGG
TGCTGCCCTCCATGAAGGGCAAGCTGAACGGCATTGCCCTGCGTGTGCCC
ACCCCCAACGTGTCCATCGTTGATCTGGTCGTGCA
>gi_383570845_dbj_HX194333.1_
TATGTTTCTGCGCATACTGGGTATGAGGATCTTGTGCGGCAATGTGGTTT
CTCATCTGGTCATCCACATACAGCTTTAATTCCAGGACTTCATCATCCAC
GTATTTACGGGTTGCCAGCCCATCCCCGTCTCGCGTCGCAGCGGCAGTTC
CACTCCCTCGCCATGGGCAAGATTAAGATCGGAATCAACGGTTTCGGAAG
GATCGGGAGGCTCGTCGCCAGGGTCGCCCTCCAGAGCGACGATGTCGAGC
TCGTCGCCGTCAACGACCCCTTTATCACCACCGAGTACATGACCTACATG
TTCAAGTACGACACCGTTCACGGCCACTGGAAGCACAGTGACATCAAGCT
CAAGGACGACAAGACGCTGCTCTTTGGCGAGAAGCCAGTTACCGTCTTCG
GCGTCAGGAACCCTGAGGAGATCCCGTGGGGTGAGGCTGGTGCCGATTAC
GTTGTGGAGTCCACCGGTGTCTTCACTGACAAGGACAAGGCCGCTGCTCA
CTTGAAGGGTGGTGCCAAGAAGGTGGTCATCTCTGCCCCAAGCAAAGATG
CCCCTATGTTTGTGGTTGGTGTCAATGAGGACAAGTACACCTCAGACGTT
AACATTGTCTCAAATGCTAGCTGCACCACTAACTGCCTTGCTCCCCTAGC
AAAGATCATTAATGACAACTTCGGTATTATTGAGGGTTTGATGACCACTG
TTCATGCCATCACTGCCACACAGAAG
>gi_383577739_dbj_HX156799.1_
CTTCACAAACCACAACCAAAAAAGAGTACTTGATTAGCAACTCCATTACA
GATACTAGTTGATGCGGAAAACAGAAGGTAACTCATGTCCAACTAACATG
AACCAGGCGTCGTCTGGCGACGCCATCCACATTTATTCTTCGCATAGACA
AAGCAGGGACACCTCTGACTATGAAATACGAATGCCCCCGACTGTCCCTA
TTAATCATTACTCCGATCCCGAAGGCCAACACAATAGGACCGGAATCCTA
TGATGTTATCCCATGCTAATGTATCCAGAGCGATGGCTTGCTTTGAGCAC
TCTAATTTCTTCAAAGTAACGATGCCGGAAACACGACCCGGCCAATTAAG
GCTAGGAGCGCGATGCCGGCCGAAGGGTCGAGTAGGTCGGTGCTCGCCGT
GAGGCGGACCGGCCGACCCGGCCCAAGGTCCAACTACGAGCTTTTTAACT
GCAACAACTTAAATATACGCTATTGGAGCTGGAATTACCGCGGCTGCTGG
CACCAGACTTGCCCTCCAATGGATCCTCGTTAAGGGATTTAGATTGTACT
CATTCCAATTACCAGACACTAATGCGCCCGGTATTGTTATTTATTGTCAC
TACCTCCCCGTGTCAGGATTGGGTAATTTGCGCGCCTGCTGCCTTCCTTG
GATGTGGTAGCCGTTTCTCAGGCTCCCTCTCCGGAATCGAACCCTAATTC
TCCGTCACCCGTCACCACCATGGTAGGCCCCTATCCTACCATCGAAAGTT
GATAGGGCAG
>gi_383608717_dbj_HX255300.1_
GAATAACCATATTGCAATAAACATGATCCAATCATATTCATGCTCAACGC
AAACACTAAATAACATTTATTTTAGGTTCAACACTAATTCCGAAAGTATA
GGGAGTGTGCGATGATGATCATATCAATCTTGGAACCACTTCCAATACAC
ATCGTCACTTCACCCTTAACTAGTCTCTATTCATTCTGCAACTCCCGTTT
CAAGTTACTACTCTTAGCAACTGAACCAGTATCAAATACCGAGGGGTTGC
TATAAACACTAGTAAAGTACACATCAATAACATGTATATCAAATATAGCT
TTGTTCACTTTGCCATCCTTCTTATCCACCAAATACTTTGGGCAGTTCCG
CTTCCAGTGACCAGTCCCTTTGCAGTAGAAGCACTCAGTTTCAGGCTTAG
GTCTAGACTTGGGCTTTTTCACTTAAGCAGCAACTTGCTTGCCGTTCTTC
TTGAAGTTCCCCTTTCTTCCCCTTGTCCCTTTACTTGAAACTAGTGGTCT
TGTTAACCATCAACACTTGATGCTCTTTCTTGATTTCTATCTTCGTCGAT
TTTAGCATCGCGAAGAGCTCGGGAATTACTTTCATCATCCCTTGCATATT
ATAGTTCATCACGAAGTTCTAGTAACTTGGTGAT
>gi_383656174_dbj_HX078851.1_
ATGCAGACGTTATGAACGTTTGGCTAGCTCAATATGATGACTACTTGATA
GTTTAGTGCACCATGATTAACGGCTTAGAATCGGGACTTCAAAGACGTTT
TTGAACGTCATGGACCATATGAGATGTTCCAGGAGTTGAAGTTAATATTT
CAAGCAAATACCCGAGTTGAGAGATATGAAGTCTCCAACAAGTTCTATGG
CTAAAAGATGGAGGAGAATCGCTCAACTAGTGAGCAAATACTTAGATTGT
CTGAGTACTACAATCGCTTGAATCAAGTGGGAGTTAATCTTCCAGATAAG
ATAGTGATTGACAGAGTTCTCTAGTCACCATCACCAAGTTACTGGAACTT
CGTGATGAACTATAATGCAAGGGATGACGAAAATGATTCCTGAGCTCTTC
GTGATGCTGAAATCAACGAAGGTAGAAATCAAGAAAGAGCATCAAGTGTT
GATGATTGACAAGACCACTAGTTTCAAGAAAAGGGCAAAGGAAAGAAAGG
GAACTTCAACTAGAATGACAAGAAAGTTGTCACTCCCACGAAGAAGCCCA
AAGATGAACCAAAGCCTGAAACTGAGTGCTTACACT
>gi_383656189_dbj_HX078866.1_
CACACATCGTCACTGCACCCTCAACTAGTTTCTGTTTATTCTGTAACTCC
TGTTTCGAGTTACTAATCTTTAGCAACCGAACAAGTATTAAATACTCAGG
GGTTACTATAAACACTAGTAAGGTACACATCAATAACCTGTATATCAAAT
ATACCCTTGTTCAGTTTGCCATCCTTCTTATCCACCAAATATTCAGGGTA
TTTCCGTTTCCAGTGACCATTTCCTTTGCAGTGTAAGCACTCAGTTTCAG
GCTTTGGTTCATCTTTGGGCTTCTTCGTGGGAGTGACAACTTTCTTGTCA
TTCTAGTTGAAGTTCCCTTTCTTTCCTTTGCCCTTTTCTTGAAACTAGTG
GTCTTGTCAATCATCAACACTTGATGCTCTTTCTTGATTTCTACCTTCGT
TGATTTCAGCATCACGAAGAGCTCAGGAATCATTTTCGTCATCCCTTGCA
TTATAGTTCATCACGAAGTTCCAGTAACTTGGTGATGGTGACTAGAGAAC
TCTGTCAATCACTATCTTATCTGGAAGATTAACTCCCACTTGATTCAAGC
GATTGTAGTACTC
>gi_383659627_dbj_HX086057.1_
ATTTGATTCTCAGAAGAAGAGGCTTTGAACACTCCTCTGGGGCAAACCAC
TCTCCCCTATATCTTCATGCCTCTCATTTACTTGGTGCTGTGCATGTGAC
GGATGAGGTCGACAACGCGGGTGCTGTATCCCCACTCATTGTCGTACCAG
GAGACAAGCTTGACAAAGTTGTCGTTCAGGGCAATCCCGGCCTTGGCATC
AAAGATGCTGGACCTGTTGTCACCCTGGAAGTCAGTGGAAACAAGGTCCT
CATCAACGTAACCCAAAATGCCCTTGACGTTTCCCTCAGACTCTTCCTTG
ATGGCAGCCTTAATCTGATCATAGGTTGCTAGCTTCGCAAGTCTAACAGT
CAGATCCTCATGGTGCATCTCGAAGCCCTTGTATATTTGTACAACCTATC
AAGAACAAAGTTGTGAATTAATCTCTTCGTATTGATGCCCTCATCACCAA
GCCCACTATCACTGATGCCTTCTCTTCCGGCACTATAAGTAGTGTGATCA
TTTTAGAAATATGACCAGTTATATTCTACTTGTATCTATCTCTATCTTGC
AGTTCCACTGCTCACTATCGTGGTTGCACTCCTCATGTC
>gi_383669973_dbj_HX103676.1_
CGCCACTCCAGGGGGGCATGCTGGAGTTCTCCGGGCTGAGGAGCTCGTCG
TCGCTGCCGCTCCGGCGGAATGCCACCTCCGACGACTTCATGTCCGCGGT
CTCCTTCAGGACATACGCGGTGAGCACCAGCGGCGGGTCGCGGAAGGCGC
CGACGGAGGCCAAGCTCAAGGTGGCGATCAACGGGTTCGGGCGCATCGGG
CGCAACTTCCTGCGGTGCTGGCACGGGCGCGGCCAAGGCCGTGGCGCTGG
TGCTCCCCAACCTCAAGGGCAAGCTCAACGGGATCGCGCTCCGGGTGCCC
ACCCCCAACGTGTCCGTCGTCGACCTCGTGGTGCAGGTCTCCAAGAAGAC
CCTCGCCGAGGAGGTGAACCAGGCGTTCCGCGACGCCGCCGCCAACGAGC
TCAAGGGCATCCTCGACGTCTGCGACGAGCCGCTCGTGTCCGTCGACTTC
CGGTGCTCCGACGTGTCCTCCACCATCGACGCGTCGCTCAGCATGGTCAT
GGGCGACGACATGGTCAAGGTCATCGCGTGGTACGACAACGAGTGGGGTT
ACTCCCAGAGGGTCGTCGACCTCGCCGACATCGTCGCCAACCAATGGAAG
TGAACGCCGGACGGCGGCGGCATTGCCCTGTGAAGTGACTCCTCTCGAAA
TTTTCCCCAGCCATCGTCACGGATGATCGATTCTTTGTAA
>gi_383685875_dbj_HX195575.1_
GCCTTTCTCGAGAGAGAAAACACATTGACCAAGACACGACGATAGCAGTA
TACATATTGTTGGCCGTATAGCACGACCCACACACAAGCATAGGCACCAT
GACTGCTCATCTCATCTGAGCTTTATTTTAGGCGGCACACCTCGTCTGAG
CCTGAAGCCCTGAACGGATCAGTGCTTCTTGCATGGCCCGCCGCAGGTGC
CATCGACGGTGCTCTTCATGTCGGCGGCAAGGACTACGCGTCTTCTGGGG
AGGTGCTGGGGGAGGCGATCGCCGAATCCATTGTTAGATTGATGGGCAAC
AGCGAGGAGGGCGACGCGGTACGAGAGAAGGCCAAGGACCTCGGCATGAA
GTCAAGGTGCGCGGTGGAGAACGGTGGATCTTCGTACAATGACGTGGGCA
GTCTGATGGACGAGTTGATGGCTCGTAGGCTGCCCGTAATGGGAGTTATC
ATAGGTAGTATCATGCATGCCAACTAAGCAATTTTGATGAAGTGGCATAG
AATTAAATGAAGAAAGAGAGGCTTCAGTATCTTACCATGATACCGTGTCA
TATTAAATGATGTGCTACTTTGTGTCAAAAAAAAAA
>gi_383689615_dbj_HX006141.1_
AGGGCGACTACGGCCATGAGGTCGCCAACATCATCAGCAACGCTTCCTGC
ACCACCAACTGCCTCGCGCCATTCGCCAAGGTCCTGGACGAGGAGTTCGG
AATCGTGAAGGGGACCATGACCACGACGCACTCGTACACGGGCGACCAGA
GGCTGCTGGACGCGTCCCACCGCGACCTGCGGAGGGCGAGGGCGGCGGCG
CTGAACATCGTGCCGACGAGCACGGGCGCCGCCAAGGCCGTCTCCCTGGT
GCTGCCGCAGCTCAAGGGCAAGCTCAACGGCATCGCGCTCCGCGTGCCCA
CGCCCAACGTCTCCGTGGTGGACCTCGTCATCAACACCGTCAAGACCGGC
ATCACCGCCGACGACGTGAACGCGGCGTTCCGCAACTTCCTCCGGTGCTG
GCACGGCCGCGAGAACTCCCCGCTCGAGGTCATCGTCATCAACGACAGCG
>gi_383719156_dbj_HX069758.1_
TTGATGAGCCTGACTGCCAGAGAATGGAAGAAGCAAGATGTGCTCAATTA
CCATGTTTCGACCGGATCGGCAGGCTTGTGGCCAGGGTTGCGCTCCAGAG
CCTTGATGTCGAGCTCGTCGCCGTCAACGACCCCTTCATCACCACCGACT
ACATGACCTACATGTTCAAGTATGACACTGTCAACGGATAGTGGAAGCAC
CATGAAGTTAAGGTGAAGGACTCCAAGACCCTTCTCATCGGTGAGAAGGA
GGTTGCTATGTTTGGCTGCAGATCCCATGGGCTGCTGCTGGTGCTGAGTA
CGTTGTTGAGTCCACCGGTGTTTTCACTGACAAGGACAAGGGTGGTGCCA
AGAAGGTCATCATTTCTGCTCCCAGCAAGGATGCTCCCATGTTTGTCTGT
AGTGTCAATGAGAAGGAATACAAATCTGACATCGACATTTTATCCAACGC
TAGCTGCACCACTAACTGCCTTGCTCCTCTTGCTAAGGTTATCAATGACA
GGTTTGGCATCGTTGAGGGTTTGATGACCACAGTTCATGCCATGACTGCA
ACCCGGAAGACTATTGATGGTCCTTCCAGCAAGTACTTGAGAGGTGGAAG
GGCTGCCAGCTTCAACATCATTCCGAGCAGCACTTGTGCTGCAAAGGCTA
TTTTGTTTGATTTGATGGAGGGTTATGAAGGGAGCCAGTTCAAGAGATCA
TGTGCAAAATAGATAGATCCAGAAATTTTCATACCTAAAGGATGGTGCCT
TCCTGGTGCTCCTTGCTTACA
>gi_383729592_dbj_HX157397.1_
CCTCGTCGGCCACCGCCGCCGACGAGGCCTCCTATCGCCGGATACCCATC
CCCTAGGCACCGGCCCCTTCATCAATCTGAAACCCCCCTCCTCGCCCCCC
GTCGGCGGCAGTTCCACTCCCTCGCCATGGGCAAGATTAAGATCGGAATC
AACGGTTTCGGAAGGATCGGGAGGCTCGTCGCCAGGGTCGCCCTCCAGAG
CGACGATGTCGAGCTCGTCGCCGTCAACGACCCCTTCATCACCACCGAGT
ACATGACCTACATGTTCAAGTACGACACCGTTCACGGCCACTGGAAGCAC
AGCGACATCAAGCTCAAGGACGACAAGACTCTGCTCTTTGGCGAGAAGCC
AGTTACCGTCTTTGGCGTCAGGAACCCTGAGGAGATCCCGTGGGGTGAGG
CTGGTGCCGATTACGTTGTGGAGTCCACCGGTGTCTTCACTGACAAGGAC
AAGGCCGCTGCTCACTTGAAGGGTGGTGCCAAGAAGGTGGTCATCTCTGC
CCCAAGCAAAGATGCCCCTATGTTTGTGGTTGGTGTCAATGAGGACAAGT
ACACCTCAGACGTTAACATTGTCTCAAATGCTAGCTGCACCACTAACTGC
CTTGCTCCCCTAGCTAAGATCATTAATGACAACTTCGGTATTATTGAGGG
TTTGATGACCACTGTTCATGCCATCACTGCCACACAGAAGACCGTTGATG
GTCCCTCGAGCAAGGACTGGAG
>gi_383732581_dbj_HX150634.1_
CGCCTCCCCCTACCCCGGACTCCGCTCGCCCTTCGACTCCGCCGCCGACG
CCTCCCTCCCGCAGCAGCCACTGAACCGTGGAGCCTCGAGCGATGCTGCT
GCCTTCCTGCCCGCTACATGCTCGAGGAAATGCCTTGGATGTGCAGATCC
CAAGAAACGCTAGGATTAGGCGCTCTGCGGGGTCCCTTTTAGCTCAGCAA
ACCTCCCATCTCCGTCTAGCGTCGGCGGCAGTTCCACTCCCTCGCCATGG
GCAAGATTAAGATCGGAATCAACGGTTTCGGAAGGATCGGGAGGCTCGTC
GCCAGGGTCGCCCTCCAGAGCGACGATGTCGAGCTCGTCGCCGTCAACGA
CCCCTTCATCACCACCGAGTACATGACCTACATGTTCAAGTACGACACCG
TTCACGGCCACTGGAAGCACAGCGACATCAAGCTCAAGGACGACAAGACT
CTGCTCTTTGGCGAGAAGCCAGTTACCGTCTTTGGCGTCAGGAACCCTGA
GGAGATCCCGTGGGGTGAGGCTGGTGCCGATTACGTTGTGGAGTCCACCG
GTGTCTTCACTGACAAGGACAAGGCCGCTGCTCACTTGAAGGGTGGTGCC
AAGAAGGTGGTCATCTCTGCCCCAAGCAAAGATGCCCCTATGTTTGTGGT
TGGTGTCAATGAGGACAAGTACACCTCAGACGTTAACATTGTCTCAAATG
CTAGCTGCACCACTAACTGCCTTGCTCCCCTAGCTAAGATCATTAATGAC
AACTTCG
>gi_383734272_dbj_HX128369.1_
GCCGCCGTCAAGATGGAGGTGCTGGCGCAGAAGAAGCTGCGCGTTGCCAT
CAACGGCTTCGGCCGCATTGGCCGCAACTTCCTGCGCTGCTGGGAGGGCC
GCAAGAACACCCTGCTGGACGTTGTTGCCATCAACGACTCTGGCGGTGTC
AAGCAGGCCTCCCACCTGCTGAAGTACGACTCCATCCTGGGCACCTTCAA
CGCTGACGTCAAGGTTGTGGACGACTCCACCATCTCCGTCAACGGCAAGA
GCATCCGCATCGTGTCCAGCCGCGACCCCCTGGCCCTGCCCTGGAAGGAC
CTGGACATTGATCTGGTCATTGAGGGCACCGGTGTCTTCATTGACCAGAA
GGGCGCCGGCAAGCACATCACTGCTGGTGCCAAGAAGGTGCTGATCACCG
CTCCGGCCAAGGAGAAGGAGATCCCCACCTTTGTGTGCGGTGTCAACGCC
CAGGACTACAAGCACGAGTACCCCATCATCTCCAACGCCTCGTGCACCAC
CAACTGCATGGCCCCCTTCGTCAAGGTCCTGGAGGAGAAGTTCGGCATCA
TCAAGGGCACCATGACCACCACCCACTCCTACACCGGTGACCAGCGCCTG
CTGGACGCCTCCCACCGCGACCTGCGCCGCGCCCGCGCCGCCGCGATGAA
CATCGTGCCCACCTCCACTGGTGCCGCCAAGGCCGTGTCCCTGGTGCTGC
CCTCCGTCAAGGGCAAGCTGAACGGCATTGCCCTGCGCGTGCCCACCCCC
AACGTTTCCATCGT
>gi_383734296_dbj_HX128393.1_
CTCCCAGGCCCTCCGGTGTCGTGATGACTGGTTCAGGATACAAAAAGGGG
AAGGTGATGGATACCGCTAGCGGAAAATTAAGGCTCAGAGCAGGGCAGCG
CCTGTTCCAGGCAGTGCGCTTACGCCTCCCACTTCTGGGCGCAGATCTCA
GCCAGGTCGACCACACGCTGGGAGTAGCCCCACTCGTTGTCGTACCAGGC
AACAACCTTGACCATGTCGTCGCCCATGACCATGGTCAGGGAGGCGTCGA
TGGTGGAGGACACGTCGGAGCAGCGGAAGTCCACGGACACCAGGGGCTCC
TCGGTGACGGCCAGAATGCCCTTCATGGGGCCGGCGGCGGCCTCACGGAA
GGCGTTGTTGACCTCCTCGGCGAAGGTCTTCTTCTCGACCTGCACGACCA
GATCAACGATGGAAACGTTGGGGGTGGGCACGCGCAGGGCAATGCCGTTC
AGCTTGCCCTTGACGGAGGGCAGCACCAGGGACACGGCCTTGGCGGCACC
AGTGGAGGTGGGCACGATGTTCATCGCGGCGGCGCGGGCGCGGCGCAGGT
CGCGGTGGGAGGCGTCCAGCAGGCGCTGGTCACCGGTGTAGGAGTGGGTG
GTGGTCATGGTGCCCTTGATGATGCCGAACTTCTCCTCCAGGACCTTGAC
GAAGGGGGCCATGCAGTTGGTGGTGCACGAGGCGTTGGAGATGATGGGGT
ACTCGTGCTTGTAGTCCTGGGCGTTGACACCGCACACAAAGGTGGGGATC
TCCTTCTCCTTGGCCGGAGCGGTGATCAGCACCTTCTTGGCACCAGCAGT
GATGTGCTTGCCGGCGCCCTTCT
>gi_383736352_dbj_HX155389.1_
CCCGCCCGCCCGCCCACGCCGCCGTCCCCTCCCCCTCTCCCTCTCCGCCT
CCCTCCGTCCAACCGCAGCCCGCTCCCCCGGCCGGCGCCGGCGGCACCTC
ATGGCGTCGCTCTCCCTCTCCCTCCGCGCCAACGCCTCCGCCTCCCCGGC
CGCCGCCGGATCCCGCGCCGCCGCCTCAATCAAGGCGTCGTGGGTGAGGA
GCAAGGTTACCTGCAGCTTACCATCCATCAGAGCTACCTCCTCGCCTGCT
AGAAGCATTGAGCCGGTAAGAGCCACGGCCACACAGGCGCCCCCTGCCAC
CCCTCAAACTTCTAGTGGGGAGAAAACAAAGGTCGGCATCAATGGTTTTG
GGCGGATTGGGAGGTTAGTTCTGAGAATTGCAATCGATAGAGATGATATT
GAAGTTGTGGCCGTCAATGATCCGTTTATCGATGCTAAATACATGGCCTA
CATGTTTAAGTATGATTCCACACACGGTCCATTCAAAGGAACCATAACAG
TTCTGGATGAGTCAACCTTGGAGATTAATGGGAAGAAAGTCTCAGTTACA
AGCAAAAGGGACCCCTCAGATATCCCTTGGGGTAACTTTGGAGCTGAATA
TGTTGTTGAATCATCTGGTGTTTTTACAACAGTTGAGAAAGCTTCAGCAC
ATTTGAAGGGGGGTGCGAAGAAAGTGGTGATATCGGCTCCGTCAGCGGAT
GCTCCCATGTTTGTGGTTGGAGTAAATGAGAAGAATTACAACCCTAGCAT
GGATGTTGTCTCTAATGCTAGTTGTACCACCAACTGTCTTGCTCCTGTTG
CCAAGGTTGTCCA
>gi_383746463_dbj_HX138221.1_
TCCCATCTCCGTCTCGCGTCGCGGCGGCAGTTCCACTCCCTCGCCATGGG
CAAGATTAAGATCGGAATCAACGGTTTCGGAAGGATCGGGAGGCTCGTCG
CCAGGGTAGCCCTCCAGAGCGACGATGTCGAGCTCGTCGCCGTCAACGAC
CCCTTCATCACCACCGAGTACATGACCTACATGTTCAAGTACGACACCGT
TCACGGCCACTGGAAGCACAGTGACATCAAGCTCAAGGACGACAAGACTC
TGCTCTTTGGCGAGAAGCCAGTTACCGTCTTCGGCGTCAGGAACCCTGAG
GAGATCCCGTGGGGTGAGGCTGGTGCCGATTACGTTGTGGAGTCCACCGG
TGTCTTCACTGACAAGGACAAGGCCGCTGCTCACTTGAAGGGTGGTGCCA
AGAAGGTGGTCATCTCTGCCCCTAGCTAAGATCATTAATGACAACTTCGG
TATTATTGAGGGTTTGATGACCACTGTTCATGCCATCACTGCCACACAGA
AGACCGTTGATGGTCCCTCGAGCAAGGACTGGAGAGGTGGCAGGGCCGCA
AGCTTTAACATCATTCCCAGCAGCACTGGTGCTGCTAAGGCTGTTGGTAA
GGTTCTTCCTGAGCTGAATGGCAAGCTTACCGGTATGTCTTTCCGGGTTC
CCACTGTGGATGTGTCAGTTGTTGATCTCACTGTTAGAACCGAGA
>gi_38970623_gb_CK152017.1_
AACAGCTAGTGCGATGATTACGCCACGCTATTTATGTGACACTATAGAAT
ACTCAAGCTATGCATCCAACGCGTTGGGAGCTCTCCCATATGGTCGACCT
GCAGGCGGCCGCACTAGTGATTCGTGGTCGCGGCCGAGGTTCCAGATTTC
CTTCCCCATGGCTCCGATCAAGATCGGCATCAATGGTTTCGGCCGGATCG
GCAGGCTTGTGGCCAGGGTTGCGCTCCAGAGCCCCGATGTCAAGCTCGTC
GCCGTTAACGACCCCTTCATCACCACCGACTACATGACCTACATGTTCAA
GTATGACACTGTCCACGGACAGTGGAAGCACCATGAAGTTAAGGTGAAGG
ACTCCAAGACCCTTCTCTTCGGTGAGAAGGAGGTTGCGGTGTTTGGCTGC
AGGAACCCAGAGGAGATCCCATGGGCTGCTGCTGGTGCTGAGTACGTTGT
TGAGTCCACCGGTGTTTTCACTGACAAGGACAAGGCTGCAGCTCACATTA
AGGGTGGTGCCAAGAAGGTCATCATTTCTGCTTCCAGCAAGGATGCTCCC
ATGTNTGTCTGTGGTGTCAATGAGAAGGAATACAAGTCTGACATCGACAT
TGTCTCCAACGCTAGCTGCACCACTAACTGCCTTGCTCCTCTTGCTAAGG
TTATCAATGACAGGTTTGGCATTGTTGAGGGTTTGATGACCACAGTTCAT
GCCATGACTGCAACCCAGAAGACTGTTGATGGTCCTTTCCAGCAGGACTG
GAGAGGTGGAAGGGGCTGCAGCTTCAACATCATTCCCAGCAGCACTGGTG
CCGCAAAGGCTGTTGGCANGGTGCTCCCAGAGCTTACGGGAAAGTTGACT
GGAATGGCCTTCCGTGTTCCACTGTTGATG
>gi_38970816_gb_CK152112.1_
ACCCGCTAGGTAGATGATTACGCCACGCTATTTATGTGACACTATAGAAT
ACTCAAGCTATGCATCCAACGCGTTGGGAGCTCTCCCATATGGTCGACCT
GCAGGCGGCCGCACTAGTGATTAGCGTGGTCGCGGCCGAGGTGGAACCCT
GAGGAGATCCCGTGGGGTGAGGCTGGTGCCGATTACGTTGTGGAGTCCAC
CGGTGTCTTCACTGACAAGGACAAGGCCGCTGCTCACTTGAAGGGTGGTG
CCAAGAAGGTGGTCATCTCTGCCCCAAGCAAAGATGCCCCTATGTTTGTG
GTTGGTGTCAATGAGGACAAGTACACCTCAGACGTTAACATTGTCTCAAA
TGCTAGCTGCACCACTAACTGCCTTGCTCCCCTAGCTAAGATCATTAATG
ACAACTTCGGTATTATTGAGGGTTTGATGACCACTGTTCATGCCATCACT
GCCACACAGAAGACCGTTGATGGTCCCTCGAGCAAGGACTGGAGAGGTGG
CAGGGCCGCAAGCTTTAACATCATTCCCAGCAGCACTGGTGCTGCCAAGG
CTGTTGGTAAGGTTCTTCCTGAGCTGAATGGCANGCTTACGGGTATGTCT
TTCCGGGTTCCCACTGTGGATGTGTCAGTTGTTGATCTCACTGTTAGAAC
CGAGAAGGCTGCATCATATGATGACATTCAGAAGGCTATCAAGGCTGCAT
CCGANGGAAAACTCAAGGGGATCATGGGGTTACGTCGAGGAGGATTTGGT
CTCCACTGATTTTGTCGGTGACAGCAGGTCGAGCATCTTTGATGGCAAGG
CTGGGATTGGTCTGAACGACCACCTCCTCCAGCTTGTCTCTTGGTATGAA
CACGAGGGGGGTACAGCAAC
>gi_38970822_gb_CK152115.1_
AGCTGCTAGTTAGGTGATTACGCCACGCTATTTATAGTGACACTATAGAA
TACTCAAGCTATGCATCCAACGCGTTGGGAGCTCTCCCATATGGTCGACC
TGCAGGCGGCCGCACTAGTGATTAGCGTGGTCGCGGCCGAGGTAGTTCAA
GCAAGTACATAATACCACCAAAATGTGACCAACCATCAGGATACCTCCAA
TAAAAGGTTTTTAGCTGACATAATTCCATACAAAAATTTATTCTCAGAAG
AAGAGGCTTTGAACACTCCTCTGGGGCAAACCACTCTCCCCTGTATCTTC
ATGCCTCTCATTTACTTGGTGCTGTGCATGTGACGGATGAGGTCGACCAC
GCGGGTGCTGTATCCCCACTCGTTGTCGTACCAGGAGACAAGCTTGACAA
AGTTGTCGTTCAGAGCAATCCCGGCCTTGGCATCGAAGATGCTGGACCTG
TTGTCACCCTGAAAGTCAGTGGAAACAAGGTCCTCATCAACGTAACCCAA
AATGCCCTTGAGGTTTCCCTCAGACTCCTCCTTGATAGCAGCCTTAATCT
GATCATAGGTTGCTGGCTTCGCAAGTCTAACAGTCAGATCAACAACAGAA
ACATCAACAGTGGGAACACGGAAGGCCATTCCAGTCAACTTTCCGTTAAG
CTCTGGGAGCACCTTGCCAACAGCCTTTGCGGCACCAGTGCTGCTTGGAA
TGATGTTGAAGCTGGCAGCCCTTCCACCTCTCCAGTCCTTGCTGGAAGGG
ACCATCACAGTCTTCTGGGTTGCAGTCATGGCATGAACTGTGGTCATCGA
ACCCTCNNACATGCCAAACTGTCATTGATAACCTTAGCCAGAGAGCACGG
CAGTTAGTGGTGCA
>gi_38971048_gb_CK152226.1_
NAACCGCTATGTGCGTTGATTACGCCAACCTATTTAGGTGACACTATAGA
ATACTCAAGCTATGCATCCAACGCGTTGGGAGCTCTCCCATATGGTCGAC
CTGCAGGCGGCCGCACTAGTGATTAGCGTGGTCGCGGCCGAGGTGATGAG
CGAAAATGACTCATGATTTAGTTCAAGCAAGTACATAATACCACCAAAAT
GTGACCAACCATCAGGATACATCCAATAAAAGGTTTTTAGCTGACATAAT
TCCATACAAAAATTTATTCTCAGAAGAAGAGGCTTTGAACACTCCTCTGG
GGCAAACCACTCTCCCCTGTATCTTCATGCCTCTCATTTACTTGGTGCTG
TGCGTGTGACGGATGAGGTCGACCACGCGGGTGCTGTATCCCCACTCGTT
GTCGTACCAGGAGACAAGCTTGACAAAGTGGTCGTTCAGAGCAATCCCGG
CCTTGGCATCGAAGATGCTGGACCTGTTGTCACCCTGAAAGTCAGTGGAA
ACAAGGTCCTCATNCACGTAACCCAAAATGCCCTTGAGGGTTCCCTCAGA
CTCCTCCTTGATAGCAGCCTTTATCTGATCATAGGTTGCTTGGCTCGGCA
GTCTAACAGTCAGATCCACCACAGAAACATCACCAGTGGGAACACGGAAG
GGCATTCCAGTCCACTTTTCCGTTAAGCTCTGGGAGCACTTGGCCACCGG
CCTTTGCCGGCACAGTGCTGCTTGGAATGATGTTGAAACCTTGCAGCCCT
TCACCTCTCCAGTCCTTGCTGGAAGGGGCCTCACACAGCTTCCGGGTTGC
CATCATGGCTTGAACCGGGGCCCTCAAACCCTCAAAATTGCCAACCCTGT
CCTTGTTAACCTTACCAAGAAGAGCCAGGGCANTTATGGTGGCCCCTACG
GTTGGGGGCAATTGTCTTTCTTACT
>gi_38971502_gb_CK152450.1_
CACCAGCTATTGTCGTTGATTACGCCCAGCTATTTATGGTGACACTATAG
AATACTCAAGCTATGCATCCAACGCGTTGGGAGCTCTCCCATATGGTCGA
CCTGCAGGCGGCCGCACTAGTGATTTCGAGCGGCCGCCCGGGCAGGTCTG
CAGGAACCCTGAGGAGATCCCATGGGCTGCTGCTGGTGCTGAGTACGTTG
TTGAGTCCACCGGTGTTTTCACCGACAAGGACAAGGCTGCAGCTCACATT
AAGGGTGGTGCCAAGAAGGTCATCATTTCTGCTCCCAGCAAGGATGCTCC
CATGTTTGTCTGTGGTGTCAATGAGAAGGAATACAAGTCTGACATCGACA
TTGTCTCCAACGCTAGCTGCACCACTAACTGCCTTGCTCCTCTTGCTAAG
GTTATCAATGACAGGTTTGGCATTGTTGAGGGTTTGATGACCACAGTTCA
TGCCATGACTGCAACCCAGAAGACTGTTGATGGTCCTTCCAGCAAGGACT
GGAGAGGTGGAAGGGCTGCCAGCTTCAACATCATTCCAAGCAGCACTGGT
GCCGCAAAGGCTGTTGGCAAGGTGCTCCCAGAGCTTAACGGAAAGTTGAC
TGGAATGGCCTTCCGTGTNCCCACTGTTGATGTTTCTGTTGTTGATCTGA
CTGTTAGACTTGCGAAGCCCAGCACCTATAATCAGATTNAGGCGGCTATC
AGGGAGGAGTCTGAGGGAGACACCTCAGGGGCATTTTGGGGTTTACGTTG
ATGAGGACTTGNNTTCACTGACTTTCAGGGTGGACACAGGTCAGCATCTT
CGATGCCANGGCCGGGNATTGCTCTGACGACACTTTGTCAAGCTGTCTCC
TGGTAC
>gi_38971548_gb_CK152474.1_
CCAACAGGCTATTTAGCATGATTACGCCAAGCTATTTATGTGACACTATA
GAATACTCAAGCTATGCATCCAACGCGTTGGGAGCTCTCCCATATGGTCG
ACCTGCAGGCGGCCGCACTAGTGATTAGCGTGGTCGCGGCCGAGGTCACT
GACTTCCAGGGTGACAACAGGTCCAGCATCTTTGATGCCAAGGCCGGGAT
TGCTCTGAACGACAACTTTGTCAAGCTTGTCTCCTGGTACGACAACGAGT
GGGGATACAGCACCCGTGTGGTCGACCTCATCCGTCACATGCACAGCTCC
AAGTAAATGAGAGGCATGAAGTTACTGGGGAGAGTGGTTTGCCCCAGAGG
AGTGTTCAAAGCCTTTCTTCTGAGAATAAATTTTTGTATGGAATTATGTC
AGCTAAAAACCTTTTATTGGATGTATCCTGATGGTTGGTTGGGCTTAGAG
CTCACATTTTGGTGGTATTATGTGTACTTGCTTGAACCAAAATCATGAGT
CATTTTCACTCATCTTCTTGAGTTATCCACTGCCCGGGCGGGTTATCCCC
CGGCATTGGGGGCGGGAACATGCACTGTCGGGCCCATTCCGCCTAAAGGG
GGTCGGATAAAATTACATGGCCGCGCGTTTACAACTTCGGGGTTGGAAAA
ACCTGGGGTTCCCAAATTTAATGCNTTTGAAAAANNCCNNNNNNNNNNAA
ATAAACCCCTGCCAACNCTGCNNNNNNNNTNNNNNNTCCNNNNNNNNNNN
NNNNNNNNNNNNNNNNNNCNNNNCNNNNNNNNNNNNNNNNNNNNTANNNN
NNNNNNNNNNNTGNNNCNNTGNNNTCNNNNTCNNNNCCCCTAANCCTCNG
CCTAGNCNNGCTAGCTCGCAGAGATCCCCCAACTC
>gi_38971589_gb_CK152494.1_
TAACCGCTACTGGCGATGATTACGCCAAGCTATTTATGTGACTCTATAGA
ATACTCAAGCTATGCATCCAACGCGTTCGGAGCTCTCCCATATGGTCGAC
CTGCAGGCGGCCGCACTAGTGATTCGAGCGGCCGCCCGGGCAGGTCAGAA
AGGGAGTTGAGTACTGGACTGAACGATTTATATATTCTTCACAAACCACA
ACCAAAAAAGAGTACTTGATTAGCAACTCCATTACAGATACTAGAGGTTG
ATGCGGAAAACAGAAGGTAACTCATGTCCAACTAACATGAACCAGGCGTC
GTCTGGCGACACCATCCACATTTATTCTTCGCATAGACAAAGCAGGGACA
CCTCTGACCAGGCGCCACAAACGAAAGCAGAACGCTCTACTGAGTCTTGG
CCATGTGGCGGATCAGGTCGACAACGCGGTTGCTGTAACCCCACTCGTTG
TCATACCACGAGACAAGCTTGACGAAGTGGTCGTTCAGAGCAATTCCAGC
CTTGGCATTCAAGATGCTCGACCTGCTGTCACCGACAAAATCAGTGGAGA
CCAAATCCTCCTCGACGTAACCCATGATCCCCTTGAGTTTTCCCTCGGAT
GCAGNCTTGATAGCCTTCTTGATGTCATCATATGATGCAGCCTTCTCGGT
TTCTACAGTGAGATCANNCACTGACACATCCACAGTGGGAACCCGGAAAG
ACATACCCGTAAGCTTGCCATTCAGCTCANGAAGAACTTACCCACAGCTG
GCAGCACAGTGCTGCTGGGATGATGTTAAGCTTGCGCCCTGCACTCTCAG
TCCTGCTCGAGGGACATCANNGGACTTGAGGGTCTTCTGGTTGCAGTGAT
GGCATGACAGTGGTCATCAACCCTCANTATACCGAAGTGGCATTTATGAT
CTTAGCTT
>gi_38971633_gb_CK152515.1_
CACCAGCTATGTACTTGATTACGCCCAGCTATTTATGTGACACTATAGAA
TACTCAAGCTATGCATCCAACGCGTTGGGAGCTCTCCCATATGGTCGACC
TGCAGGCGGCCGCACTAGTGATTTCGAGCGGCCGCCCGGGCAGGTCTGCA
GGAACCCTGAGGAGATCCCATGGGCTGCTGCTGGTGCTGAGTACGTTGTT
GAGTCCACCGGTGTTTTCACCGACAAGGACAAGGCTGCAGCTCACATTAA
GGGTGGTGCCAAGAAGGTCATCATTTCTGCTCCCAGCAAGGATGCTCCCA
TGTTTGTCTGTGGTGTCAATGAGAAGGAATACAAGTCTGACATCGACATT
GTCTCCAACGCTAGCTGCACCACTAACTGCCTTGCTCCTCTTGCTAAGGT
TATCAATGACAGGTTTGGCATTGTTGAGGGTTTGATGACCACAGTTCATG
CCATGACTGCAACCCAGAAGACTGTTGATGGTCCTTCCAGCAAGGACTGG
AGAGGTGGAAGGGCTGCCAGCTTCAACATCATTCCAAGCAGCACTGGTGC
CGCANAGGCTGTTGGCAAGGTGCTCCCAGAGCTTAACGGANAGTTGACTG
GAATGGCCTTCCGTGTTCCCACTGTTGATGTTTCTGTTGTTGATCTGACT
GTTAGACTTGCGAAGCCAGNCACCTATAATCAGATTAAGGCTGCTATCAG
GNAGGAGTCTGAGGGAAACCTCANGGGCATTTTGGGTTACGTTGATNAGG
ACCTTGTTCCACTGACTTTCAGGTGACACAGGTCAGCATCTCGATGCTAG
GACGGCGGGATGCTCTGAACGACACTTTGTCCAGCTGTCTCCTGGTACGA
CCACAGTGGGGATCAGCN
>gi_38971738_gb_CK152565.1_
CACCAGCTATGCGCTTGATTACGCCCAGCTATTTTGGTGACACTATAGAA
TACTCAAGCTATGCATCCAACGCGTTGGGAGCTCTCCCATATGGTCGACC
TGCAGGCGGCCGCACTAGTGATTAGCGTGGTCGCGGCCGAGGTTTTTGCA
AGAGACCGGAATGACATGTTATGGATAACTCAAGAAGATGAGTGAAAATG
ACTCATGATTTAGTTCAAGCAAGTACATAATACCACCACAATGTGAGCTC
TAAGCCCAACCAACCATCAGGATACATCCAATAAAAGGTTTTTAGCTGAC
ACAATTCCATACAAAAATTTATTCTCAGAAGAAAGGCTTTGAACACTCCT
CTGGGGCAAACCACTCTCCCCAGTAACTTCATGCCTCTCATTTACTTGGA
GCTGTGCATGTGACGGATGAGGTCGACCACACGGGTGCTGTATCCCCACT
CGTTGTCGTACCAGGAGACAAGCTTGACAAAGTTGTCGTTCAGAGCAATC
CCGGCCTTGGCATCAAAGATGCTGGACCTGTTGTCACCCTGGAAGTCAGT
GGAAACAAGGTCCTCATCCACGTAACCCAAAATGCCCTTGAGGTTTCCCT
CAGACTCCTCCTTGATAGCAGCCTTTATCTGATCATAGGTTGCTGGCTTC
GCAAGTCTAACAGTCAGATCAACAACAGAAACATTCACAGTAGGAACACG
GAAGGGCATTCCCAGTCACTTTCCCGTTNAGCTCTGGGAGCACCTTGCCC
ACAGCCTTTGCGGCACCAGTGCTGCTTGGAATGATGTTAAAGCTGGCAGC
CTTTCANCTCTCCAGGTCTTGCTGGAAGGGACATCAACAGTCTTCTGGGG
NGCAGTCATGGCATGAAA
>gi_38971777_gb_CK152585.1_
CACCAGCTATGAGATTGATTACGCCCAGCTATTTATGTGACACTATAGAA
TACTCAAGCTATGCATCCAACGCGTTGGGAGCTCTCCCATATGGTCGACC
TGCAGGCGGCCGCACTAGTGATTAGCGTGGTCGCGGCCGAGGTTTTAGTT
CAAGCAAGTACATAATACCACCAAAATGTGACCAACCATCAGGATACATC
CAATAAAAGGTTTTTAGCTGACATAATTCCATACAAAAATTTATTCTCAG
AAGAAGAGGCTTTGAACACTCCTCTGGGGCAAACCACTCTCCCCTGTATC
TTCATGCCTCTCATTTACTTGGTGCTGTGCATGTGACGGATGAGGTCGAC
CACGCGGGTGCTGTATCCCCACTCGTTGTCGTACCAGGAGACAAGCTTGA
CAAAGTTGTCGTTCAGAGCAATCCCGGCCTTGGCATCGAAGATGCTGGAC
CTGTTGTCACCCTGAAAGTCAGTGGAAACAAGGTCCTCATCAACGTAACC
CAAAATGCCCTTGAGGTTTCCCTCAGACTCCTCCTTGATAGCAGCCTTAA
TCTGATCATAGGTTGCTGGCTTCGCAAGTCTAACAGTCAGATCAACAACA
GGAACATCAACAGTGGGAACACGGAAGGCCATTCCAGTCAACTTTCCGTT
NAGCTCTGGGAGCACCTTGCCAACAGCCTTTGCGGCACCAGTGCTGCTTG
GAATGATGTTNAAGCTGGCAGCCCTTCCACCTCTCCAGTCCTTGCTGGAA
GGACCNATCACAGTCTTCTGGGTTGCAGTCATGGCATGAACTGGTGGTCA
TCAACCCCTCACATGCCCAACCTGTCATTGATNACCTTAGCNAGAGGAGC
AAGGCAGTTAGTGGTGCAC
>gi_38971880_gb_CK152635.1_
CACACGCTATTTAGATTGATTACGCCACGCTATTTATGTGACACTATAGA
ATACTCAAGCTATGCATCCAACGCGTTGGGAGCTCTCCCATATGGTCGAC
CTGCAGGCGGCCGCACTAGTGATTAGCGTGGTCGCGGCCGAGGTCTTTTT
TTTTTTTTTTTTTTTTTTTTTTTTTTTTTTGGACTGAACGATTTATATTT
TCTTCACAAACCACAACCAAAAAAGAGTACTTGATTTGCAACTCCATTAC
AGATACTAGTTGATGCGGAAAACAGAAGGTAACTCATGTCCAACTAACAT
GAACCAGGCGTCGTCTGGCGACACCTTCCACATTTATTCTTCGCATATAC
AAAGCAGGGACACCTCTGACCAGGCGCCACAAAGGAAAGCAGAGCACTCT
ACTGAGTCTTGGCCATGTGGCGGATCAGGTCGACCACGCGGTTGCTGTAA
CCCCATTCGTTGTCATACCACGAGACAAGCTTGACGAAATGGTCGTTCAG
AGCAATTCCAGCCTTGGCATCAAAGATGTTCGACCTGTTGTCACCACACA
TGTGTGTGGAGACCATATCCTCCTCAGCGTAACCCATGATCCCCTTGAGC
TTCCCCTCACATGCAGCTATGCTCNNNNNTTGATGTCCTCATATGATGCA
GCCTTCTCGGGTTCTACAGTGAGATCACCATGGNNCCATCCACAGTGGGG
ACCCGGTTCGACATACCGGTAAGCTTGCCATTCAGCTCAGGGAGAACTTT
TCAACCGGCTTTGGCAGCACCAGTTTTGGTGGGAATGTTTTTAAGGCTGG
GGGCCCTGCCACTTTTCCGGTCCTTGCTCCAAGGACTATCAGGTTTTTCT
TTTGGCATTAATGGCTGAACAGTGTCCTTCACCCTCTATATTCCAGAGTT
GTTTTTTG
>gi_38972142_gb_CK152765.1_
TGACCCGCCCTTGCGATTGATTACGCCACGCTATCTATAGTGATACTATA
GAATACTCAAGCTATGCATCCAACGCGTCGGGAGCTCTCCCTTATGGTCC
ACCTGCAGGCGGCCCGACTAGTGATTAGCGTGGTCGCGGCCGAGGTTTTA
GTTCAAGCAAGTACATAATACCACCAAAATGTGACCAACCATCAGGATAC
ATCCAATAAAAGGTTTTTAGCTGACATAATTCCATACAAAAATTTATTCT
CAGAAGAAGAGGCTTTGAACACTCCTCTGGGGCAAACCACTCGGGGCCTG
TATCTTCATGCCTCTCATTTACTTGGTGCTGTGCATGTGACGGATGAGGT
CGACCACGCGGGTGCTGTATCCCCACTCGTTGTCGTACCAGGAGACAAGC
TTGACAAAGTTGTCGTTCAGAGCAATCCCGGCCTTGGCATCGAAGATGCT
GGACCTGTTGTCACCCTGAAAGTCAGTGGAAACAAGGTCCTCATCAACGT
AACCCAAAATGCCCTTGAGGTTTCCCTCAGACTCCTCCTTGATAGCAGCC
TTAATCTGATCATAGGTTGCTGGCTTCGCAAGTCTAACAGTCAGATCAAC
AACAGGAACATCAACAGTGGGAACACGGAAGGGCATTCCCAGTCACTTTC
CGTTAAGCTCTGGGAGCACCTTGGCAACAGNCTTTGCGGCACCAGTGCTG
CTTGGAATGATGTTNAAGCTGGCAGCCCTTCCACCTCTCCAGGTCTTGCT
GGAAGGGACATCANCAGTCTTCTGGGTTGCAGTCATGGCATGAACTGTGG
TCATCAAACCCTCANNNCATGCCAACCTGTCATTGANTACCTTANCAAGA
GGAGCAGGGGCAGTAGTGGTGCAGCTAGCGTTGGAAACATGGGGATGTCA
GACTGG
>gi_38972359_gb_CK152872.1_
CACCAGCTATGTCGTTGATTACGCCACGCTATTTATGTGACACTATAGAA
TACTCAAGCTATGCATCCAACGCGTTGGGAGCTCTCCCATATGGTCGACC
TGCAGGCGGCCGGACTAGTGATTTCGAGCGGCCGCCCGGGCAGGTGTATT
ATTGAGGGTTTGATGACCACTGTTCATGCCATCACTGCCACACAGAAGAC
CGTTGATGGTCCCTCGAGCAAGGACTGGAGAGGTGGCAGGGCCGCAAGCT
TTAACATCATTCCCAGCAGCACTGGTGCTGCTAAGGCTGGTGGTAAGGTT
CTTCCTGAGCTGAATGGCAAGCTTACCGGTATGTCTTTCCGGGTCCCCAC
TGTGGATGTGTCAGTTGTTGATCTCACTGTTAGAACCGAGAAGGCTGCAT
CATATGATGACATCAAGAAGGCTATCAAGGCTGCATCTGAGGGGAAGCTC
AAGGGGATCATGGGTTACGTTGAGGAGGATTTGGTCTCCACCGACTTTGT
TGGTGACAGCAGGTCGAGCATCTTTGATGCCAAGGCTGGAATTGCTCTGA
ACGACCATTTCGTCAAGCTCGTCTCGTGGTATGACAACGAATGGGGTTAC
AGCAACCGCGTCGTCGACCTGATCCGCCACATGGCCAAGACTCAGTAGAG
TGCTCTGCTTTCCTTTGTGGCGCCTGGTCAGAGGTGTCCCTGCTTTGTCT
ATGCGAAGAATAAATGTGGATGGCGTCGNCAGACGACGCCTGGTTCATGT
TAGTTGGACATGAGTTACCTTCTGTTTTCCCGCATCACTAGTATCTGTAA
TGGAGTTGCNNTATCAGTACTCTTTTTTGGTTGTGGGTTGTGANGAATAT
ATAANTCGTTCAGTCCAGTACTTGTGT
>gi_38972440_gb_CK152912.1_
GACCAGCTATTGCGATGATTACGCCACGCTATTTATGTGACACTATAGAA
TACTCAAGCTATGCATCCAACGCGTTGGGAGCTCTCCCATATGGTCGACC
TGCAGGCGGCCGCACTAGTGATTAGCGTGGTCGCGGCCGAGGTTTTAGTT
CAAGCAAGTACATAATACCACCAAAATGTGACCAACCATCAGGATACATC
CAATAAAAGGTTTTTAGCTGACATAATTCCATACAAAAATTTATTCTCAG
AAGAAGAGGCTTTGAACACTCCTCTGGGGCAAACCACTCTCCCCTGTATC
TTCATGCCTCTCATTTACTTGGTGCTGTGCATGTGACGGATGAGGTCGAC
CACGCGGGTGCTGTATCCCCACTCGTTGTCGTACCAGGAGACAAGCTTGA
CAAAGTTGTCGTTCAGAGCAATCCCGGCCTTGGCATCGAAGATGCTGGAC
CTGTTGTCACCCTGAAAGTCAGTGGAAACAAGGTCCTCATCAACGTAACC
CAAAATGCCCTTGAGGTTTCCCTCAGACTCCTCCTTGATAGCAGCCTTAA
TCTGATCATAGGTTGCTGGCTTCGCAAGTCTAACAGTCAGATCAACAACA
GGAACATCAACAGTGGGAACACGGAAGGCCATTCCAGTCAACTTTCCCGT
TAGCTCTGGGAGCACCTTGCCAACAGCCTTTGCGGCACCAGTGCTGCTTG
GAATGATGTTGAAGCTGGCANGCCTTCCCACTCTCCCAGTCTTGCTGGAA
GGACCCATCACAGTCTTCTGGGTTGCAGTCATGGCATGAACTGTGGTCAT
CAAACCCCNTCACATGCCCAANNCTGTCATTGATACCTTTAGCAGAGGAG
CAAGGCAGTTAGTGGTGCAGCTAGCGTTGGAGAACATGTCGATGTCAGAC
TTGTAT
>gi_38972621_gb_CK153002.1_
CACCAGCTATTGCCATTGATTACGCCCCGCTATTTATATGTTGACACTAT
AGAATACTCAAGCTATGCATCCAACGCGTCGGGAGCTCTCCCATATGGTC
GACCTGCAGGCGGCCGCACTAGTGATTAGCGTGGTCGCGGCCGAGGTTTT
TGCAAGAGACCGGAATGACATGTTATGGATAACTCAAGAAGATGAGTGAA
AATGACTCATGATTTAGTTCAAGCAAGTACATAATACCACCACAATGTGA
GCTCTAAGCCCAACCAACCATCAGGATACATCCAATAAAAGGTTTTTAGC
TGACACAATTCCATACAAAAATTTATTCTCAGAAGAAAGGCTTTGAACAC
TCCTCTGGGGCAAACCACTCTCCCCAGTAACTTCATGCCTCTCATTTACT
TGGAGCTGTGCATGTGACGGATGAGGTCGACCACACGGGTGCTGTATCCC
CACTCGTTGTCGTACCAGGAGACAAGCTTGACAAAGTTGTCGTTCAGAGC
AATCCCGGCCTTGGCATCAAAGATGCTGGACCTGTTGTCACCCTGGAAGT
CAGTGGAAACAAGGTCCTCATCCACGTAACCCAAAATGCCCTTGAGGTTT
CCCTCAGACTCCTCCTTGATAGCAGCCTTAATCTGATCATAGGTTGCTGG
CTTCGCAAGTCTAACAGTCAGATCAACAACAGAAACATCAACAGTAGGAA
CACGGAAGGCCATTCCAGTCAACTTTCCGTTAAGCTCTGGGAGCACCTTG
NNCACAGCCTTTGCGGCACCAGTGCTGCTTGGAATGATGTTGAAGCTGGC
AGCCTTCCACTCTCAGTCCTGCTGGANGACATCACAGTCTCTGGGTGCAT
CATGCATGACTGGGTCATAAGCCGTCATCAAACCTCAACATGCA
>gi_38973765_gb_CK153562.1_
CACAGCTATGTACATGATTACGCCAAGCTATTTAGGTGACACTATAGAAT
ACTCAAGCTATGCATCCAACGCGTTGGGAGCTCTCCCATATGGTCGACCT
GCAGGCGGCCGCACTAGTGATTAGCGTGGTCGCGGCCGAGGTGCCGTCCC
AATCCTCGATCTGTTCTCAACCTCCCCTCCGTCCGTCGCAGCTCCAGATT
TCCTTCCCCATGGCTCCGATCAAGATCGGCATCAATGGTTTCGGCCGGAT
CGGCAGGCTTGTGGCCAGGGTTGCGCTCCAGAGCCCCGATGTCGAGCTCG
TCGCCGTCAACGACCCCTTCATCACCACCGACTACATGACCTACATGTTC
AAGTATGACACTGTCCATGGACAGTGGAAGCACCATGAAGTTAAGGTGAA
GGACTCCAAGACCCTTCTCTTCGGCCAGAAGGAGGTAGCTGTGTTTGGCT
GCAGGAACCCTGAGGAGATCCCATGGGCTGCTGCTGGTGCTGAGTACGTT
GTTGAGTCCACCGGTGTTTTCACTGACAAGGACAAGGCTGCAGCTCACAT
TAAGGGTGGTGCCAAGAAGGTCATCATTTCTGCTCCCAGCAAAGATGCTC
CCATGTTTGTCTGTGGTGTCAATGAGAAGGAATACAAGTCTGACATCGAC
ATTGTCTCCAACGCTAGTTGCACCACTAACTGCCTTGCTCCTCTTGCTAA
GGTTATCAATGACAGGTTTGGCATTGTTGAGGGTTTGATGACCACAGTTC
ATGCCATGACTGNCACCAGAAGACTGTTGGTGGTCTTNCCANNCAGGACT
GGANAGGTGNANGGGGCTGCANCTTTCACATCATTCCANGCAGCACTGGT
GCCGCAAAGGCTGTTTGCANGGTGCTCCAGAGCTTACCGG
>gi_38974336_gb_CK153838.1_
CACCAGCTATGTACATGATTACGCCAAGCTATTTAGGTGACACTATAGAA
TACTCAAGCTATGCATCCAACGCGTTGGGAGCTCTCCCATATGGTCGACC
TGCAGGCGGCCGCACTAGTGATTTCGAGCGGCGCCCGGGCAGGTCTCCGA
TCAAGATCGGCATCAATGGTTTCGGCCGGATCGGCAGGCTTGTGGCCAGG
GTTGCGCTCCAGAGCCCCGATGTCGAGCTCGTCGCCGTCAACGACCCCTT
CATCACCACCGACTACATGACCTACATGTTCAAGTATGACACTGTCCATG
GACAGTGGAAGCACCATGAAGTTAAGGTGAAGGACTCCAAGACCCTTCTC
TTCGGCCAGAAGGAGGTAGCTGTGTTTGGCTGCAGGAACCCTGAGGAGAT
CCCATGGGCTGCTGCTGGTGCTGAGTACGTTGTTGAGTCCACCGGTGTTT
TCACTGACAAGGACAAGGCTGCAGCTCACATTAAGGGTGGTGCCAAGAAG
GTCATCATTTCTGCTCCCAGCAAAGATGCTCCCATGTTTGTCTGTGGTGT
CAATGAGAAGGAATACAAGTCTGACATCGACATTGTCTCCAACGCTAGTT
GCACCACTAACTGCCTTGCTCCTCTTGCTAAGGTTATCAATGACAGGTTT
GGCATTGTTGAGGGTTTGATGACCACAGTTCATGCCATGACTGCAACCCA
GAAGACTGTTGATGGTCCTTCCACCTCTCCAGCGCCCACATAGAGACCTC
GGCCGCGGACACGCTNATCCCGCCGGCATGGCGGCCGGGAGCATGCGACG
TCNGGGCCCATTCGCCCTATAGTGAGTCGTATTACANTTCACTGGGCGTC
GTTTACAACGTCGTGACTGGGAAA
>gi_38974558_gb_CK153949.1_
AACAGCTATGACCATGATTACGCCAAGCTATTTAGGTGACACTATAGAAT
ACTCAAGCTATGCATCCAACGCGTTGGGAGCTCTCCCATATGGTCGACCT
GCAGGCGGCCGCACTAGTGATTTCGAGCGGCGCCCGGGCAGGTCTCCGAT
CAAGATCGGCATCAATGGTTTCGGCCGGATCGGCAGGCTTGTGGCCAGGG
TTGCGCTCCAGAGCCCCGATGTCGAGCTCGTCGCCGTCAACGACCCCTTC
ATCACCACCGACTACATGACCTACATGTTCAAGTATGACACTGTCCATGG
ACAGTGGAAGCACCATGAAGTTAAGGTGAAGGACTCCAAGACCCTTCTCT
TCGGCCAGAAGGAGGTAGCTGTGTTTGGCTGCAGGAACCCTGAGGAGATC
CCATGGGCTGCTGCTGGTGCTGAGTACGTTGTTGAGTCCACCGGTGTTTT
CACTGACAAGGACAAGGCTGCAGCTCACATTAAGGGTGGTGCCAAGAAGG
TCATCATTTCTGCTCCCAGCAAAGATGCTCCCATGTNTGTCTGTGGTGTC
AATGAGAAGGAATACAAGTCTGACATCGACATTGTCTCCAACGCTAGTTG
CACCACTAACTGCCTTGCTCCTCTTGCTAAGGTTATCAATGACAGGTTTG
GCATTGTTGAGGGTTTGATGACCACAGTTCATGCCATGACTGCAACCCAG
AAGACTGGTGATGGTCCTTTCACCTCTCCAGCGCCCACATAGAGACCTCG
GCCGCGNACACGCTNATCCCGCGGNCATGGCGGGCGGGAGCATGCGACGT
CNGGCCCCANTTCGCCTATAGTGAGTCGTATTACAATCACTGGGCGTCGT
TTTACAACGTCGTGACTGGGAAAACCTGGCGTGCCCGACTTAT
>gi_38975638_gb_CK154486.1_
AACAGCTATGTACATGATTACGCCAAGCTATTTAGGTGACACTATAGAAT
ACTCAAGCTATGCATCCAACGCGTTGGGAGCTCTCCCATATGGTCGACCT
GCAGGCGGCCGCACTAGTGATTCGAGCGGCCGCCCGGGCAGGTCCTCGAT
CTGTTCTCAGACCCTCCTCCGTCCGTCGCAGCTCCAGATTTCCTTCCCCA
TGGCTCCGATCAAGATCGGTATCAACGGTTTCGGCCGGATCGGCAGGCTT
GTGGCCAGGGTTGCGCTCCAGAGCCCCGATGTCGAGCTCGTCGCCGTCAA
CGACCCCTTCATCACCACCGACTACATGACCTACATGTTCAAGTATGACA
CTGTCCACGGACAGTGGAAGCACCAGGAAGTTAAGGTGAAGGACTCCAAG
ACCCTTCTCTTCGGTGAGAAGGAGGTTGCTGTGTTTGGCTGCAGGAACCC
TGAGGAGATCCCATGGGCTGCTGCTGGTGCTGAGTACGTTGTTGAGTCCA
CCGGTGTTTTCACCGACNAGGGACAGGCTGCAGCTCACATTTAGGGTGGT
GCCAAGAAGGTCATCATTTCTGCTCCCCAGCAGGATGCTCCCATGTTTGT
CTGTGGTGTCAATGAGAAGGAATTACAGTCTGACATCGACATTGTCTCCA
ACGCTAGCTGCACCACTAACTGCCTTGCTCCCTCTTGCTAGGTTATCANT
GACAGGTTTGGCATTGTTGAGGGTTTGATGACCACAGTTCATGCCATGAC
TGCAACCCAAAAGACTGGTGATNGTCTTNNCANNCANGACTGNANAGGTG
GAANGGGCTGCANCTTCACATCATTCCAGCAGCACTGGTGCCGCAAAGGC
TGGTTGGCAGGTGCTCCCAGAGCTTACGGAAAGTGACTGGAATGGCNTCC
GGGTCCC
>gi_38976219_gb_CK154780.1_
GACCAGCTATTACTTGATTACGCCCAGCTATTTAGGTGACACTATAGAAT
ACTCAAGCTATGCATCCAACGCGTTGGGAGCTCTCCCATATGGTCGACCT
GCAGGCGGCCGCACTAGTGATTTCGCGGCCGAGGTTTTTGAACAAAACGA
CATGTGATTGATAACCCAAGAAGATGAGTGAAAATGACTCATGATTTAGT
TCAAGCAAGTACATAATACCACCAAAATGTGAGCCGCTAAGCCCAACCAA
CCATCAGGATACATCCAATAAAAGGTTTTTAGCTGACATAATTCCATACA
AAAATTTATTCTCAGAAGAAGAGGCTTTGAACACTCCTCTGGGGCAAACC
ACTCTCCCCTGTATGCCTCTCATTTACTTGGTGCTGTGCATGTGACGGAT
GAGGTCGACCACGCGGGTGCTGTATCCCCACTCGTTGTCGTACCAGGAGA
CAAGCTTGACAAAGTTGTCGTTCAGAGCAATCCCGGCCTTGGCATCGAAG
ATGCTGGACCTGTTGTCACCCTGGAAGTCAGTGGAAACAAGGTCCTCATC
AACGTAACCCAAAATGCCCTTGAGGTTTCCCTCAGACTCCTCCTTGATAG
CAGCCTTAATCTGATCATAGGTTGCTGGCTTCGCAAGTCTAACAGTCAGA
TCAACAACAGAAACACCAACAGTGGGAACACGGAAGGCCATTCCAGTCAA
CTTTCCCGTTAGCTCTGGGAGCACCTTGCCAACAGNCTTTGCGGCACCAG
TGCTGCTTGGAATGATGTTAANGCTGGCAGGCCTTCCCACTCTCCAGTCC
TTGCTGGAAGGACATCACAGTCTCTGGGTTGAGTCTGGCATGACTGTGGT
CTCAACCTNCACATGCCAACTGTCATTGATACTN
>gi_38977061_gb_CK155201.1_
AACCAGCTATGGCGNTGATTACGCCACGCTATTTATGTGACACTATAGAA
TACTCAAGCTATGCATCCAACGCGTTGGGAGCTCTCCCATATGGTCGACC
TGCAGGCGGCCGCACTAGTGATTAGCGTGGTCGCGGCCGAGGTAAGCAAG
TACATAATACCACCAAAATGTGACCAACCATCAGGATACATCCAATAAAA
GGTTTTTAGCTGACATAATTCCATACAAAAATTTATTCTCAGAAGAAGAG
GCTTTGAACACTCCTCTGGGGCAAACCACTCTCCCCTGTATCTTCATGCC
TCTCATTTACTTGGTGCTGTGCATGTGACGGATGAGGTCGACCACGCGGG
TGCTGTATCCCCACTCGTTGTCGTACCAGGAGACAAGCTTGACAAAGTTG
TCGTTCAGAGCAATCCCGGCCTTGGCATCGAAGATGCTGGACCTGTTGTC
ACCCTGAAAGTCAGTGGAAACAAGGTCCTCATCAACGTAACCCAAAATGC
CCTTGAGGTTTCCCTCAGACTCCTCCTTGATAGCAGCCTTAATCTGATCA
TAGGTTGCTGGCTTCGCAAGTCTAACAGTCAGATCAACAACAGAAACATC
AACAGTGGGGACACGGAAGGCCATTCCAGTCAACTTTCCGTTAAGCTCTG
GGAGCACCTTGCCAACAGCCTTTGCGGCACCAGTGCTGCTTGGAATGATG
TTGAAGCTGGCAGCCCTTCCANCTCTCCAGTCCTTGCTGGAAGGACCATC
AACAGTCTTCTGGGTTGCAGTCATGGCATGAACTGTGGTCATCAAACCCT
CNNACATGCAAACCTGTCATTGATAACCTTTAGCAGAGGAGCAAGGCAGN
TAGTGGTGCAGCTAGCGTTGGGAGACATGTCGATGTCAGACTTGTATCC
>gi_38977411_gb_CK155377.1_
AACCGCTACTGTCGNTTATTACGCCAACCTATTTAGTGTGACACTATAGA
ATACTCAAGCTATGCATCCAACGCGTTGGGAGCTCTCCCATATGGTCGAC
CTGCAGGCGGCCGGACTAGTGATTAGCGTGGTCGCGGCCGAGGTGGGCTT
TTTTTTTTTTGGATAACTCAAGAAGATGAGTGAAAATGACTCATGATTTA
GTTCAAGCAAGTACATAATACCACCAAAATGTGAGCTCTAAGCCCAACCA
ACCATCAGGATACATCCAATAAAAGGTTTTTAGCTGACATAATTCCATAC
AAAAATTTATTCTCAGAAGAAAGGCTTTGAACACTCCTCTGGGGCAAACC
ACTCTCCCCAGTAACTTCATGCCTCTCATTTACTTGGAGCTGTGCATGTG
ACGGATGAGGTCGACCACACGGGTGCTGTATCCCCACTCGTTGTCGTACC
AGGAGACAAGCTTGACAAAGTTGTCGTTCAGAGCAATCCCGGCCTTGGCA
TCAAAGATGCTGGACCTGTTGTCACCCTGGAAGTCAGTGGAAAACAAGGT
CCTCATCCACGTAAACCAAAATGCCCTTGAGGTTTCCCTCAGACTCCTCC
TTGATAGCAGCCTTTATCTGATCATAGGTTGCTGGCTTCGCAAACCTGCC
CGGGCGGNCGCTCGAAATCCCGCGGCCATGGCGGGCGGGAGCATGCGACG
TCGGGCCCANTTCGCCCTATAGTGAGTCGTATTACANTTCACTGGCCGTC
GTTTTACAACGTCGTGACTGGGAAACCCTGGCGTTCCCCANNCTTATCGC
TTGCAGCACATCCCCCTTTCGGCAGCTGGCGTANTAGCGAAGAGGCCCNG
AACGATCGCCCTTCCCACAGTTGCGCAGC
>gi_38977828_gb_CK155581.1_
AACTGCTATGTAGATGATTACGCCACGCTATTTATGTGACACTATAGAAT
ACTCAAGCTATGCATCCAACGCGTTGGGAGCTCTCCCATATGGTCGACCT
GCAGGCGGGCGCGCTAGTGATTAGCGTGGTCGCGGCCGAGGTGGGCTTTT
TTTTTTTTGGATAACTCAAGAAGATGAGTGAAAATGACTCATGATTTAGT
TCAAGCAAGTACATAATACCACCAAAATGTGAGCTCTAAGCCCAACCAAC
CATCAGGATACATCCAATAAAAGGTTTTTAGCTGACATAATTCCATACAA
AAATTTATTCTCAGAAGAAAGGCTTTGAACACTCCTCTGGGGCAAACCAC
TCTCCCCAGTAACTTCATGCCTCTCATTTACTTGGAGCTGTGCATGTGAC
GGATGAGGTCGACCACACGGGTGCTGTATCCCCACTCGTTGTCGTACCAG
GAGACAAGCTTGACAAAGTTGTCGTTCAGAGCAATCCCGGCCTTGGCATC
AAAGATGCTGGACCTGTTGTCACCCTGGAAGTCAGTGGAAAACAAGGTCC
TCATCCACGTAAACCAAAATGCCCTTGAGGTTTCCCTCAGACTCCTCCTT
GATAGCAGCCTTAATCTGATCATAGGTTGCTGGCTTCGCAAACCTGCCCG
GGCGGGCGCTCGAAATCCCGCGGCCATGGCGGCCGGGAGCATGCGACGTC
GGGCCCANTTCGCCCTATAGTGAGTCGTATTACAATTCACTGGCCGTCGT
TTTACAACGTCGTGACTGGGANAACCCTGGCGTTACCCAACTTANTCGGC
TTGCAGCACATCCCCCTTTCGGCAGCTGGCGTAATAGCGAAGAGGCCGCA
CCGATCGCC
>gi_38978819_gb_CK156078.1_
CCCCAACCTTGTATTGTGATGATTACGCCACGCTATTTATGTGACACTAT
AGAATACTCAAGCTATGCATCCAACGCGTTGGGAGCTCTCCCATATGGTC
GACCTGCAGGCGGCCGCACTAGTGATTTCGAGCGGCCGCCCGGGCAGGTG
GGCTTTTTTTTTTTGTTTTTTTTTTTTTTTTTTTTTTTTTTTTTTTTTTT
TTTTTTTTTTTTTTGATAACCCAAGAAGATGAGTGAAAATGACTCATGAT
TTAGTTCAAGCAAGTACTTTATACCACCAAAATGTGAGCCGCTTAGCCCA
ACCAACCATCAGGATACATCCAATAAAAGGTTTTTTAGCTGACATAATTC
CATACAAAAATTTTTTCTCAGAAGAAGAGGCTTTGAACACTCCTCTGGGG
CAAACCACTCTCCCCTGTATGCCTCTCATTTACTTGGTGCTGTGCATGTG
ACACCTCGGCCGCGACCACGCTATTCCCGCGGCCATGGCGGCCGGGAGCA
TGCGACGTCGGGCCCAATTCGCCCTATAGTGAGTCGTATTACAATTCACT
GGCCGTCGTTTTTCAACGTCGTGACTTGGGAAACCCTTGGCGTTACCCAA
CTTTATCCGCTTGCAGCACATCCCCCTTTTCGCAGTTGGCGTTATAGCGA
NGAAGCCCGCACCGATCGCCCTTCCAACAGTTGCGCACCCTGAATGGGAA
TTGGACCCCCCTGTTCCGGGCCTTTAGCGCGGCGGGTTGTGTTGGTTCCC
GCCGGTTGTACGTTTAATTTCCAAGGCCTTTTGGCCCGGTCCTTTTGGTT
TTTTCCTTTCCTTTTTCGCCGTTTTGGCCGGTTTTCCCGTAAATTT
>gi_38980740_gb_CK157033.1_
ACCCGCTAGTGAGATGATTACGCCACGCTATTTATGTGACACTATAGAAT
ACTCAAGCTATGCATCCAACGCGTTGGGAGCTCTCCCATATGGTCGACCT
GCAGGCGGCCGCACTAGTGATTAGCGTGGTCGCGGCCGAGGTGGGCTTTT
TTTTTTTTTTGGATAACTCAAGAAGATGAGTGAAAATGACTCATGATTTA
GTTCAAGCAAGTACATAATACCACCAAAATGTGAGCTCTAAGCCCAACCA
ACCATCAGGATACATCCAATAAAAGGTTTTTAGCTGACATAATTCCATAC
AAAAATTTATTCTCAGAAGAAAGGCTTTGAACACTCCTCTGGGGCAAACC
ACTCTCCCCAGTAACTTCATGCCTCTCATTTACTTGGAGCTGTGCATGTG
ACGGATGAGGTCGACCACACGGGTGCTGTATCCCCACTCGTTGTCGTACC
AGGAGACAAGCTTGACAAAGTTGTCGTTCAGAGCAATCCCGGCCTTGGCA
TCGAAGATGCTGGACCTGTTGTCACCCTGAAAGTCAGTGGAAACAAGGTC
CTCATCAACGTAACCCAAAATGCCCTTGAGGTTTCCCTCAGACTCCTCCT
TGATAGCAGCCTTAATCTGATCATAGGTTGCTGGCTTCGCAAACCTGNCC
GGGCGGCCGCTCGAAATCCCGCGGCCATGGCGGNCGGGAGCATGCGACGT
CGGGCCCAATTCGCCCTATAGTGAGTCGTATTACAATTCACTGGCCGTCG
TGTTACAACGTCGTGACTGGGAAAACCCTGGCGTTACCCACCTTATCGCT
TGCAGCACATCCCCCTTTCGCCAGCTGGCGTAATAGCGAAGAGGCCCGNN
ACGATCGCCCTTTCCCACAGTTGCGCAGCCTGAATGGCGAATGGAC
>gi_38980816_gb_CK157071.1_
CACCAGCTATTAGATGATTACGCCACGCTATTTATGTGACACTATAGAAT
ACTCAAGCTATGCATCCAACGCGTTGGGAGCTCTCCTATATGGTCGACCT
GCAGGCGGCCGCACTAGTGATTAGCGTGGTCGCGGCCGAGGTGGGCTTTT
TTTTTTTTTGCTTGATAACCCAAGAAGATGAGTGAAAATGACTCATGATT
TAGTTCAAGCAAGTACATAATACCACCAAAATGTGAGCCGCTAAGCCCAA
CCAACCATCAGGATACATCCAATAAAAGGTTTTTAGCTGACATAATTCCA
TACAAAAATTTATTCTCAGAAGAAGAGGCTTTGAACACTCCTCTGGGGCA
AACCACTCTCCCCTGTATGCCTCTCATTTACTTGGTGCTGTGCATGTGAC
GGATGAGGTCGACCACGCGGGTGCTGTATCCCCACTCGTTGTCGTACCAG
GAGACAAGCTTGACAAAGTTGTCGTTCAGAGCAATCCCGGCCTTGGCATC
GAAGATGCCGGACCTGTTGTCACCCTGGAAGTCAGTGGAAACAAGGTCCT
CATCAACGTAACCCAAAATGCCCTTGAGGTTTCCCTCAGACTCCTCCTTG
ATAGCAGCCTTAATCTGATCATAGGTTGCTGGCTTCGNCAGTCTAACAGT
CAGATTCACAACAGAAACATTCACAGTGGGAACACGGAAGGGCATTTCCA
GTCACTTTCCGTTNAGCTCTGGGAGCACCCTTGCCACAGCCTTTGCGGCA
CCAGTGCTGCTTGGAATGATGTTGAAGCTNGCAGCCCTTCCCACTCTCAG
TCCTTGCTGGGAAGGACCATCACAGTCTTCTGGGTTGCAGTCATGGCATG
AACTGTGGNTCATCAACCCTCANNCATGCCAAACTGGTCATGATA
>gi_38981469_gb_CK157393.1_
TGACTGACCTAGATTGCAGTACGCCCAGCTATGTTGGTTTAGACTATAGA
ATACTCAAGCTATGCATCCAACGCGTTGGGAGCACTTCCATATGGTCGAC
GTGCAGGCGGCCGCGCTAGTGATTTCCAGCGGGCGCCCGGGCAGGTGGGC
TTTTTTTTTTTTCGATAACCAAAGAAGATGAGTGAAAATGACTCATGATT
TAGTTCAAGCAAGTACATAATACCACCAAAATGTGACCAACCATCAGGAT
ACATCCAATAAAAGGTTTTTAGCTGACATAATTCCATACGGAAATTTATT
CTCAGAAGAAGAGGCTTTGAACACTCCTCTGGGGCAAACCACTCTCCCCT
GTATCTTCATGCCTCTCATTTACTTGGTGCTGTGCATGTGACGGATGAGG
TCGACCACGCGGGTGCTGTATCCCCACTCGTTGTCGTACCAGGAGACAAG
CTTGACAAAGTGGTCGTTCAGAGCAATCCCGGCCTTGGCATCGAAGATGC
TGGACCTGTTGTCACCCTGAAAGTCAGTGGAAACAAGGTCCTCGGCCGCG
ACCACGCTAATCCCGCGGCCATGGCGGGCGGGAGCATGCGACGTCGGGCC
CAATTCGCCCTATAGTGAGTCGTATTACAATTCACTGGGCGTCGTTTTAC
ACCGTCGTGACTGGGAAAACCCTGGCGTTACCAACTTTATCCGCTTGCAG
CACATCCCCCTTCGGCAGCTGGCGTANTAGCGAAGAGGCCCGCACCGATC
GCCCTTCCCAACAGTTGCGCAGCCTGAATGGCGAATGGACCCGCCCTGTA
GCGGCCCATTAGCCCCGGGGGGTGTGGTGGTACCCCCCACGT
>gi_38982772_gb_CK158036.1_
AACCGCTATGTTAGTTATTACGCCAACCTATTTAGGTGACACTATAGAAT
ACTCAAGCTATGCATCCAACGCGTTGGGAGCTCTCCCATATGGTCGACCT
GCAGGCGGCCGCACTAGTGATTTCGAGCGGCCGCCCGGGCAGGTGGGCTT
TTTTTTTTTCGATAACCAAAGAAGATGAGTGAAAATGACTCATGATTTAG
TTCAAGCAAGTACATAATACCACCAAAATGTGACCAACCATCAGGATACA
TCCAATAAAAGGTTTTTAGCTGACATAATTCCATACAAAAATTTATTCTC
AGAAGAAGAGGCTTTGAACACTCCTCTGGGGCAAACCACTCTCCCCTGTA
TCTTCATGCCTCTCATTTACTTGGTGCTGTGCATGTGACGGATGAGGTCG
ACCACGCGGGTGCTGTATCCCCACTCGTTGTCGTACCAGGAGACAAGCTT
GACAAAGTGGTCGTTCAGAGCAATCCCGGCCTTGGCATCGAAGATGCTGG
ACCTGTTGTCACCCTGAAAGTCAGTGGAAACAAGGTCCTCGGNCGCGACC
ACGCTAATCCCGCGGCCATGGCGGCCGGGAGCATGCGACGTCNGGCCCAT
TCGCCCTATAGTGAGTCGTATTACANTTCACTGGCCCGTCGTTTTACAAC
GTCGTGACTGGGAAAACCCTGGCGTGACCCAACTTAATCGCCTTGCAGCA
CATCCCCCTTTCGCCAGCTTGGCGTAATACCGAAGAGGCCCGAACCGATC
GCCCTTCCCAACAATTTGCCCAGCCTGAATGGGCAATGGACCCCCCCTGT
TACGGGGCATTTAGCCGCGGGGGGTGTTGGGGGTACCCCCCGGGTGACCG
CTAACCTTGCCAGGCCCTTACGCCCGGGCCTTTTCGGTTCTTCCCTTCCT
TT
>gi_38983234_gb_CK158262.1_
TCCCAGCTATTAGGTGACACTATAGATACTCAAGCTATGCATCCAACGCG
TTGGGAGCTCTCCCATATGGTCGACCTGCAGGCGGCCGCACTAGTGATTT
CGAGCGGCCGCCCGGGCAGGTGGGCTTTTTTTTTTTGAACAAAACGACAT
GTGATTGATAACCCAAGAAGATGAGTGAAAATGACTCATGATTTAGTTCA
AGCAAGTACATAATACCACCAAAATGTGAGCCGCTAAGCCCAACCAACCA
TCAGGATACATCCAATAAAAGGTTTTTAGCTGACATAATTCCATACAAAA
ATTTATTCTCAGAAGAAGAGGCTTTGAACACTCCTCTGGGGCAAACCACT
CTCCCCTGTATGCCTCTCATTTACTTGGTGCTGTGCATGTGACGGATGAG
GTCGACCACACGGGTGCTGTATCCCCACTCATTGTCAGACCAGTAGACAA
GCTTGACAAAGTTGTCAGTCAGAACAATCCCGGGCTTGGCATCGAAGATG
CTGGACCTGTTGTCGCCCTGGAAGGCAGTGGAAACGAGGGCCTCATCAAC
AGAACCCAGAATGGCCGTGAGGAGTTCCTCGGACTCCTCCGTGGTAGCGG
GCGTAATCTGATCATAAGGTGCCGGCTTCGCGGGGGTAGGGGTGGGATCG
GCGAGGGGAGCGTCGGGGGAGGGGGAACGGGGAGGAGCTTCGCGAGAACT
TTGACGGTGGATCGAGCAGGACAGCTGTGAGTCGCGAGAGCATGATGGAC
GGGGAAAGTAGAGACGGCGGGGCCAGTTCGGGCCTAGAGGGAGGCGGAGT
TGGCGTTCGGTGAGCGAGGGAGTGCGAGGAGGGAGGGTGGGAAAAACCGT
GAGGTGACCCGGGGTGAGCAGAGTGACAAGAGGTCGCCCTTTGGGN
>gi_38983364_gb_CK158326.1_
CAACAGCTATTGCAATGATTACGGCANGCTATTGTAGTGACACTATAGAA
TACTCAAGCTATGCATCCAACGCGTTGGGAGCTCTCCCATATGGTCGACC
TGCAGGCGGCCGCACTAGTGATTAGCGTGGTCGCGGCCGAGGTCAGTCGT
ATCAACGCAGAGCCCAACAGCTTCTTTTTTTTCCTTTCTTTTCTTGTTCT
TCTTTTTTCTTTCTCTGATTTTTCAGTGTCCAGACACGGATTATAATAGA
CTTCCTGCAAAGGAAGTCTCAACGCTGTGCATCTGTAATGTATACTATCG
TTTGCCAAAAAAAAAAAAAAAAAAGCAAAAAAAAAAAAAAAAAAAAAAAA
AAAAACAAAAAAAANAAAAAAAAAAAAAAAAAAAAAAAAAAAAAAAAAAA
AAGAGGNGAAGGGCAAGGGGGGAGAGGGGGGGGGCGCCGGGGGGGGGGGC
CGCGGCGGGGGGGGCCGCGCAAAAAGGGCGGGCGGGAAGGGCGAGGCGGA
AAGGGGGGGGGGGGCCCCGACGCCGCAGGGCGGGGGGGGGGGAGAAGAGC
GGGGGGGCGGGCCGGGGACCCGCCGACCGGGCCGCGTGGGGGTGTTTGGG
GCGCCCCGCGCGCGGCCGGTTTTTATTGGTTTTTGCGGGGCCCGCCGGCC
CGCGCGCCTGGGTTGACGCACGGCGCCCGGCTCGTAGACCGGCGCCGGCG
GGTGGCTTTGTGGGGCGTCGGTCTGTGGGCCTAACCAAGACGCGGGCCGG
GTGCCGGGGACCCCGGCCGTGCTGGAGCTGTGGGGACGCCCGCGCCACGC
CGCGCGGCCGGGCTCTCTCAGCTGCGGGGCGGCCGTCCCGCTGGGCGGCG
AGCCAGGGGTGTGCGGTGGGGGTCCGTGGTTTGGTGTCTTGT
>gi_38983454_gb_CK158371.1_
CCACCAGCCGTAAGCTAGATTACGCCCAGCTATGTTAGTTACACTATAGA
ATACTCAAGCTATGCATCCAACGCCTTGGGAGCTCTCTCCATATGGTCGA
CCTGCAGGGGGCCGCACTAGTGATTAGCGTGGTCGCGGCCGAGGTGGGCT
TTTTTTTTTTTTTAGTTCAAGCAAGTACATAATACCACCAAAATGTGAGC
CGCTAAGCCCAACCAACCATCAGGATACATCCAATAAAAGGTTTTTAGCT
GACATAATTCCATACAAAAATTTATTCTCAGAAGAAGAGGTGTTTGAACA
CTCCTCTGGGGCAAACCACTCTCCCCTGTATGCCTCTCATTTACTTGGTG
CTGTGCATGTGACGGATGAGGTCGACCACGCGGGTGCTGTATCCCCACTC
GTTGTCGTACCAGGAGACAAGCTTGACAAAGTTGTCGTTCAGAGCAATCC
CGGCCTTGGCATCGAAGATGCTGGACCTGTTGTCACCCTGGAAGTCAGTG
GAAACAAGGTCCTCATCAACGTAACCCAAAATGCCCTTGAGGTTTCCCTC
AGACTCCTCCTTGATAGCAGCCTTAATGTGATTATACCTGCCCGGGCGGC
CGCTCGAAATCCCGCGGTCATGGCGGCCGGGAGCATGCGACGTTCGGCCC
AATTCGCCCTATAGTGAGTCGTATTACAATTCACTGGCCGTCGTTTTACA
ACGTCGTGATTGGGAAAACGCTGGCGTTACCAACTTAATTCGCTTGCAGC
ACCTTCCCCTTTCGCCCAGTGGCGTAATACCGAAGAGGCCCGAGCCGGTC
GGCCTTCCCAACAGTTGCGCAACCTGAATGGCCAATGGAACTCCCTTGTA
CGGGGCCTTAGCGCCGCGGT
>gi_38983600_gb_CK158445.1_
GAACTGCTACCTGCATTGATTACGCCAACGCTATTTAGATGNATACTATA
GAATACTCAAGCTATGCATCCAACGCGTTGGGAGCTCTCCCATATGGTCG
ACCTGCAGGCGGGCGCACTAGTGATTAGCGTGGTCGCGGCCGAGGTGGGC
TTTTTTTTTTTTTTTCTTTTTTTTTTTTTTTTTTTTTTTTTTTTTTTTTT
TTTTTGATAACCCAAGAAGATGAGTGAAAATGACTCATGATTTATTTCAA
GCAAGTACATAATACCACCAAAATGTGAGCCGCTAAGCCCAACCGAGCAT
CAGGATACATCCAATAAAAGGTTTTTAGCTGACATAATTCCATACAAAAA
TTTATTCTCAGAAGAAGAGGCTTTGAACACTCCTCTGGGGCAAACCACTC
TCCCCTGTATGCCTCTCATTTACTTGGTGCTGTGCATGTGACGGATGAGG
TCGACCACGCGGGTGCTGTATCCCCACTCGTTGTCGTACCAGGAGACAAG
CTTGACAAAGTTGTCGTTCAGAGCAATCCCGGCCTTGGCATCGAAGATGC
TGGACCTGTTGTCACCCTGGAAGTCATTGGAAACAAGGTCCTCATCAACG
TAACCCAAAATGCCCTTGAGGTTTCCCTCAGACTCCTCCTTGATAGCAGC
CTTTATCTGATCATAGGTTGCTGGCTTCGCAAGTCTAACAGTCAGATCAA
CAACAGAAACATCAACAGTGGGAACACGGAAGGGCATTCCAGTCAACTTT
CCGTTTAGCTCTGGGAGCACCTTGCCCAACAGCTTTGCNGCAACAGTGCT
TTTTGGAATGATTTTGAAGCTGGCAGCCTTTCCACCTCTTCAGTCCTTGC
TGAAGACCATAACAGTCTTCTGGGTTTGAGTCATGGCATGACTGTGTTCA
TCAAAT
>gi_38984384_gb_CK158833.1_
AAGTTTGAATCCAACGCGTTCCGAGTNTTCCCTCTGGTCGACCTGCAGGC
GGCCGCACTAGTGATTAGCGTGGTCGCGGCCGAGGTGGGCTTTTTTTTTT
TTTTTCTTTTTTTTTTTTTTTTTTTTTTTTTTTTTTTTTTTTTTTGCTCC
CCCAAGCAGCTGCGTGCAAATGACTCATGATTTAGTTCAAGCAAGTACAT
AATACCACCAAAATGTGAGCCGCTAAGCCCAACCAACCATCAGGATACAT
CCAATAAAAGGTTTTTAGCTGACATAATTCCATACAAAAATTTATTCTCA
GAAGAAGAGGCTTTGAACACTCCTCTGGGGCAAACCACTCTCCCCTGTAT
GCCTCTCATTTACTTGGTGCTGTGCATGTGACGGATGAGGTCGACCACGC
GGGTGCTGTATCCCCACTCGTTGTCGTACCAGGAGACAAGCTTGACAAAG
TTGTCGTTCAGAGCAATCCCGGCCTTGGCATCGAAGATGCTGGACCTGTT
GTCACCCTGGAAGTCAGTGGAAACAAGGTCCTCATCAACGTAACCCAAAA
TGCCCTTGAGGTTTCCCTCAGACTCCTCCTTGATAGCAGCCTTAATCTGA
TCATAGGTTGCTGGCTTCGCAAGTCTAACAGTCAGATCAACAACAGAAAC
ATCAACAGTGGGAACACGGAAGGCCATTCCAGTCAACTTTCCGTTAAGCT
CTGGGAGCACCTTGCCAACAGCCTTTGCGGCACCAGTGCTGCTTGGAATG
ATGTTGAAGCTGGCAGCCCTTCCACCTCTCCAGTCCTTGCTGGAAGACCA
TCAACAGTCTTCTGGGTTGCAGTCATGGCATGAACTGTGGTCATCAAACC
CTCAACAATGCCAAAACTGTCATTGATAACTTNAGCAAGAGGAGCAAGGC
AGTTAGTGGTGCAGCTAGCGTTGGAGACAATGTGATGTCGACTTGTATCC
TTCTCATTGACACCACAGACAAAATGGGAGCATCTTGCTTGGGACAGAAT
GATAACTTTCTTGGCACACCCTTTAATTGAGCTGGAGCCTTTCCTTGTAG
TTAAACACCGGTGATTCAAAAGGTTTTCTGACCGGAGAGGCCATGGGATT
TTTTTGGGTTCTTAGCA
>gi_38984420_gb_CK158852.1_
TGCTTCCAACGCGTTCCCGAGCGCGTATCTTAATGGTCGACCTGCAGGCG
GCCGCACTAGTGATTTCGAGCGGCCGCCCGGGCAGGTGGGCTTTTTTTTT
TTTTCTTTTTGAGTGAAAATGACTCATGATTTAGTTCAAGCAAGTACATA
ATACCACCAAAATGTGACCAACCATCAGGATACATCCAATAAAAGGTTTT
TAGCTGACATAATTCCATACAAAAATTTATTCTCAGAAGAAGAGGCTTTG
AACACTCCTCTGGGGCAAACCACTCTCCCCTGTATCTTCATGCCTCTCAT
TTACTTGGTGCTGTGCATGTGACGGATGAGGTCGACCACGCGGGTGCTGT
ATCCCCACTCGTTGTCGTACCAGGAGACAAGCTTGACAAAGTGGTCGTTC
AGAGCAATCCCGGCCTTGGCATCGAAGATGCTGGACCTGTTGTCACCCTG
AAAGTCAGTGGAAACAAGGTCCTCATCAACGTAACCCAAAATGCCCTTGA
GGTTTCCCTCAGACTCCTCCTTGATAGCAGCCTTAATCTGATCATAGGTT
GCTGGCTTCGCAAGTCTAACAGTCAGATCAACAACAGAAACATCAACAGT
GGGAACACGGAAGGCCATTCCAGTCAACTTTCCGTTAAGCTCTGGGAGCA
CCTTGCCAACAGCCTTTGCGGCACCAGTGCTGCTTGGAATGATGTTGAAG
CTGGCAGCCCTTCCACCTCTCCAGTCCTTGCTGGAAGGACCATCAACAGT
CTTCTGGGTTGCAGTCACGGCATGAACTGTGGTCATCAAACCCTCAACAA
TGNNCCAACTGTCATTGATAACCTTAGCAAGAGGAGCAAGGCAGTTAGTG
GTGCAGCTAGCGTTGGAGACAATGTCGATGTCAGACTTGTATCCCTTCTC
ATTGACACCACAGACAAACATGGGAGCATCCTTGCTGGGAGCAGAAATGA
TAACTTTCTTGGCACCACCTTAATGTGAGCTGCAGCCTTGTCCTTGTCGT
GAAAACACGGTTGATCNACACGTACTAGAACAGCAAAGCCATGGATCTCT
CAGGGTCTGAAGCCACAAGGAACTCCTCTACGAGAAAAGTCTGGGATCTT
ACCTAATTATGTGCTCCATGTCGGGACAGTTTAATAACTTTAGTATTATT
CGGGTATAAGGGTCTTACGAA
>gi_38984670_gb_CK158978.1_
TACACGCTCTATGAATGCATTACGCCACGCTATTTATTGGNATACTATAG
AATACTCAAGCTATGCATCCAACGCGTTGGGAGCTCTCCCATATGGTCGA
CCTGCAGGCGGCCGCACTAGTGATTTCGAGCGGCCGCCCGGGCAGGTGGG
CTTTTTTTTTTTTTCTTTTTGAGTGAAAATGACTCATGATTTAGTTCAAG
CAAGTACATAATACCACCAAAATGTGACCAACCATCAGGATACATCCAAT
AAAAGGTTTTTAGCTGACATAATTCCATACAAAAATTTATTCTCATAAGA
AGAGGCTTTGAACACTCCTCTGGGGCAAACCACTCTCCCCTGTATCTTCA
TGCCTCTCATTTACTTGGTGCTGTGCATGTGACGGATGAGGTCGACCACG
CGGGTGCTGTATCCCCACTCGTTGTCGTACCAGGAGACAAGCTTGACAAA
GTGGTCGTTCAGAGCAATCCCGGCCTTGGCATCGAAGATGCTGGACCTGT
TGTCACCCTGAAAGTCAGTGGAAACAAGGTCCTCATCAACGTAACCCAAA
ATGCCCTTGAGGTTTCCCTCAGACTCCTCCTTGATAGCAGCCTTAATCTG
ATCATAGGTTGCTGGCTTCGCAAGTCTAACAGTCAGATCANNCACAGAAA
CATCAACAGTGGGAACACGGAAGGGCATTCCCAGTCACTTTCCCGTTAGC
TCTGGGAGCACCTTGCCCCACAGCTTTGCGGCACCAGTGCTGCTTGGAAT
GATGTTGAAGCTGGCAGCCNTTCCCCACTCTCAGTTCTTTGCTGAAAGAC
CCATCACAGTCTTCTGGGGTGCAGTCACGGCATGAACTGTGGTCATCAAC
CCNNTCACATGCAAACCTGTCATTGATACCNTTAGCNNAGAGAGCAAGGC
AGTTATTGTTGC
>gi_38984822_gb_CK159054.1_
TTCGAACATGTGTTACCAGCTATTGCGATGATTACGCCACGCTATTTATG
TGACACTATAGAATACTCAAGCTATGCATCCAACGCGTTGGGAGCTCTCC
CATATGGTCGACCTGCAGGCGGCCGCACTAGTGATTAGCGTGGTCGCGGC
CGAGGTGGGCTTTTTTTTTTTGGATAACTCAAGAAGATGAGTGAAAATGA
CTCATGATTTAGTTCAAGCAAGTACATAATACCACCAAAATGTGAGCTCT
AAGCCCAACCAACCATCAGGATACATCCAATAAAAGGTTTTTAGCTGACA
TAATTCCATACAAAAATTTATTCTCAGAAGAAAGGCTTTGAACACTCCTC
TGGGGCAAACCACTCTCCCCAGTAACTTCATGCCTCTCATTTACTTGGAG
CTGTGCATGTGACGGATGAGGTCGACCACACGGGTGCTGTATCCCCACTC
GTTGTCGTACCAGGAGACAAGCTTGACAAAGTTGTCGTTCAGAGCAATCC
CGGCCTTGGCACCAAAGATGCTGGACCTGTTGTCACCCTGGAAGTCAGTG
GAAACAAGGTCCTCATCCACGTAACCCAAATGCCCTTGAGGTTTCCCTCA
GACTCCTCCTTGATAGCAGCCTTAATCTGATCATAGGTTGCTGGCTTCGC
AAGTCTAACAGTCAGATCAACAACAGAAACATCAACAGTAGGAACACGGA
AGGGCATTCCCAGTCACTTTCCGTTAAGCTCTGGGAGCACCTTTGCTACA
GCCTTTGCGGCACCAGTGCTGCTTGGAATGATGTTAAAGCTGGCAGCCCT
TCCACCTCTCCAGTCCTTGCTTGGAAGGACCCATCACAGTCTTCTGGGTT
GCAGTCATGGCATGAACTGTGGTCTTCAACTCTCCACANTGCCAACCTGT
CATTGATAACT
>gi_38985583_gb_CK159428.1_
TAACAGCTCATTGCATTGATTACGCCAACCTATTTAGTTGACTCTATAGA
ATACTCAAGCTATGCATCCAACGCGTTGGGAGCTCTCCCATATGGTCGAC
CTGCAGGCGGCCGCACTAGTGATTTCGAGCGGCCGCCCGGGCAGGTGGGC
TTTTTTTTTTTTTTTGTTTTTTTTTTTTTTTTTTTTTTTTTTTTTTTTTT
CAAGCAAGTACTTTATACCACCAAAATGCGACCAACCATCAGGATACATC
CAATAAAAGGTTTTTAGCTGACATAATTCCATACAAAAATTTTTTCTCAG
AAGAAGAGGCTTTGAACACTCCTCTGGGGCAAACCACTCTCCCCTGTATC
TTCATGCCTCTCATTTACTTGGTGCTGTGCATGTGACGGATGAGGTCGAC
CACGCGGGTGCCGTATCCCCACTCGTTGTCGTACCAGGAGACAAGCTTGA
CAAAGTGGTCGTTCAGAGCAATCCCGGCCTTGGCATCGAAGATGCTGGAC
CTGTTGTCACCCTGAAAGTCAGTGGAAACAAGGTCCTCATCAACGTAACC
CAAAATGCCCTTGAGGTTTCCCTCAGACTCCTCCTTGATAGCAGCCTTAA
TCTGATCATAGGTTGCTGGCTTCTTCGCATGTCTAACAGTCAGATTTCAC
ACAGAAACATCCACNGTGGGAACACGGAAGGCCATTTCAGTTCACTTTTC
GTTTAGCTCTTGGAGCNACTTGNCNACAGNCTTTTGCGGCACCNATGCTG
CTTTAGAATGATGTTGANGCTTGNAGCCCTTTCACTTCGTCTGTGAGACA
TANNNNNNNNNNNNACAGTCTTTTTGGGTTGCANTCATTGCAATGNACTT
GTGTTCATCAANCCTTTCACATTGCAAACCTGTTATTGATTTACTTTACC
AGAGGACAGGGCATTTTTTGTTGCACTTGCGTTTGAAT
>gi_38985627_gb_CK159450.1_
GTCACACCCTGCTTGATGAGTATGCGCCGCTATCGATCTGTTGCTATAGA
ATACTCAAGCTATGCATCCAACGCGCTGGGAGCTCACGTGTATTGTCGAC
CTGCAGGCGGCCGCACTAGTGATTAGCGTGGTGGCGGCCGAGGTGGGTTT
TTTTTTTTTTTTGGATAACTCAAGAAGATGAGTGAAAATGACTCATGATT
TAGTTCAAGCAAGTACATAATACCACCAAAATGTGAGCTCTAAGCCCAAC
CAACCATCAGGATACATCCAATAAAAGGTTTTTAGCTGACGTGTTTCCAT
ACAAAAATTTATTCTCAGAAGAAAGGCTTTGAACACTCCTCTGGGGCAAA
CCACTCTCCCCAGTAACTTCATGCCTCTCATTTACTTGGAGCTGTGCATG
TGACGGATGAGGTCGACCACACGGGTGCTGTATCCCCACTCTGTCTACCA
GAACACTTGAAATGTCTCAAACCGCTGGCAGTTGACTTTACTGATCTGAA
GCTCTCTACAAGCTAGTCCATCCTATCCTATTCTTGGTCATTATCTAACA
TCATGAGAGCTCTATCNATGATTATGTAAGTCTGCTGCNNNNNNNNNNNN
NNNNNNNNNNNNNNNNNNNNNNNNNNNNNNNNNNNNNNNNNNNNNNNTCN
NNNNNNNNTGNNNNNNNNNTCNNNNNNNNNNNNNNNTCNNNNNNNNTCNN
NNNNNTCNNNNNNNNNNNGCTCNNNNNNNNNNNNNNNNNTCNNNNNNTCN
CCCCGGNNGANGCCTCCCAGTCCCCCGAAGCCGCCGCCGCGNGACCCCTC
ACGTCGGGCCGCCCGGGGGNCCGCGCGCGNCGCTCTCCCCNNGCCCCNCG
TTCTACTGTCTTTTTTAT
>gi_38986287_gb_CK159779.1_
GACAGCTACCTGCAATGATTACGCCACGCTATTTATATGACACTATAGAA
TACTCAAGCTATGCATCCAACGCGTTGGGAGCTCTCCCATATGGTCGACC
TGCAGGCGGCCGCACTAGTGATTAGAGTGGTCGCCCGCGAAGTTGGCCTT
TTTTTTTTTTTCTTTTTGAGTGAAAATGACTCATGATTTAGTTCAAGCAA
GTACATAATACCACCAAAATGTGACCAACCATCAGGATACATCCAATAAA
AGGTTTTTAGCTGACATAATTCCATACAAAAATTTATTCTCGGAAGAAGA
GGCTTTGAACACTCCTCTGGGGCAAACCACTCTCCCCTGTATCTTCATGC
CTCTCATTTACTTGGTGCTGTGCATGTGACGGATGAGGTCGACCACGCGG
GTGCTGTATCCCCACTCGTTGTCGTACCAGGAGACAAGCTTGACAAAGTG
GTCGTTCAGAGCAATCCCGGCCTTGGCATCGAAGATGCTGGACCTGTTGT
CACCCTGAAAGTCAGTGGAAACAAGGTCCTCATCAACGTAACCCAAAATG
CCCTTGAGGTTTCCCTCAGACTCCTCCTTGATAGCAGCCTTAATCTGATC
ATAGGTTGCTGGCTTCGCAAGTCTAACAGTCAGATCAACAACAGAAACAT
CAACAGTGGGAACACGGAAGGCCATTCCAGTCAACTTTCCGGTTAGCTCT
GGGAGCACCTTGCCAACAGCCTTTGCGGCACCAGTGCTGCTTGGAATGAT
GTTTAAACTGGCAGCCCTTTCACCTCTCCAGTCCTTCTTGGAAGGACATC
TCCAGTCTTCTGGGTTGGAGTCAATGCATTAACTGTGGTCATAAAACCTC
TACATTGCAAAACTGTTATTATTACCTTACCAGAGGAGCAT
>gi_38986701_gb_CK159984.1_
CACCCGACACTGAGATGGTTACGCCCAGCTATTATAGTGACACTATAGAA
TACTCAAGCTATGCATCCAACGCGTTGGGAGCTCTCCCATATGGTCGACC
TGCAGGCGGCCGGACTAGTGATTTCGAGCGGCCGCCCGGGCAGGTGGGCT
TTTTTTTTTTTTTTTTAGACAAGATAACCATAAGATAACTTTGCAATCGC
AAGAGACCGGAATGACATGTTATGGATAACTCAAGAAGATGAGTGAAAAT
GACTCATGATTTAGTTCAAGCAAGTACATAATACCACCGGGGTGTGAGCT
CTAAGCCCAACCAACCATCAGGATACATCCAATAAAAGGTTTTTAGCTGA
CATAATTCCATACCAAAATTTATTCTCAGAAGAAAGGCTTTGAACACTCT
TCTGGGGCAAACCACTCTCCCCAGTAACTTCATGCCTCTCATTTACTTGG
AGCTGTGCATGTGACGGATGAGGTCGACCACACGGGTGCTGTATCCCCAC
TCCTTGTCGTACCCGGAGACAAGCTTGACAAAGTTGTCGTTCAGAGCAAT
CCCGGCCTTGGCATCAAAGATGCTGGAGCTGTTGTCACCCTGCAAGTCAG
TGGAAACCAGGTCCTCATCCACCTAACCCAAAATGCCCTTGAGGTTTCCC
TCAGACTCGTCCTTGATAGCCGCCCTTCATCGGATCATACGTCGGTTGCC
TTCGCAAGTCTAACAGTCCGATCAACACCCGACACCTCACGGGTCGGAAC
ACCGAACGCCGTTCCAGTCAACTTTCCGTTCAGCTCTGGGGACCACTTGC
CCAACGCCGTTTGCGCGCCCCTTGCTGGTTGGAATCGTCTTACACCTGGC
GCGCCTTCCCCGTCTCCGGCCTT
>gi_38986754_gb_CK160012.1_
GCACAGAACATGAGATAGGTTACGCCCNGCCACGTTAGGTTCACTATAGA
ATACTCAAGCTATGCATCCAACGCGTTGGGAGCTCTCCCATATGGTCGAC
CTACAGGGGGCCGCACTAGTGATTTCGAGCGGCCGCCCGGGCAGTGGTAT
CAACGCAGAGCCCTTCTTTTTTTTCCTTTCTTTTCGTGTTCTTCTTTTTT
CTTTCTCTGATTTTTCAGTGTCCAGACACGGATTATAATAGACTTCCTAC
AAAGGAAGTCTCAACGCTGTGCATCTGTAATATATACGGACTATCGTTTG
CCAGGTTCAAAAAAAAAAAAAAAAAACCACCTCNGTCGGGATCAAGCTAA
TCCCTCCCCACATCCATGCCGGCAGCATGCATACTACGTCCCAATCACGC
CCACAGTGAGTCATATTAATATCCACTGACCGGCCTTGGACCACGTCGTG
ACTGGTAGAGACCTGGTTAACCCACCTTAATCCACTTGCTGCCCATCCCT
CTTCCTTCCGCTGGCGTAATAGCTAAGAAGTACGCCACAATCGGTCTTCC
TTCCCATTTGCCACACTGAATGGCTAATGAATGGCCCCTGCTAGCGCCCC
ATACATCACCCGCGGTGTCTGTGGTTCTTCCCAGTCTCACCGCCAGATAT
GCCTGACACCCTACCTGGCGCCCCGTTCCGGTGCCTTCCGTTCCTTCCTC
GCCCCCTTCCGCCGCCTTTCCCCGGCAGTCCTCAATAAGGGGGCCCCTCC
CGGGCGCCTTCCGATTCGGTTCCTGCCGCCCCCCCCCCCCCAACTCCCTC
AAGGTTGTTGTTTCGTTCTCGTGCGCCGTCCCCGCGCCTAACCGCTTGTT
GCCCGTCCTCGGCGGTTGCCCCCCCTTTCCAAGTT
>gi_38987256_gb_CK160259.1_
NAACCGCCCATGCGNTGATTACGCCAACCTATTTAGTGTGACCTATAGAA
TACTCAAGCTATGCATCCAACGCGTTGGGAGCTCTCCCATATGGTCGACC
TGCAGGCGGCCGCACTAGTGATTAGCGTGGTCGCGGCCGAGGTGGGCTTT
TTTTTTTTTTTTTGGATAACTCAAGAAGATGAGTGAAAATGACTCATGAT
TTAGTTCAAGCAAGTACATAATACCACCAAAATGTGAGCTCTAAGCCCAA
CCAACCATCAGGATACATCCAATAAAAGGTTTTTAGCTGACATAATTCCA
TACAAAAATTTATTCTCAGAAGAAAGGCTTTGAACACTCCTCTGGGGCAA
ACCACTCTCCCCAGTAACTTCATGCCTCTCATTTACTTGGAGCTGTGCAT
GTGACGGATGAGGTCGACCACACGGGTGCTGTATCCCCACTCGTTGTCGT
ACCAGGAGACAAGCTTGACAAAGTTGTCGTTCAGAGCAATCCCGGCCTTG
GCACCAAAGATGCTGGACCTGTTGTCACCCTGGAAGTCAGTGGAAACAAG
GTCCTCATCCACGTAACCCANAATGCCCTTGAGGTTTCCCTCAGACTCCT
CCTTGATAGCAGCCTTAATCTGATCATAGGTTGCTGGCTTTCGCAGTCTA
ACAGTCCGATTCACAACAGANACATTCACAGTAGGAACACGGAANGGCAT
TCCCAGTCACTTTCCGTTAAGCTCTGGGAGCACCCTTGCTACAGCCTTTG
CGGCACCAGTGCTGCTTGGAATGATGTTGAAGCTGGCAGCCCTTCCCACT
CTCAGTCCTTGCTGGAAGGACCATCACAGTCTTCTGGGTGGCAGTCATGG
CATGAACTGTGGTCATCAACTCTTCACCATGCCAACCTGTCATGGATACC
TTTACAGAGGAGCAGGCANTTTGTG
>gi_38988241_gb_CK160742.1_
NAACAGCTATTTCGTTTATTACGCCAACCTATTTAGTTGACACTATAGAA
TACTCAAGCTATGCATCCAACGCGTTGGGAGCTCTCCCATATGGTCGACC
TGCAGGCGGCCGCACTAGTGATTCGAGCGGCCGCCCGGGCAGGTGGGCTT
TTTTTTTTTTTTGTTTTTTTTTTTTTTTTTTTTTTTTTTTTTTTTTTCAA
GCAAGTACATAATACCACCAAAATGTGACCAACCATCAGGATACATCCAA
TAAAAGGTTTTTAGCTGACATAATTCCATACAAAAATTTATTCTCAGAAG
AAGAGGCTTTGAACACTCCTCTGGGGCAAACCACTCTCCCCTGTATCTTC
ATGCCTCTCATTTACTTGGTGCTGTGCATGTGACGGATGAGGTCGACCAC
GCGGGTGCCGTATCCCCACTCGTTGTCGTACCAGGAGACAAGCTTGACAA
AGTGGTCGTTCAGAGCAATCCCGGCCTTGGCATCGAAGATGCTGGNACTG
TTGTCACCCTGAAAGTCAGTGGAAACAAGGTTCTCATTCACGTANCCNAA
AATGCCTTTGAGGTTTCCCTCAGACTCTCTGATACAGCTTATTGATCTAG
TTGTGCTCGAGTTACTCGTCACACGACTCACGTGGACACGAGCTCATCAT
TCGTACTCTGACCTGCACGCTGGCCATTGTAATTTTACTGACTCCTTCTT
GTGAGACTAATTTGTGGTTGTATTGTTACTATCACTTTATCAAGAGTTGG
TGTGATATATTTTTACATGTTTGATATGATCTTANNNNNNNNNNNNNNNN
NNNNNNNNNNNNNNNNNNNNNNNNNNNNNTCNNNTCNNNNNTANNNTNNN
NTCNNNTCNNNNNNNNNNTANNNNNNNNNNNNNTCNNTCCNTANNTTTNC
TTTTCTTT
>gi_38988484_gb_CK160862.1_
CACCAGCTATTGGCTTGATTACGCCCAGCTATTTTGGTGACACTATAGAA
TACTCAAGCTATGCATCCAACGCGTTGGGAGCTCTCCTATATGGTCGACC
TGCAGGCGGGGGCACTAGTGATTTCGAGCGGCCGCCCGGGCAGGTGGGCT
TTTTTTTTTTTTTTTCTTTTTGAGTGAAAATGACTCATGATTTAGTTCAA
GCAAGTACATAATACCACCAAAATGTGACCAACCATCAGGATACATCCAA
TAAAAGGTTTTTAGCTGACATAATTCCATACAAAAATTGATTCTCAGAAG
AAGAGGCTTTGAACACTCCTCTGGGGCAAACCACTCTCCCCTGTATCTTC
ATGCCTCTCATTTACTTGGTGCTGTGCATGTGACGGATGAGGTCGACCAC
GCGGGTGCTGTATCCCCACTCGTTGTCGTACCAGGAGACAAGCTTGACAA
AGTGGTCGTTCAGAGCAATCCCGGCCTTGGCATCGAAGATGCTGGACCTG
TTGTCACCCTGAAAGTCAGTGGAAACAAGGTCCTCATCAACGTAACCCAN
AATGCCCTTGAGGTTTCCCTCAGACTCCTCCTTGATAGCAGCCTTAATCT
GATCATAGGTTGCTGGCTTCGNCAGTCTAACAGTCAGATCANCAACAGAA
ACATTCACAGTGGGAACACGGAAGGGCATTCCAGTCAACTTTCCCGTTAG
CTCTGGGAGCACCTTGCCNACAGNCTTTGCGGCACCAGTGCTGCTTGGAA
TGATGTTNNANGCTGCAGCCCTTCCACTCTTCAGTCCTTGCTGGGAGGAC
CATCACAGTCTTCTGGGTTGAGTCATGGCATGAACTGTGGTCATCAAACC
CTCCACCATGCCNAACCTGTTTTTATTACCTTTNCCAGAGGAGCACGCCA
TTTATTGTTGT
>gi_38988488_gb_CK160864.1_
TACCAGCTACTGCAATGATTACGCCACGCTATTTATGTGACACTATAGAA
TACTCAAGCTATGCATCCAACGCGTTGGGAGCTCTCCCATATGGTCGACC
TGCAGGCGGCCGCACTAGTGATTTCGAGCGGCCGCCCGGGCAGGTGGGCT
TTTTTTTTTTTCTTTTTGAGTGAAAATGACTCATGATTTAGTTCAGGCAA
GTACGTAATACCACCAAAATGTGACCAACCATCAGGATACATCCAATAAA
AGGTTTTTAGCTGACATAATTCCATACAAAAATTTATTCTCAGAAGAAGA
GGCTTTGAACACTCCTCTGGGGCAAACCACTCTCCCCTGTATCTTCATGC
CTCTCATTTACTTGGTGCTGTGCATGTGACGGATGAGGTCGACCACGCGG
GTGCTGTATCCCCACTCGTTGTCGTACCAGGAGACAAGCTTGACAAAGTG
GTCGTTCAGAGCAATCCCGGCCTTGGCATCGAAGATGCTGGACCTGTTGT
CACCCTGAAAGTCAGTGGAAACAGGTCCTCATCAACGTAACCCAAAATGC
CCTTGAGGTTTCCCTCAGACTCCTCCTTGATAGCAGCCTTAATCTGATCA
TAGGTTGCTGGCTTCCGCAGTCTAACAGTCAGATCAACCACAGAAACTTC
ACAGTGGGAACACGGGAGGCCATTCCAGTCAACTTTTCCGTTAACCTCTG
GGAGCACTTTTGCAAACAGCCTTTGGGGGGACCAGGTCTTGCTTGGGATT
ATTTTTNAAGCTTGGAAGCCCTTCCACCTCTTCCATCCTTTCTTGGAAAG
ACCACCAACAGTCTTTTGGGGTTGGAGTCTTTGGCTTTGACCTGTGGGCA
TAAACCCTTCCAACAATGCCCAACCTGTCTTTGATTACCTTCTCCAGAAG
GGGCAAGGCGAT
>gi_38988545_gb_CK160893.1_
CCCCTACATGCTATTGGCTAGATTACGCCCAGCTATTTTGGTTACACTAT
AGAATACTCAAGCTATGCATCCAACGCGTTGGGAGCTCTTCCATATGGTC
GACCTGCAGGCGGCCGCACTAGTGATTAGCGTGGTCGCGGCCGAGGTGGG
CTTTTTTTTTTTTTTTTCTTTTTTTTTTTTTTTTTTTTTTTTTTTTTTTT
TTTTTTGGTAACCCAAGAAGATTAGTGAAAATGACTCATGATTTAGTTCA
AGCAAGTACTTTATACCACCAAAATGTGAGCCGCTTAGCCCGACCAACCA
TCAGGATACATCCAATAAAAGGTTTTTAGCTGACATAATTCCATACAAAA
ATTTATTCTCAGAAGAAGAGGCTTTGAACACTCCTCTGGGGCAAACCACT
CTCCCCTGTATGCCTCTCATTTACTTGGTGCTGTGCATGTGACGGATGAG
GTCGACCACGCGGGTGCTGTATCCCCACTCGTTGTCGTACCAGGAGACAA
GCTTGACAAAGTTGTCGTTCAGAGCAATCCCGGCCTTGGCATCGAAGATG
CTGGACCTGTTGTCACCCTGGAAGTCAGTGGAAACAAGGTCCTCATCAAC
GTAACCCAAAATGCCCTTGAGGTTTCCCTCAGACTCCTCCTTGATAGCAG
CCTTTATCTGATCATAGGTTGCTGGCTTCGCAGGTCTTACAGTCAGATCA
ACACCGAAACATCACCGGTTGGACACGGAAGGGCATTTCAGTCACTTTCC
GTTTAGCTCTGGGAGCACTTGTCCACGGCCTTTTGGGCACCCGGCTTTTT
TGAATAGTTTTTTAACTTGCGGCCCTTTCCCCTTTCCAGTCTTTTTCTGG
AGGGCC
>gi_38988605_gb_CK160923.1_
TACACAGCTATTTGCAATGATTACGCCCCGCTATTTATAGTGACACTATA
GAATACTCAAGCTATGCATCCAACGCGTTGGGAGCTCTCCCATATGGTCG
ACCTGCAGGCGGCCGCACTAGTGATTTCGAGCGGCCGCCCGGGCAGGTGG
GCTCTGCGTTGATACCACTGCTTAGTCCACCGGTGTTTTCACCGACAAGG
ACAAGGCTGCAGCTCACATTAAGGGTGGTGCCAAGAAGGTCATCATTTCT
GCTCCCAGCAAGGATGCTCCCATGTTTGTCTGTGGTGTCAATGAGAAGGA
ATACAAGTCTGACATCGACATTGTCTCCAACGCTAGCTGCACCACTAACT
GCCTTGCTCCTCTTGCTAAGGTTATCAATGACAGGTTTGGCATTGTTGAG
GGTTTGATGACCACAGTTCATGCCATGACTGCAACCCAGAAGACTGTTGA
TGGTCCTTCCAGCAAGGACTGGAGAGGTGGAAGGGCTGCCAGCTTCAACA
TCATTCCAAGCAGCACTGGTGCCGCAAAGGCTGTTGGCAAGGTGCTCCCA
GAGCTTAACGGAAAGTTGACTGGAATGGCCTTCCGTGTTCCCACTGTTGA
TGTTTCTGTTGTTGATCTGACTGTTAGACTTGCGAGGCCAGCAACCTATG
ATCAGGTTAAGGCTGCTATCAAGGAGGAGTCTGAGGGAAACCTCAAGGGC
ATTTTGGGTTACGTTGATGAGGACCTTGTTTCCACTGACTTTCAGGGTGA
CAACAGGTCCAGCATCTTCGATTGCCAGGCCGGGATTGCTCTGAACGACC
ACTTTGTCAAGCTTGTCTCCTGGTACGACAACGAGTGGGGATACAGCACC
CGCGGTGGTCGACCTCATCCGTCACATG
>gi_38989082_gb_CK161160.1_
GGACCGCTACCTAGAGTGATGTACGCGANCCTATTTGGTGCAGTCTATAG
AATACTCAAGCTATGCATCCAACGCGTCGGGAGCTCTACCTTATGGTCGA
CCTGCAGGCGGGCGGAGTAGTGATTAGCGTGGCGCGGCCGCCGTGGGCTT
TTTTTTTTTTTTTTAGTTCAAGCAAGTACATAATACCACCAAAATGTGAG
CCGCTAAGCCCAACCAACCATCAGGATACATCCAATAAAAGGTTTTTAGC
TGACATAATTCCATACAAAAATTTATTCTCAAAAAAAGAGGCGGGGTTCA
CTCCTCTGGGGCAAACCATTCTCCCCTGGGGGCCTCTCATTTACTTGGTG
CTGTGCATGTGACGGATGAGGTCGACCACGCGGGTGCTGTATCCCCACTC
GTTGTCGTACCAGGAGACAAGCTTGACAAAGTTGTCGTTCAGAGCAATCC
CGGCCATGGCATCGAAGATGCTGGACCTGTTGTCACCCTGGAAGTCAGTG
GAAACAAGGTCCTCATCAACGTAACCCAAAATGCCCTTGAGGTTTCCCTC
AGACTCCTCCTTGATAGCAGCCTTAATCTGATCATACCTGCCCGGGGGGG
CGGTCGAAATCCCGCGGCCATGGCGGTCGGGAGCATGCGACGTCGGGCCC
AATTCGCCCTATAGTGAGTCGTATTACAATTCACTGGCCAGTCGTTTTAC
ACCGTCGTGACTGGGGAAAACCTTGGGCGTTACCAAACTTAATCGCCTTG
GCAGCAATTCCCCCTTTCGCCCACTTGGGGTATATACGAAAAAGGCCCGG
ACGAATCGCCCTTCCCAACAGTTGGGCACCCTGAATGGCAAATTGGAGCC
CCCTGTAACGGCCAATTAACGCGGGCGGGTGTGGGTGGTTACCCCCAAGC
TATCCCCTAA
>gi_38989386_gb_CK161314.1_
GTACCGTACCCGTACCCGACCCCAGCCAACCNCCCATCCCCGTCTCGCGT
CGCAGCGGTTGTTCCACTCCCTCGCCATGGGCAAGATTAAGATCGGAATC
AACGGTTTCGGAAGGATCGGGAGGCTCGTCGCCAGGGTCGCCCTCCAGAG
CGACGATGTCGAGCTCGTCGCCGTCAACGACCCCTTTATCACCACCGAGT
ACATGACCTACATGTTCAAGTACGACACCGTTCACGGCCACTGGAAGCAC
AGTGACATCAAGCTCAAGGACGACAAGACGCTGCTCTGTGGCGAGAAGCC
AGTTACCGTCTTCGGCGTCAGGAACCCTGAGGAGATCCCGTGGGGTGAGG
CTGGTGCCGATTACGTTGTGGAGTCCACCGGTGTCTTCACTGACAAGGAC
AAGGCCGCTGCTCACTTGAAGGGTGGTGCCAAGAAGGTGGTCATCTCTGC
CCCAAGCAAAGATGCCCCTATGTTTGTGGTTGGTGTCAATGAGGACAAGT
ACACCTCAGACGTTAACATTGTCTCAAATGCTAGCTGCACCACTAACTGC
CTTGCTCCCCTAGCAAAGATCATTAATGACAACTTCGGTATTATTGAGGG
TTTGATGACCACTGTTCATGCCATCACTGCCACACAGAAGACCGTTGATG
GTCCCTCGAGCAAGGACTGGAGAGGTGGCAGGGCCGCAAGCTTTAACATC
ATTCCCAGCAGCACTGGTGCTGCCAAGGCTGTTGGCAAGGGTCTTCCTGA
GCTGAATGGCAAGCTTACCGGTATGTCTTTCCGGGTTCCACTGTGGATGT
GTCAGTTGTTGATCTCACTGTTAGAACCGAGAAGGCTGCATCATACGATG
ACATCAAGAAGGCTATTCAGGCTGCATCTGAGGGAAAACTCANGGGGATC
ATGGGTAATGTCGAGGAAGATTGGGTTCCCACTGACTTTGTCGGTGACAG
GAGGTCGAGCATTTTGATGCCAGGCTGGAATGCTCGAACGACATTTCGTC
AGCTCGTTTGTGGTCGACAACAGGGGGTACACAACCGGTTTGCGATCGAT
CGGCCCATGCCAGAACAGTAAAGGTCTGATTCCTTGGCCAAGGGTCCTGC
TTGGCTTGCAAAAATAATGTGATGGTTCCCAACACCCGGTTTTGTATGGA
AAAATAACTCGGTTCCGTAAAAA
>gi_38991119_gb_CK162176.1_
GCGTACCGACACCCGACCCGTCCCCGTACCCCAGCCAACCTCCCATCCCC
GTCTCGCGTTTCGGGGGCAGTTCCACTCCCTCGCCATGGGCAAGATTAAG
ATCGGAATCAACGGTTTCGGAAGGATCGGGAGGCTCGTCGCCAGGGTAGC
CCTCCAGAGCGACGATGTCGAGCTCGTCGCCGTCAACGACCCCTTCATCA
CCACCGAGTACATGACCTACATGTTCAAGTACGACACCGTTCACGGCCAC
TGGAAGCACAGTGACATCAAGCTCAAGGACGACAAGACTCTGCTCTTTGG
CGAGAAGCCAGTTACCGTCTTCGGCGTCAGGAACCCTGAGGAGATCCCGT
GGGGTGAGGCTGGTGCCGATTACGTTGTGGAGTCCACCGGTGTCTTCACT
GACAAGGACAAGGCCGGTGCTCACTTGAAGGGTGGTGCCAAGAAGGTGGT
CATCTCTGCCCCAAGCAAAGATGCCCCTATGTGAGTGGTTGGTGTCAACG
AGGACAAGTACACCTCAGACGTTAACATTGTCTCATATGCTAGCTGCACC
ACTAACTGCCTTGCTCCCCTAGCTAAGATCATTAATGACAACTTCGGTAT
TATTGAGGGTTTGATGACCACTGTTCATGCCATCACTGCCACACAGAAGA
CCGTTGATGGTCCCTCGAGCAAGGACTGGATAGGTGGCAGGGCCGTAAGC
TTTAACATCATTCCCAGCAGCACTGGTGCTGCTAAGGCTGTTGAGTAGGT
TCTTCCTGAGCTGAATGGCATGCTTACGGCTATGTCTTTCCGGGTTCCCA
CTGTGGATGTGTCAGTTGTTGATCTCACTGTGAGAACCGAGAAGGCTGCA
TCATATGATGACATCACGACGGCTATCAGGGCTGCTTCTGAGGGGAAGCT
CAAGCGGATCATGGGGTACGTTGAAGAGGGATTGGTCTCAACGACCTTGT
TGGTGACAGCAGGTCAGCATTTTGATGCCAAGGTTGGAATGTTCTGAAGA
CCATTCGTCAGCTGTTTCGTGGTTGACAAGAATGGGGTACAGAAACGGGT
TGTAACTGACCGGCCATGCCCAGAATCATAAGTGTCTGCTCCCTTGGGGC
CCGGGCAAAGGTCCTCTTGGTATGCAAAAATT
>gi_38995364_gb_CK164327.1_
AACCGCTAGTATGATGATTACGCCACGCTATTTATGTGACACTATAGAAT
ACTCAAGCTATGCATCCAACGCGTTGGGAGCTCTCCCATATGGTCGACCT
GCAGGCGGCCGCACTAGTGATTAGCGTGGTCGCGGCCGAGGTCCTCNGAT
CTGTTCTCAGACCCTCCTTCCGTCCGTCGCAGCTCCANGATTTCNNCTTC
CCCATGGCTCCGNATCAAGAATCGGTATCAACGGGTTTCGGGCCGGATCG
GCAGGGGCTTGTGGCCAGGGGTTGCGCTCCAGAAGCCCCNGATGTTCGAG
CTCGTGCGCCGTCAACGACCCCTTCATCACCACCGACTACATGACCTACA
TGTTCAAGTATGACACTGTCCACGGACAGTGGAAGCACCATGAAGTTAAG
GTGAAGGACTCCAAGACCCTTCTCTTCGGTGAGAAGGAGGTTGCTGTGTT
TGGCTGCAGAACCCTGAGAATCCTGGGCTGTGTGTGTTCTCTGCCNNNNN
NNNNNNNNNNNNNNNNNNNNNNNNNNNNNNNNNNNNNNNGNNNNNNTANT
GGTCGCGGTCCNNNNNNNNNNNNNNNNNNGNNNTNNTNNNTGNTNCNNNN
NNNGATGNTCCCATGTNTGTCTGTGGTGTTCATGAGAAGGAATACAAGTC
TGACATCGACATTGTCTCCAACGCTAGCTGCACCACTAACTGCCTTGCTC
CCTCTTGCTAGGTTATCANTGACAGGTTTGGCATTGTTGAGGGTTTGATG
ACCACAGTTCATGCCATGACTGNCACCCAGAAGACTGTTGATGGTCCTTC
CCAGCAGGACTGGANANNGTGNANGGGCTGCANCTTTCACATCATTCCNA
GCAGCACTGGTGCCCGCAAAGGCTGTGGCAAGGTGCTCCCAGAGCCTTAC
GGAAGTTAACTGGAATGGCTTCCGGTTCCCACTGTTGATGTTCTGTTGTT
GACTGACGGTAAATTGCCAACCC
>gi_38995448_gb_CK164393.1_
CACCCGCTAGTTAGATGATTACGCCACGCTATTTATGTGACACTATAGAA
TACTCAAGCTATGCATCCAACGCGTTGGGAGCTCTCCCATATGGTCGACC
TGCAGGCGGCCGCACTAGTGATTAGCGTGGTCGCGGCCGAGGTCCTCGAT
CTGTTCTCAGACCCTCCTCCGTCCGTCGCAGCTCCAGATTTCCTTCCCCA
TGGCTCCGATCAAGATCGGTATCAACGGTTTCGGCCGGATCGACAGGCTT
GTGGCCAGGGTTGCGCTCCAGAGCCCCGATGTCGAGCTCGTCGCCGTCAA
CGACCCCTTCATCACCACCGACTACATGACCTACATGTTCAAGTATGACA
CTGTCCACGGACAGTGGAAGCACCATGAAGTTAAGGTGAAGGACTCCAAG
ACCCTTCTCTTCGGTGAGAAGGAGGTTGCTGTGTTTGGCTGCAGGAACCC
TGAGGAGATCCCATGGGCTGCTACTGGTGCTGAGTACGTTGTTGAGTCCA
CCGGTGTTTTCACCGACAAGGACAAGGCTGCAGCTCACATTAAGGGTGGT
GCCAAGAAGGTCATCATTTCTCGCTCCCAGCAAGGATGCTCCCATGTTTG
TTTGTGGTGTCAATGAGAAGGAATACAAGTCTGACATCGACATTGTCTCC
AACGCTAGCTGCACCACTAACTGCCTTGCTCCTCTTGCTAAGGTTATCAA
TGACAGGTTTGGCATTGTTGAGGGTTTGATGACCACAGTTCATGCCATGA
CTGCNACCCAGAAGACTGTTGATGGTCCTTCCAGCANGGACTGGANAGGT
GGAANGGGGCTGCAGCTTCACATCATTCCANGCAGCACTGGTGCCGCAAA
GGCTGTTTGGCAGGTGCTCCCAGAGCTTNACGGAAAGTGACCTGGATGN
>gi_38995451_gb_CK164395.1_
ACCAGCCCCTGAGNTGATTACGCCACGCTATTTATAGGACACTATAGAAT
ACTCAAGCTATGCATCCAACGCGTTGGGAGCTCTCCCATATGGTCGACCT
GCAGGCGGCCGCACTAGTGATTAGCGTGGTCGCGGCCGAGGTTTTAGTTC
AAGCAAGTACATAATACCACCAAAATGTGACCAACCATCAGGATACATCC
AATAAAAGGTTTTTAGCTGACATAATTCCATACAAAAATTTATTCTCAGA
AGAAGAGGCTTTGAACACTCCTCTGGGGCAAACCACTCTCCCCTGTATCT
TCATGCCTCTCATTTACTTGGTGCTGTGCATGTGACGGATGAGGTCGGCC
ACGCGGGTGCTGTATCCCCACTCGTTGTCGTACCAGGAGACAAGCTTGAC
AAAGTTGTCGTTCAGAGCAATCCCGGCCTTGGCATCGAAGATGCTGGACC
TGTTGTCACCCTGAAAGTCAGTGGAAACAAGGTCCTCATCAACGTAACCC
AAAATGCCCTTGAGGTTTCCCTCAGACTCCTCCTTGATAGCAGCCTTAAT
CTGATCATAGGTTGCTGGCTTCGCAAGTCTAACAGTCAGATCAACAACAG
AAACATCAACAGTGGGAACACGGAAGGCCATTCCAGTCAACTTTCCGTTN
AGCTCTGGGAGCACCTTGCCAACAGCCTTTGCGGCACCAGTGCTGCTTGG
AATGATGTTGAAGCTGGCAGCCCNTTCCACTCTCCAGTCCTTGCTGGAAG
GACCATCACAGTCTTCTGGGTTGCAGTCATGGCATGAACTGTGGTCATCG
AACCCTCNNACATGCCAACCTGTCATTGATAACCTTAGNNCAGAGAGCAN
GGGCAGTAGTGGTGCAGCTAGCGTTGGAGAACATG
>gi_38995673_gb_CK164526.1_
CACCCGCCCGGTAGATGATTACGCCACGCTATTTATGTGACACTATAGAA
TACTCAAGCTATGCATCCAACGCGTTGGGAGCTCTCCCATATGGTCGACC
TGCAGGCGGCCGGGCTAGTGATTAGCGTGGTCGCGGCCGAGGTGTGAAAA
TGACTCATGATTTAGTTCAAGCAAGTACATAATACCACCAAAATGTGACC
AACCATCAGGATACATCCAATAAAAGGTTTTTAGCTGACATAATTCCATA
CAAAAATTTATTCTCAGAAGAAGAGGCTTTGAACATTCCTCTGGGGCAAA
CCACTCTCCCCTGTATCTTCATGCCTCTCATTTACTTGGTGCTGTGCATG
TGACGGATGAGGTCGACCACGCGGGTGCTGTATCCCCACTCGTTGTCGTA
CCAGGAGACAAGCTTGACAAAGTTGTCGTTCAGAGCAATCCCGGCCTTGG
CATTGAAGATGCTGGACCTGTTGTCACCCTGAAAGTCAGTGGAAACAAGG
TCCTCATCAACGTAACCCAAAATGCCCTTGAGGTTTCCCTCAGACTCCTC
CTTGATAGCAGCCTTAATCTGATCATAGGTTGCTGGCTTCGCAAGTCTAA
CAGTCAGATCAACAACAGAAACATCAACAGTGGGAACACGGAAGGCCATT
CCAGTCAACTTTCCGTTAAGCTCTGGGAGCACCTTGCCAACAGCCTTTGC
GGCACCAGTGCTGCTTGGAATGATGTTGAAGCTGGCAGCCCTTCCCACTC
TCCAGTCCTTGCTGGAAGGGACCATCACAGCGCTCTGGGTTGCAGTCATG
GCATGAACTGTGGTCATCAAACCCCTCAACATGCCAACCTGTCATTNGAT
ACTTAGCNAGANGAGCANGGCCAGTAGTGGTGCANCTAGCGTTGGAGACA
>gi_38996538_gb_CK164962.1_
GACCCGCTATTGCGANTGATTACGCCACGCTATTTATGTGACACTATAGA
ATACTCAAGCTATGCATCCAACGCGTTGGGAGCTCTCCCATATGGTCGAC
CTGCAGGCGGCCGGACTAGTGATTAGCGTGGTCGCGGCCGAGGTTTTAGT
TCAAGCAAGTACATAATACCACCAAAATGTGACCAACCATCAGGATACAT
CCAATAAAAGGTTTTTAGCTGACATAATTCCATACAAAAATTTATTCTCA
GAAGAAGAGGCTTTGAACACTCCTCTGGGGCAAACCACTCTCCCCTGTAT
CTTCATGCCTCTCATTTACTTGGTGCTGTGCATGTGACGGATGAGGTCGA
CCACGCGGGTGCTGCATCCCCACTCGTTGTCGTACCAGGAGACAAGCTTG
ACAAAGTTGTCGTTCAGAGCAATCCCGGCCTTGGCATCGAAGATGCTGGA
CCTGTTGTCACCCTGAAAGTCAGTGGAAACAAGGTCCTCATCAACGTAAC
CCAAAATGCCCTTGAGGTTTCCCTCAGACTCCTCCTTGATAGCAGCCTTA
ATCTGATCATAGGTTGCTGGCTTCGCAAGTCTAACAGTCAGATCAACAAC
AGAAACATCAACAGTGGGAACACGGAAGGCCATTCCAGTCAACTTTCCGT
TAAGCTCTGGGAGCACCTTGCCAACAGCCTTTGCGGCACCAGTGCTGCTT
GGAATGATGTTGAAGCTGGCAGCCCTTCCACCTCTCCAGTCCTTGCTGGA
AGGACCCATCACAGTCTTCTGGGTTGCAGTCATGGCATGAACTGTGGTCA
TCAAACCCCNTCACATGGCAAACCTGTCATTGATAACCTTTAGCAGAGGA
GCAAGGCAGTTAGTGGTGCAGCTAGCGTT
>gi_38996643_gb_CK165015.1_
CACAGCTATTTACGATGATTACGCCACGCTATTTATGTGACACTATAGAA
TACTCAAGCTATGCATCCAACGCGTTGGGAGCTCTCCCATATGGTCGACC
TGCAGGCGGCCGCACTAGTGATTAGCGTGGTCGCGGCCGAGGTTTTAGTT
CAAGCAAGTACATAATACCACCAAAATGTGACCAACCATCAGGATACATC
CAATAAAAGGTTTTTAGCTGACATAATTCCATACAAAAATTTATTCTCAG
AAGAAGAGGCTTTGAACACTCCTCTGGGGCAAACCACTCTCCCCTGTATC
TTCATGCCTCTCATTTACTTGGTGCTGTGCATGTGACGGATGAGGTCGAC
CACGCGGGTGCTGTATCCCCACTCGTTGTCGTACCAGGAGACAAGCTTGA
CAAAGTTGTCGTTCAGAGCAATCCCGGCCTTGGCATCGAAGATGCTGGAC
CTGTTGTCACCCTGAAAGTCAGTGGAAACAAGGTCCTCATCAACGTAACC
CAAAATGCCCTTGAGGTTTCCCTCAGACTCCTCCTTGATAGCAGCCTTAA
TCTGATCATAGGTTGCTGGCTTCGCAAGTCTAACAGTCAGATCAACAACA
GAAACATCCACAGTGGGAACACGGAAGGGCATTCCAGTCAACTTTCCGTT
NAGCTCTGGGAGCACTTGCCCACAGGCCTTGGCNGGACCAGTGCTGCTTG
GAATGATGTTGAAGCTGGGAACCCTTTCCACTCTCCAGTCCTTGCTGGGA
GGACCATCAACAGTCTTCTGGGGTTGCAGTCATGGCATGAACTGGGGTCC
ATCAAACCTCCACAATTGCAAACTTGTCTTTATTACCTTAGCAAGAGGAG
CCAGGCAGTTAGTGGTGGACCTTGCGGTGGGAGACAATGTCGAT
>gi_38996747_gb_CK165067.1_
ACCCGCCCGTGAGATGATTACGCCACGCTATTTATAGTGACACTATAGAA
TACTCAAGCTATGCATCCAACGCGTTGGGAGCTCTCCCATATGGTCGACC
TGCAGGCGGCCGGGCTAGTGATTAGCGTGGTCGCGGCCGAGGTGTGAAAA
TGACTCATGATTTAGTTCAAGCAAGTACATAATACCACCAAAATGTGACC
AACCATCAGGATACATCCAATAAAAGGTTTTTAGCTGACATAATTCCATA
CAAAAATTTATTCTCAGAAGAAGAGGCTTTGAACACTCCTCTGGGGCAAA
CCACTCTCCCCTGTATCTTCATGCCTCTCATTTACTTGGTGCTGTGCATG
TGACGGATGAGGTCGACCACGCGGGTGCTGTATCCCCACTCGTTGTCGTA
CCAGGAGACAAGCTTGACAAAGTTGTCGTTCAGAGCAATCCCGGCCTTGG
CATCGAAGATGCTGGACCTGTTGTCACCCTGAAAGTCAGTGGAAACAAGG
TCCTCATCAACGTAACCCAAAATGCCCTTGAGGTTTCCCTCAGACTCCTC
CTTGATAGCCGCCTTAATCTGATCATAGGTTGCTGGCTTCGCAAGTCTAA
CAGTCAGATCAACAACAGAAACATCAACAGTGGGAACACGGAAGGCCATT
CCCAGTCACTTTCCGTGTAGCTCTGGGAGCACCTTGCCAACAGCCTTTGC
GGCACCAGTGCTGCTTGGAATGATGTTTAAGCTGGCAGCCCTTCACCTCT
CCAGGTCTTGCTTGAAGGGACATCANCAGTCTTCTGGGTCGCAGTCATGG
CATGAACTGTGGGCATCAAACCCTCCACANTGCCAAACCTGTCATTGATT
ACCTTTACCAGAAGGAGCCAGGCCNTANNGGGTGCAGCTAGCGTGTGGAA
>gi_38996901_gb_CK165146.1_
CCACAGCTCGTAGCNATGATTACGCCCAGCTATTTTAGTGACACTATAGA
ATACTCAAGCTATGCATCCAACGCGTTGGGAGCTCTCCCATATGGTCGAC
CTGCAGGCGGCCGCACTAGTGATTAGCGTGGTCGCGGCCGAGGTTTTAGT
TCAAGCAAGTACATAATACCACCAAAATGTGACCAACCATCAGGATACAT
CCAATAAAAGGTTTTTAGCTGACATAATTCCATACAAAAATTTATTCTCA
GAAGAAGAGGCTTTGAACACTCCTCTGGGGCAAACCACTCTCCCCTGTAT
CTTCATGCCTCTCATTTACTTGGTGCTGTGCATGTGACGGATGAGGTCGA
CCACGCGGGTGCTGTATCCCCACTCGTTGTCGTACCAGGAGACAAGCTTG
ACAAAGTTGTCGTTCAGAGCAATCCCGGCCTTGGCATCGAAGATGCTGGA
CCTGTTGTCACCCTGAAAGTCAGTGGAAACAAGGTCCTCATCAACGTAAC
CCAAAATGCCCTTGAGGTTTCCCTCAGACTCCTCCTTGATAGCAGCCTTA
ATCTGATCATAGGTTGCTGGCTTCGCAAGTCTAACAGTCAGATCAACAAC
AGAAACATCAACAGTGGGAACACGGAAGGCCATTCCAGTCAACTTTCCGT
TAAGCTCTGGGAGCACCTTGCCAACAGCCTTTGCGGCACCAGTGCTGCTT
GGAATGATGTTGAAGCTGGCAGCCCTTCCACCTCTCCAGTCCTTGCTGGA
AGGACCATCAACAGTCTTCTGGGTTGCAGTCATGGCATGAACTGTGGNTC
ATCAACCCNNTCACATGCCNAACCTGTCATTTGATACCCTTAGCAGAGGA
GCAAGGCAGTTAGTGGTGCAGCTAGCG
>gi_38996905_gb_CK165148.1_
CACCAGCCACTTGGATGATTACGCCACGCTATTTATAGTGACACTATAGA
ATACTCAAGCTATGCATCCAACGCGTCGGGAGCTCACCCTTATGGTCGAC
CTGCAGGCGGCCGGACTAGTGATTAGCGTGGTCGCGGCCGAGGTCACTTC
TCCCGTCCCGTCCCGTCCCCAGCCAACCTCCCATCTCCGTCTCGCGTCGC
GGCGGCAGTTCCACTCCCTCGCCATGGGCAAGATTAAGATCGGAATCAAC
GGTTTCGGAAGGATCGGGAGGCTCGTCGCCAGGGTAGCCCTCCAGAGCGA
CGATGTCGAGCTCGTCGCCGTCAACGACCCCTTCATCACCACCGAGTACA
TGACCTGCATGTTCAAGTACGACACCGTTCACGGCCACTGGAAGCACAGT
GACATCAAGCTCAAGGACGACAAGACTCTGCTCTTTGGCGAGAAGCCAGT
TACCGTCTTCGGCGTCAGGAACCCTGAGGAGATCCCGTGGGGTGAGGCTG
GTGCCGATTACGTTGTGGAGTCCACCGGTGTCTTCACTGACAAGGACAAG
GCCGCTGCTCACTTGAAGGGTGGTGCCAAGAAGGTGGTCATCTCTGCCCC
CAAGCAAGATGCCCCTATGTTTGTGGTTGGTGTCAACGAGGACAAGTACA
CCTCAGACGTTTACATTGTCTCAAATGCTAGCTGCACCACTAACTGCCTT
GCTCCCCTAGCCTAGATCATTAATGACCACTTCGGTATTATTGAGGGGTT
GATGGACACTGTTCATGCCATCACTGGCACACAGAAAAACCGTTGATGGT
CCCTCCAACCANGGACTGGAGAGGGTGCAGGGCCCCCAANCTTTAACATC
ATCTCCACCAGCACTGGTGCTGCTTAGGTCTGTGGTAAGGTCC
>gi_38996983_gb_CK165187.1_
ACCCGCCCCGTAGATGATTACGCCCCGCTATTGATGTGATCACTATAGAA
TACTCAAGCTATGCATCCAACGCGCTGGGAGCTCACCTATATGGTCGACC
TGCAGGCGGCCGGACTAGTGATTAGCGTGGTCGCGGCCGAGGTGTGAAAA
TGACTCATGATTTAGTTCAAGCAAGTACATAATACCACCAAAATGTGACC
AACCATCAGGATACATCCAATAAAAGGTTTTTAGCTGACATAATTCCATA
CAAAAATTTATTCTCAGAAGAAGAGGCTTTGAACACTCCTCTGGGGCAAA
CCACTCTCCCCTGTATCTTCATGCCTCTCATTTACTTGGTGCTGTGCATG
TGACGGATGAGGTCGACCACGCGGGTGCTGTATCCCCACTCGTTGTCGTA
CCAGGAGACAAGCTTGACAAAGTTGTCGTTCAGAGCAATCCCGGCCTTGG
CATCGAAGATGCTGGACCTGTTGTCACCCTGAAAGTCAGTGGAAACAAGG
TCCTCATCAACGTAACCCAAAATGCCCTTGAGGTTTCCCTCAGACTCCTC
CTTGATAGCAGCCTTAATCTGATCATAGGTTGCTGGCTTCGCACGTCTAA
CAGTCAGATCAACAACAGAAACATCAACAGTGGGAACACGGAAGGCCATT
CCAGTCAACTTTCCGTTAAGCTCTGGGAGCACCTTGCCAACAGNCTTTGC
GGCACCAGTGCTGCTTGGAATGATGTTGAAGCTGGCAGCCCTTCCACCTC
TCCAGTCCTTGCTGGGAGGGACCATCACAGTNCTCTGGGGTTGCAGTCAT
GGCATGAACTGTGGTCATCAAACCCTCAACAATGCCAACCTGTCATTGAT
TACCTTAGCAAGAGGAGCCAGGCATTTAGTGGTGCACC
>gi_38997053_gb_CK165222.1_
CACCAGCCCCTGCNATGATGTACGCCCCGCTATTGATAGATACTATAGAA
TACTCAAGCTATGCATCCAACGCGTCGGGAGCTCTACCATATGGTCGACC
TGCAGGCGGCCGGACTAGTGATTAGCGTGGTCGCGGCCGAGGTCCCAATC
CTCGATCTGTTCTCAGACCCTCCTCCGTCCGTCGCAGCTCCAGATTTCCT
TCCCCATGGCTCCGATCAAGATCGGTATCAACGGTTTCGGCCGGATCGGC
AGGCTTGTGGCCAGGGTTGCGCTCCAGAGCCCCGATGTCGGGCTCGTCGC
CGTCAACGACCCCTTCATCACCACCGACTACATGACCTACATGTTCAAGT
ATGACACTGTCCACGGACAGTGGAAGCACCATGAAGTTAAGGTGAAGGAC
TTCAAGACCCTTCTCTTCGGTGAGAAGGAGGTTGCTGTGTTTGGCTGCAG
GAACCCTGAGGAGATCCCATGGGCTGCTGCTGGTGCTGAGTACGTNGTTG
AGTCCACGGGTGTTTTCACCGACAAGGACAAGGCTGCAGCTCACATTAAG
GGTGGTGCCAAGAAGGTCATCATTTCTGCTCCCAGCAAGGATGCTCCCAT
GTNTGTCTGTGGTGTCCATGAGAAAGAATACAAGTCTGACATCGACATTG
TCTCCAACGCTAGCTGGACCAACTACCTGCTTGCTCCTCTTGGGTAAGGT
TATCAATGACAGGTTTGGCATTGGTGAGGGGTTTGGTGACCACAGTTCAT
GCCATGACTGCGACCCCAAAAGACTGTGGATGGTCCTTCCCACCAAGACC
TGCAGAGGTGGAAGGGCTTGCCACTTTAAAATCATCCCAAGCAGGCCTGG
TTCCCAAAAGGCTTTTGGCAGGTGGTCCCAGAGCTTACCGGGAAGTTTCT
GGGATTCG
>gi_38997485_gb_CK165437.1_
TACACGCCCTATCATTGCATTACGCCACGCTATTGATAGGATCACTATAG
AATACTCAAGCTATGCATCCAACGCGTTGGGAGCTCTCCCATATGGTCGA
CCTGCAGGCGGCCGCACTAGTGATTAGCGTGGTCGCGGCCGAGGTGTGAA
AATGACTCATGATTTAGTTCAAGCAAGTACATAATACCACCAAAATGTGA
CCAACCATCAGGATACATCCAATAAAAGGTTTTTAGCTGACATAATTCCA
TACAAAAATTTATTCTCAGAAGAAGAGGCTTTGAACACTCCTCTGGGGCA
AACCACTCTCCCCTGTATCTTCATGCCTCTCATTTACTTGGTGCTGTGCA
TGTGACGGATGAGGTCGACCACGCGGGTGCTGTATCCCCACTCGTTGTCG
TACCAGGAGACAAGCTTGACAAAGTTGTCGTTCAGAGCAATCCCGGCCTT
GGCATCGAAGATGCTGGACCTGTTGTCACCCTGAAAGTCAGTGGAAACAA
GGTCCTCATCAACGTAACCCAAAATGCCCTTGAGGTTTCCCTCAGACTCC
TCCTTGATAGCAGCCTTAATCTGATCATAGGTTGCTGGCTTCGCAAGTCT
AACAGTCAGATCAACAACAGAAACATCAACAGTGGGAACACGGAAGGCCA
TTCCAGTCAACTTTCCGTTAAGCTCTGGGAGCACCTTGCCAACAGCCTTT
GCGGCACCAGTGCTGCTTGGAATGATGTTGAAGCTGGCAGCCCTTCCACC
TCTCCAGTCCTTGCTGGAAGGACCCATCACAGTCTTCTGGGTTGCAGTCA
TGGCATGAACTGTGGTCATCAAACCCTCANNNCATGCAAACTGTCATTGA
NTACCTTTAGCAGAGGAGCAGGCCAGTAGTGGTGCAT
>gi_38997601_gb_CK165496.1_
GGACCCGCCCTAGGAATGCATTACGCCCCGCTATTTTTGTGATCACTATA
GAATACTCAAGCTATGCATCCAACGCGCTGGGAGCTCTCCTATATGGTCG
ACCTGCAGGCGGCCGCACTAGTGATTAGCGTGGTCGCGGCCGAGGTGTGA
AAATGACTCATGATTTAGTTCAAGCAAGTACATAATACCACCAAAATGTG
ACCAACCATCAGGATACATCCAATAAAAGGTTTTTAGCTGACATAATTCC
ATACAAAAATTTATTCTCAGAAGAAGAGGCTTTGAACACTCCTCTGGGGC
AAACCACTCTCCCCTGTATCTTCATGCCTCTCATTTACTTGGTGCTGTGC
ATGTGACGGATGAGGTCGACCACGCGGGTGCTGTATCCCCACTCGTTGTC
GTACCAGGAGACAAGCTTGACAAAGTTGTCGTTCAGAGCAATCCCGGCCT
TGGCATCGAAGATGCTGGACCTGTTGTCACCCTGAAAGTCAGTGGAAACA
GGGTCCTCATCAACGTAACCCAAAATGCCCTTGAGGTTTCCCTCAGACTC
CTCCTTGATAGCAGCCTTAATCTGATCATAGGTTGCTGGCTTCGCAAGTC
TAACAGTCAGATCAACAACAGAAACATCAACAGTGGGAACACGGAAGGCC
ATTCCAGTCAACTTTCCGTTAAGCTCTGGGAGCACCTTGCCAACAGCCTT
TGCGGCACCAGTGCTGCTTGGAATGATGTTGAAGCTGGCAGCCCTTCCAC
TCTCCAGTCCTTGCTGGAAGGACATCCACAGTCTTCTGGGTTGCAGTCAT
GGCATGAACTGTGGGTCATCAACCTTCACAATGCCAAAACTGTCATTGAT
NACCCTTAGCAGAGGAGCAAGGGCAGTTGTGGTGCAACTAG
>gi_38997644_gb_CK165518.1_
TGTCACGACCTAGCATTGAGTACGCCACGCTATCGTGCCATAGTATAGAA
[truncated: 307,246 more chars]
