# Supplementary material for: Genome-wide identification and characterization of Glyceraldehyde-3-phosphate dehydrogenase genes family in wheat (Triticum aestivum)
Source: BMC Genomics. 2016 Mar 16;17:240. doi: 10.1186/s12864-016-2527-3 (PMC4793594; doi:10.1186/s12864-016-2527-3)
Supplement: Additional file 3: — The contigs and singletons of wheat GAPN that assembled from ESTs. (TXT 9 kb) [file 12864_2016_2527_MOESM3_ESM.txt]

>Contig1
acagctattgaccatctagcgcctatttaaggtgacggtaccctacctag
gttgtaaaaaaagaggttccaaccggtccggaattcccgggatatcgtcg
acccacgcgtccgcatcagctctaacccccgTCCCCCCCGAGCCCCTCAC
CggcCACTAGCTGTGTGCTTAGTGGCTAACCTGCAGTGTGTCCCTCCCGT
TCCGCTCAGCGCTCACCGCACACCGCACGCACGTACGCCCCCTTGCTTCT
TCTTCTTCTTCTTCCTCCCCGATGGCGGGGACGGGGGTGTTCGCGGACGT
GCTGGACGGCGAGGTCTACAAGTACTACGCCGACGGGGAGTGGCGCGCGT
CCGCCTCCGGCAAGACGGTCGCCATCGTCAACCCCACCACCCGCCAGACG
CAGTACAGGGTGCAAGCATGCACACAGGAGGAGGTGAACAAGGTGATGGA
CGCCGCCAAGGTGGCGCAGAAGGCGTGGGCGCGGACTCCGCTGTGGAAGC
GAGCGGAGCTGCTCCACAAGGCGGCGGCCATCCTCAAGGAGCACAAGGCC
CCGATCGCCGAGTGTCTGGTCAAGGAGATCGCCAAGCCGGCCAAGGATGC
CGTTTCTGAGGTGGTGCGATCCGGCGATTTGGTGTCGTACACGGCCGAGG
AGGGTGTCCGGATACTGGGGGAGGGCAAGCTGCTGGTATCCGATAGCTTC
CCCGGTAATGAGCGCAACAAGTACTGTTTGAGCTCCAAGGTACCTCTTGG
AGTAGTTTTGGCAATCCCGCCATTTAACTATCCTGTCAACCTGGCGGTTT
CTAAGATTGGCCCGGCGCTGATTGCTGGCAATTCTCTTGTGCTCAAGCCT
CCGACTCAGGGCGCGGTGGCAGCGCTCCATATGGTACACTGCTTTCACCT
GGCCGGTTTCCCAAAGGGCCTGATAAGCTGTGTTACTGGGAAAGGTTCTG
AAATAGGTGATTTTCTCACAATGCacccctgGAGTCAACTGCATAAGTTT
CACGGGAGGTGATACCGGCAtagccatttcaaagaaggcCGGGATGGTCC
CGCTTcAGATGGAGCTCGGAGGAAAAGATGCTTGCATTGTGCTGGACGAT
GCAGACCTCGATCTAGTCGCGGCAAACATAGTAAAAGGAGGCTTCTCATA
CAGTGGCCAGAGGTGCACTGCAGTCAAAGTGGTTCTGATCATGGAAGCGG
TGGCCGACACCGTGGTGGAGAAGGTCAATGCCAAGGTGGCAAAGCTGAAA
GTTGGCCCACCAGAGGATGACTGTGATATCACCCCAGTTGTAACAGAATC
CTCGGCAAATTTCATTGAAGGCTTGGTAATGGATGCCAAGGAGAAAGGTG
CAACTTTTTGCCAAGAGTACAGGAGAGAAGGCAACCTCATCTGGCCGTTG
CTGTTGGATCATGTCCGGCCTGATATGAGGATCGCTTGGGAGGAGCCTTT
CGGCCCTGTCTTGCCCGTGATCAGGATCAACTCGGTCGAGGAAGGCATTC
ACCATTGTAACGCCAGCAACTTTGGCCTCCAGGGATGTGTGTTCACAAGA
GACATCAACAAGGCAATCATGATCAGTGATGCAATGGAGAGTGGAACTGT
GCAGATCAACTCCGCCCCGGCTCGAGGTCCGGACCATTTCCCCTTCCAGG
GTCTGAAGGACAGTGGAATAGGATCCCAGGGGATAACCAACAGCATAAAC
ATGATGACCAAGGTGAAGAGCACTGTCATAAACCTCCCATCTCCGTCCTA
CACCATGGGCTGAGACGTTCATGTACAGGAATCGGACGTTGTATAAGCAC
ACGAGTACGGTGTAGAGAATTCAAATGTTTCGTAACCACGTGAGATCTGG
AGATCTGTATCTCGGTATCTGTATGCTTCTGTATGTACCTTGGCTGTCTT
ACAGTAAAAATTTAAAAAATAAAACagaatgagagcaagc
>Contig2
acctccgctctctacttaatcccgccccgccacagctgcaccactcgcac
acccatcagcaccaaccaCCGTCCCCCCCGAGCCCCTCACCGCCACTAGC
TGTGTGCTTAGTGGCTAACCTGCAGAGTGTCCCTCCCGTTCCGCTCACCA
CCACCACACACCGCACGTACGTACACTTGCTTCTTCTTCTTCTTCTTCCC
CGATGGCGGGGACGGGGGTGTTCGCGgcaCGTGCTGGACGGCGAGGTCTA
CAAGTACTACGCCGACGGGGAGTGGCGCGCCTCCGCCTCCGGCAAGACGG
TCGCCATCGTCAACCCCACCACCCGCCAGACGCAGTACAGGGTGCAAGCA
TGCACACAGGAGGAGGTGAACAAGGTGATGGACGCCGCCAAGGTGGCGCA
GAAGTCGTGGGCGCGGACTCCGCTGTGGAAGCGCGCGGAGCTCCTCCACA
AGGCGGCGGCCATCCTCAAGGAGCACAAGACCCCGATCGCCGAGTGTCTG
GTCAAGGAGATCGCCAAGCCGGCCAAGGATGCCGTTTCTGAGGTGGTGCG
GTCCGGCGATTTGGTGTCATACACGGCCGAGGAGGGTGTCCGGATACTGG
GGGAGGGCAAGCTGCTGGTATCAGATAGCTTCCCCGGTAATGAGCGCAAC
AAGTACTGTTTGAGCTCCAAGGTACCTCTTGGAGTAGTTTTGGCAATCCC
ACCATTTAACTATCCTGTCAACCTGGCGGTTTCTAAGATTGGCCCGGCGC
TAATTGCTGGCAATTCTCTTGTGCTCAAGCCTCCGACTCAGGGCGCGGTG
GCAGCGCTCCATATGGTACACTGCTTTCACCTGGCCGGTTTCCCAAAGGG
CCTGATTAGTTGTGTTACTGGGAAAGGCTCTGAAATAGGTGATTTTCTCA
CAATGCACCCTGGAGTCAACTGCATAAGTTTCACGGGAGGCGATACCGGT
ATAGCCATTTCAAAGAAGGCCGGGATGGTCCCGCTTCAGATGGAGCTAGG
AGGAAAAGATGCCTGCATTGTGCTGGAGGATGCAGACCTCGATCTAGTCG
CGGCAAACGTAGTAAAAGGAGGCTTCTCATACAGTGGCCAGAGGTGCACT
GCCGTAAAAGTGGTTCTGATCATGGAAGCGGTTGCCGACACCGTGGTGGA
GAAGGTTAATGCCAAGCTGGCAAAGCTGAAAGTTGGCCCGCCCGAGGATG
ACTGTGATATCACCCCAGTTGTAACAGAATCCTCGGCAAATTTCATTGAA
GGCTTGGTAATGGATGCCAAGGAGAAAGGTGCAACTTTTTGCCAAGAGTA
CAGGAGAGAAGGCAACCTTATCTGGCCGTTGTTGTTGGATCATGTCCGGC
CTGACATGAGGATCGCCTGGGAGGAGCCTTTTGGCCCTGTCTTGCCCGTG
ATCAGGATCAACTCGGTTGAGGAAGGCATCCACCATTGCAACGCCAGCAA
CTTTGGGCTCCAGGGATGTGTGTTCACAAGAGACATCAACAAGGCAATCA
TGATCAGTGATGCAATGGAGAGTGGAACTGTGCAGATCAACTCCGCCCCG
GCTCGAGGTCCGGACCATTTCCCCTTCCAGGGTCTGAAGGACAGTGGAAT
AGGATCCCAGGGGATAACCAACAGCATAAACATGATGACCAAGGTGAAGA
GCACTGTCATAAACCTCCCATCTCCGTCCTACACCATGGGCTGAGACGTT
CATGTACAGGAATCGGACGTTGTATAAGCACACGAGTACGGTGTAGAGAA
TTCAAATGTTTTGTAACCACGTGAGATCTGGAGATCTGTATCTGTATGCT
TCTGCATGTACCCTTGGCTGTTTTACAGTAAAATTTTTAAAAAATAAAAc
aaaatgagagcaaaaaaaaaaaaaaa
>Contig3
acgcttgacattaggcctatttaggtgaactatagaacaagtttgtacaa
aaaagcaggctggtaccggtccggaattcccgggatatcgtcgacccacg
cgtccgccaaccaCCGTCCCCCCCGAGCCCCTCACCggcCACTAGCTGTG
TGCTTAGTGGCTAACCTGCAGTGTGTCCCTCCCGTTCCGCTCGCCACCAC
CACACACCGCACGTACGTCCACTTGCTTCTTCTTCTTCCTCCCCGATGGC
GGGGACGGGGGTGTTCGCGGACGTGCTGGACGGGGAGGTCTACAAGTACT
ACGCCGACGGGGAGTGGCGCGCGTCCGCCTCCGGCAAGACGGTCGCCATC
GTCAACCCCACCACCCGCCAGACGCAGTACAGGGTGCAAGCATGTACACA
GGAGGAGGTGAACAAGGTGATGGACGCCGCCAAGGTGGCGCAGAAGGCGT
GGGCGCGGACTCCGCTGTGGAAGCGCGCGGAGCTCCTCccaCAAGGCGGC
GGCCATCCTCAAGGAGCACAAGACCCCGATCGCCGAGTGTCTGGTCAAGG
AGATCGCCAAGCCGGCCAAGGATGCCGTTTCTGAGGTGGTGCGATCCGGC
GATTTGGTGTCATACACGGCCGAGGAGGGTGTCCGGATACTGGGGGAGGG
CAAGCTGCTGGTATCCGATAGCTTCCCCGGTAATGAGCGCAACAAGTACT
GTTTGAGCTCCAAGGTACcctCTTGGGAGTAGTTTTGggcAATCCCACCA
TTTAACTATCCTGTCAACcctGGCGGTTTCTAAGATTGggcCCAGCGCTA
ATTGCTGGCAATTCTCTTGTGCTCAAGCCTCCGACTCAGGGCGCGGTGGC
AGCCCTCCATATGGTACACTGCTTTCACCTGGCCGGTTTCCCAAAGGGCC
TGATTAGTTGTGTTACTGGGAAAGGCTCTGAAATAGGTGATTTTCTCACA
ATGCACCCTGGAGTCAACTGCATAAGTTTCACGGGAGGTGATACCGGCAT
AGCCATTTCAAAGAAGGCCGGGATGGTCCccgCTTCAGATGGAGCTCGGA
GGAAAAGATGCCTGCATTGTGCTGGAGGATGCAGACCTCGATCTAGTCGC
GGCAAACATAGTAAAAGGAGGCTTCTCATACAGTGGCCAGAGGTGCACTG
CAGTCAAAGTGGTTCTGATCATGGAAGCGGTTGCCGACACCGTGGTGGAG
AAGGTCAACGCCAAGCTGGCAAAGCTGAAAGTGGGCCCACCAGAGGATGA
CAGTGATATCACCCCAGTTGTAACAGAATCCTCGGCAAATTTCATTGAAG
GCTTGGTAATGGATGCCAAGGAGAAAGGGGCAACCTTTTGCCAAGAGTAC
AGGAGAGAAGGCAACCTTATCTGGCCGTTGCTGCTGGATCATGTCCGGCC
TGACATGAGGATCGCCTGGGAGGAGCCTTTTGGCCCTGTCTTGCCCGTGA
TCAGGATCAACTCGGTTGAGGAAGGCATCCACCATTGCAACGCCAGCAAC
TTTGGGCTCCAGGGATGTGTGTTCACAAGAGACATCAACAAGGCAATCAT
GATCAGTGATGCAATGGAGAGTGGAACTGTGCAGATCAACTCCGCCCCGG
CTCGAGGTCCGGACCATTTCCCCTTCCAGGGCCTGAAGGACAGTGGAATA
GGATCCCAGGGGATAACGAACAGCATAAACATGATGACCAAGGTGAAGAG
CACTGTCATAAACCTCCCATCTCCGTCCTACACCATGGGCTGAGACGTTC
ATGTACAGGAATCGGACGTTGTATAAGCACACGAGTACGGTGTAGAGAAT
TCAAAATGTTTTGTAACCACGTGAGATCTGGAGATCTGTATCTGTATGCT
TCTGCATGTACCTTGGCTGTTTTACAGTAAAAATTAAGAAAATAAAACAA
AACGAGAGCAagaaaaaaaaaaaaaaagggcggccgctctagagtatccc
tcgaggggcccaagcttacgcgtacccagctttcttgtacaaagtggtcc
ctatagtgagtcgtattataagctaggcactggccgtcgttttacaacgt
cgtgactgggaaaactgctagcttgggatctttgtgaaggaaccttactt
ctgtggtgtgacataattggacaaactacctacagagatttaaagctcta
aggtaaatataaaatttttaagtgtataaatgtgttaactagctgcatat
gcttgctgcttgagagtttggcttactgagtatgatttatgaaaatatta
tacacaggagctagtggatctaattggttgtgtattttagattcacagtc
ccaggcctcatttcaggcccctcagtcctcacagtctgttcatgatcata
atcagccataccacattggttgaggtttaactgctttaaaaaccttccac
acttccccctgaacctaaaaataaaatgagtgcaattgtggttggttact
tgttaattgaactctattatggttccaataaagcaatagcctccaaattt
cccaaataaagatttt
>gi_383706338_dbj_HX063619.1_ HX063619 Triticum aestivum cv. Norin 4 leaf library Triticum aestivum cDNA clone whxn24088j23, mRNA sequence
TGCTTGCATTGTGCTGGACGATGCAGACCTCGATCTAGTCGCGGCAAACA
TAGTAAAAGGAGGCTTCTCATACAGTGGCCAGAGGTGCACTGCAGTCAAA
GTGGTTCTGATCATGGAAGCGGTGGCCGACACCGTGGTGGAGAAGGTCAA
TGCCAAGGTGGCAAAGCTGAAAGTTGGCCCACCAGAGGATGACTGTGATA
TCACCCCAGTTGTAACAGAATCCTCGGCAAATTTCATTGAAGGCTTGGTA
ATGGATGCCAAGGAGAAAGGTGCAACTTTTTGCCAAGAGTACAGGAGCCT
TTCGGCCCTGTCTTGCCCGTGATCAGGATCAACTCGGTCGAGGAAGGCAT
TCACCATTGTAACGCCAGCAACTTTGGCCTCCAGGGATGTGTGTTCACAA
GAGACATCAACAAGGCAATCATGATCAGTGATGCAATGGAGAGTGGAACT
GTGCAGATCAACTCCGCCCCGGCTCGAGGTCCGGACCATTTCCCCTTCCA
GGGTCTGAAGGACAGTGGAATAGGATCCCAGGGGATAACCAACAGCATAA
ACATGATGACCAAGGTGAAGAGCACTGTCATAAACCTCCCATCTCCGTCC
TACACCATGGGCTG
>gi_55613576_gb_CV768219.1_ FGAS062610 Triticum aestivum FGAS: Library 2 Gate 3 Triticum aestivum cDNA, mRNA sequence
AAGCTTGACCTTAGGCCTATTTAGGTGACACTATCGAACAAGTTTGTACA
AAAAAGCAGGCTGGTACCGGTCCGGAATTCCCGGGATATCGTCGACCCAC
GCGTCCGCACACACCGCACGTACGTCCACTTGCTTCTTCTTCTTCCTCCC
CGATGGCGGGGACGGGGGTGTTCGCGGACGTGCTGGACGGGGAGGTCTAC
AAGTACTACGCCGACGGGGAGTGGCGCGCGTCCGCCTCCGGCAAGACGGT
CGCCATCGTCAACCCCACCACCCGCCAGACGCAGTACAGGGTGCAAGCAT
GTACACAGGAGGAGGTGAACAAGGTGATGGACGCCGCCAAGGTGGCGCAN
AAGGCGTGGGCGCGGACTCCGCTGTGGAAGCGCGCGGAGCTCCTCCACAA
GGCGGCGGCCATCCTCAAGGAGCACAAGACCCCGATCGCCGAGTGTCTGG
TCAAGGAGATCGCCAAGCCGGCCAAGGATGCCGTTTCTGAGGTGGTGCGA
TCCGGCGATTTGGTGTCATACACGGCCGAGGAGGGTGTCCGGATACTGGG
GGAGGGCAAGCTGCTGGTATCCGATAGCTTCCCCGGTAATGAGCGCAACA
AGTACTGTTTGAGCTCAAGGTACCTCTTGGAGTAGTTTTGGCATCCCACA
TTTACTATCCTGTCAACCTGGCGGGTTCTAAGATTGGCCCACCGCTAATT
GCTGGGCATTTCTCTGTGCTCAGCCTCCGACTCAGGGCGCGTGGCAGCCC
TCCATATGGTACACTGCTTTCACCTGGCGGTTCCCAAAGGGCTGATTATT
GTGTTACTGGGAAGGCTCTGAAATAGTGATTTTTCTACATGCACCCTAAG
TCAA
>gi_55679283_gb_CV774343.1_ FGAS068741 Triticum aestivum FGAS: Library 2 Gate 3 Triticum aestivum cDNA, mRNA sequence
ACGCTATGACATTAGGCCTATTTAGGTGACACTATAGAACAAGTTTGTAC
AAAAAAGCAGGCTGGTACCGGTCCGGAATTCCCGGGATATCGTCGACCCA
CGCGTCCGGCCGCCAAGGTGGCGCAGAAGGCGTGGGCGCGGACTCCGCTG
TGGAAGCGCGCGGAGCTCCTCCACAAGGCGGCGGCCATCCTCAAGGAGCA
CAAGACCCCGATCGCCGAGTGTCTGGTCAAGGAGATCGCCAAGCCGGCCA
AGGATGCCGTTTCTGAGGTGGTGCGATCCGGCGATTTGGTGTCATACACG
GCCGAGGAGGGTGTCCGGATACTGGGGGAGGGCAAGCTGCTGGTATCCGA
TAGCTTCCCCGGTAATGAGCGCAACAAGTACTGTTTGAGCTCCAAGGTAC
CTCTTGGAGTAGTTTTGGCAATCCCACCATTTAACTATCCTGTCAACCTG
GCGGTTTCTAAGATTGGCCCAGCGCTAATTGCTGGCAATTCTCTTGTGCT
CAAGCCTCCGACTCAGGGCGCGGTGGCAGCCCTCCATATGGTACACTGGC
TTTCACCTGGCCGGTTTCCCAAAGGGCCTGATTAGTTGTGTTACTGGGAA
AGGCTCTGAAATANGTGATTTTCTCACAATGCACCCCTGAAGTCAACTGC
ATTAGTTTTCACGGGAGGTGATACCGGGCATTAGCCATTTCAAAGAAGGC
CGGGATGGTCCCCGCTTCAGGATGGAGCTCGGAGGAAAAAGATTGCCTGC
ATTTGTGCTGGGAGGATGCAAAACCTTCGATCTAGCTCCCGGGCAAAACT
TAATAAAAAGGGAGGGCTTCCTCCTACAGGGGGCCCAAAGGTGGCACTGG
CAGTCCAAAA
